# Supplementary material for: Sugarcane Streak Mosaic Virus P1 Attenuates Plant Antiviral Immunity and Enhances Potato Virus X Infection in Nicotiana benthamiana
Source: Cells. 2022 Sep 14;11(18):2870. doi: 10.3390/cells11182870 (PMC9497147; doi:10.3390/cells11182870)
Supplement: Supplementary file 1 [file cells-11-02870-s001.zip]

Archive with 9 entries (8 files):
- cells-1854153-supplementary materials/
- cells-1854153-supplementary materials/cells-1854153-Supplementary Figures.pdf
- cells-1854153-supplementary materials/Table S1.pdf
- cells-1854153-supplementary materials/Table S2.pdf
- cells-1854153-supplementary materials/Table S3 MS_identified_information.xlsx
- cells-1854153-supplementary materials/Table S4.pdf
- cells-1854153-supplementary materials/Table S5.pdf
- cells-1854153-supplementary materials/Table S6.pdf
- cells-1854153-supplementary materials/Table S7 Protein expression levels of photosynthesis-related factors.xlsx
