# Supplementary material for: Sugarcane Streak Mosaic Virus P1 Attenuates Plant Antiviral Immunity and Enhances Potato Virus X Infection in Nicotiana benthamiana
Source: Cells. 2022 Sep 14;11(18):2870. doi: 10.3390/cells11182870 (PMC9497147; doi:10.3390/cells11182870)
Supplement: Supplementary file 1 [file cells-11-02870-s001.zip › cells-1854153-supplementary materials/Table S3 MS_identified_information.xlsx]

## Sheet: Quant
Protein accession	Protein description	Gene name	Mol. weight [kDa]	Sequence coverage [%]	MS/MS Counts	Peptides	Unique peptides	MS/MS Count PVX_G1	MS/MS Count PVX_G2	MS/MS Count PVX_G3	MS/MS Count PVX_P1	MS/MS Count PVX_P2	MS/MS Count PVX_P3	Peptides PVX_G1	Peptides PVX_G2	Peptides PVX_G3	Peptides PVX_P1	Peptides PVX_P2	Peptides PVX_P3	Unique peptides PVX_G1	Unique peptides PVX_G2	Unique peptides PVX_G3	Unique peptides PVX_P1	Unique peptides PVX_P2	Unique peptides PVX_P3	LFQ intensity PVX_G1	LFQ intensity PVX_G2	LFQ intensity PVX_G3	LFQ intensity PVX_P1	LFQ intensity PVX_P2	LFQ intensity PVX_P3	PVX_G1	PVX_G2	PVX_G3	PVX_P1	PVX_P2	PVX_P3	PVX_P1/PVX_G1 Ratio	PVX_P2/PVX_G2 Ratio	PVX_P3/PVX_G3 Ratio	PVX_Pn/PVX_Gn Ratio	PVX_Pn/PVX_Gn P value
NP_054477.1	photosystem II protein D1 [Nicotiana tabacum plastid]	---	38.95	29.7	107	10	10	21	16	19	17	18	16	9	10	9	8	10	9	9	10	9	8	10	9	18437000	20318000	21234000	29999000	23870000	21414000	0.818	0.901	0.942	1.331	1.059	0.95	1.627	1.175	1.008	1.255	0.111979
NP_054479.1	ribosomal protein S16 [Nicotiana tabacum plastid]	---	9.9206	15.3	2	1	1	1	0	0	0	0	1	1	1	1	1	1	1	1	1	1	1	1	1	0	0	0	0	0	877460
NP_054481.2	ATP synthase CF1 alpha subunit [Nicotiana tabacum plastid]	---	55.422	31.2	243	18	17	40	37	39	43	43	41	17	18	18	17	17	18	16	17	17	16	16	17	38681000	48748000	39653000	69912000	80273000	49869000	0.709	0.894	0.727	1.282	1.472	0.915	1.808	1.647	1.259	1.575	0.050518
NP_054482.2	ATP synthase CF0 B subunit [Nicotiana tabacum plastid]	---	20.857	54.3	67	13	12	12	10	9	11	12	13	10	12	9	11	11	10	9	11	8	10	10	9	6496100	6890100	8784000	10600000	8215000	8355700	0.79	0.838	1.068	1.289	0.999	1.016	1.632	1.192	0.951	1.226	0.172379
NP_054485.1	ribosomal protein S2 [Nicotiana tabacum plastid]	---	26.943	31.4	19	5	5	3	4	4	3	4	1	5	5	5	4	4	4	5	5	5	4	4	4	1138600	1140300	1164200	517630	1281500	709310	1.148	1.15	1.174	0.522	1.292	0.715	0.455	1.123	0.609	0.728	0.28066
NP_054486.2	RNA polymerase beta'' subunit [Nicotiana tabacum plastid]	---	156.84	10.7	22	9	9	5	3	7	2	2	3	8	8	9	8	4	8	8	8	9	8	4	8	247840	246640	232830	152570	105460	130270	1.333	1.326	1.252	0.821	0.567	0.701	0.616	0.428	0.56	0.534	0.0042616
NP_054487.1	RNA polymerase beta' subunit [Nicotiana tabacum plastid]	---	79.257	7.7	16	5	5	4	2	5	2	2	1	5	3	5	3	3	4	5	3	5	3	3	4	143120	130070	124390	126050	121800	131960	1.105	1.004	0.96	0.973	0.94	1.018	0.881	0.936	1.06	0.955	0.39872
NP_054488.1	RNA polymerase beta subunit [Nicotiana tabacum plastid]	---	120.55	12.5	24	9	9	9	5	5	1	1	3	9	6	8	5	5	6	9	6	8	5	5	6	210930	204310	190410	117240	84588	102800	1.39	1.347	1.255	0.773	0.558	0.678	0.556	0.414	0.54	0.503	0.0022026
NP_054491.1	photosystem II protein D2 [Nicotiana tabacum plastid]	---	39.535	25.2	121	8	8	20	21	24	20	16	20	8	8	8	8	8	8	8	8	8	8	8	8	32524000	34503000	36712000	43970000	34664000	37625000	0.887	0.941	1.001	1.199	0.945	1.026	1.352	1.004	1.025	1.121	0.23116
NP_054492.2	photosystem II 44 kDa protein [Nicotiana tabacum plastid]	---	50.344	27.5	174	12	12	27	28	30	27	29	33	10	12	12	10	11	12	10	12	12	10	11	12	30933000	34330000	35810000	50584000	42159000	39049000	0.797	0.885	0.923	1.303	1.086	1.006	1.635	1.227	1.09	1.303	0.041782
NP_054495.1	ribosomal protein S14 [Nicotiana tabacum plastid]	---	11.744	40	21	4	4	4	3	5	4	2	3	3	2	4	3	2	4	3	2	4	3	2	4	1240500	944800	1424400	1116900	642710	966080	1.175	0.895	1.349	1.058	0.609	0.915	0.9	0.68	0.678	0.755	0.22576
NP_054496.1	photosystem I P700 chlorophyll a apoprotein A2 [Nicotiana tabacum plastid]	---	82.408	24.5	260	17	17	60	41	50	36	33	40	17	15	17	16	16	16	17	15	17	16	16	16	37021000	43548000	47928000	59037000	44653000	52500000	0.78	0.918	1.01	1.244	0.941	1.106	1.595	1.025	1.095	1.215	0.154176
NP_054497.2	photosystem I P700 chlorophyll a apoprotein A1 [Nicotiana tabacum plastid]	---	83.03	15.7	68	13	11	9	12	11	14	8	14	11	11	11	12	11	12	10	9	9	10	9	10	15604000	18641000	20776000	28771000	22832000	24882000	0.712	0.851	0.948	1.313	1.042	1.135	1.844	1.224	1.197	1.39	0.036625
NP_054498.1	photosystem I assembly protein Ycf3 [Nicotiana tabacum plastid]	---	19.553	50	16	4	4	2	3	4	3	2	2	3	3	4	3	2	4	3	3	4	3	2	4	314140	189870	248230	207470	188450	99584	1.511	0.913	1.194	0.998	0.906	0.479	0.66	0.992	0.401	0.659	0.177461
NP_054500.1	ribosomal protein S4 [Nicotiana tabacum plastid]	---	23.42	45.8	28	7	7	7	5	7	3	3	3	7	6	7	6	6	6	7	6	7	6	6	6	997800	691760	895220	821660	534890	510410	1.345	0.932	1.207	1.107	0.721	0.688	0.823	0.774	0.57	0.722	0.144122
NP_054502.1	NADH dehydrogenase subunit J [Nicotiana tabacum plastid]	---	18.595	48.7	23	5	5	5	4	2	5	4	3	5	5	5	5	5	4	5	5	5	5	5	4	861960	951530	1126300	1240700	849190	1078900	0.847	0.935	1.106	1.219	0.834	1.06	1.439	0.892	0.958	1.078	0.63682
NP_054503.2	NADH dehydrogenase subunit K [Nicotiana tabacum plastid]	---	27.961	20.6	12	3	3	3	2	2	1	2	2	3	2	2	2	2	2	3	2	2	2	2	2	1198000	1006600	1822000	576650	1488700	878180	1.031	0.866	1.568	0.496	1.281	0.756	0.481	1.479	0.482	0.731	0.33568
NP_054505.1	ATP synthase CF1 epsilon subunit [Nicotiana tabacum plastid]	---	14.607	56.4	71	8	8	11	15	11	12	12	10	5	7	7	7	8	7	5	7	7	7	8	7	9537300	10500000	10797000	13420000	9548700	11050000	0.882	0.971	0.999	1.242	0.883	1.022	1.408	0.909	1.023	1.103	0.44264
NP_054506.2	ATP synthase CF1 beta subunit [Nicotiana tabacum plastid]	---	53.539	83.3	489	33	32	89	79	69	86	78	88	31	31	31	31	31	30	30	30	30	30	30	29	127270000	127040000	131560000	171610000	159140000	141050000	0.89	0.889	0.92	1.201	1.113	0.987	1.349	1.252	1.073	1.223	0.027156
NP_054507.1	ribulose-1,5-bisphosphate carboxylase/oxygenase large subunit [Nicotiana tabacum plastid]	---	52.898	65.2	1148	35	33	203	184	226	170	165	200	35	33	35	34	34	35	33	31	33	32	32	33	234110000	251740000	308160000	342190000	280840000	315040000	0.811	0.872	1.067	1.185	0.973	1.091	1.461	1.116	1.022	1.181	0.163702
NP_054508.1	acetyl-CoA carboxylase beta subunit [Nicotiana tabacum plastid]	---	58.472	16.8	31	8	6	7	4	5	6	3	6	7	7	8	6	7	6	5	5	6	6	6	5	922970	766930	861450	723730	802560	735610	1.151	0.956	1.074	0.902	1	0.917	0.784	1.046	0.854	0.886	0.131618
NP_054510.1	photosystem I assembly protein Ycf4 [Nicotiana tabacum plastid]	---	21.382	4.9	6	1	1	1	2	0	1	1	1	1	1	1	1	1	1	1	1	1	1	1	1	0	0	0	0	0	43460
NP_054512.1	cytochrome f [Nicotiana tabacum plastid]	---	35.245	48.1	127	12	11	20	19	20	24	23	21	12	12	12	12	12	11	11	11	11	11	11	10	17050000	16796000	22931000	22738000	24162000	21876000	0.815	0.803	1.096	1.087	1.155	1.045	1.334	1.438	0.953	1.211	0.128816
NP_054515.2	photosystem II protein L [Nicotiana tabacum plastid]	---	4.4971	36.8	2	1	1	0	0	0	0	0	2	0	0	0	0	0	1	0	0	0	0	0	1	0	0	0	0	0	8724.2						1
NP_054517.1	photosystem II protein V [Nicotiana tabacum plastid]	---	9.3965	48.2	13	4	4	1	2	2	2	4	2	3	4	3	4	4	4	3	4	3	4	4	4	359690	582610	435840	1410400	792010	890940	0.483	0.782	0.585	1.893	1.063	1.195	3.919	1.359	2.043	2.244	0.024098
NP_054522.1	ribosomal protein L33 [Nicotiana tabacum plastid]	---	7.693	18.2	6	1	1	1	2	2	0	0	1	1	1	1	1	1	1	1	1	1	1	1	1	0	0	0	0	0	68032
NP_054523.1	ribosomal protein S18 [Nicotiana tabacum plastid]	---	12.052	11.9	6	1	1	1	1	1	1	1	1	1	1	1	1	1	1	1	1	1	1	1	1	0	0	0	0	0	643450
NP_054524.1	ribosomal protein L20 [Nicotiana tabacum plastid]	---	15.541	9.4	1	1	1	1	0	0	0	0	0	1	1	1	1	1	1	1	1	1	1	1	1	0	0	0	0	0	24317
NP_054525.1	ATP-dependent Clp protease proteolytic subunit [Nicotiana tabacum plastid]	---	22.082	30.6	27	4	4	3	4	4	6	5	5	3	4	4	4	4	4	3	4	4	4	4	4	1232400	1327100	1483900	1365900	1196400	1230900	0.944	1.016	1.136	1.046	0.916	0.942	1.108	0.902	0.829	0.938	0.4038
NP_054526.1	photosystem II 47 kDa protein [Nicotiana tabacum plastid]	---	56.014	31.5	270	17	17	42	45	45	45	43	50	16	14	16	16	15	16	16	14	16	16	15	16	48428000	60714000	57077000	79796000	71485000	68579000	0.753	0.944	0.887	1.24	1.111	1.066	1.647	1.177	1.202	1.322	0.025481
NP_054529.1	photosystem II protein H [Nicotiana tabacum plastid]	---	7.7589	23.3	20	2	2	3	3	4	3	3	4	2	2	2	2	2	2	2	2	2	2	2	2	4104000	6635100	7586300	11199000	6388300	9754500	0.539	0.872	0.997	1.471	0.839	1.282	2.729	0.962	1.286	1.492	0.182556
NP_054530.1	cytochrome b6 [Nicotiana tabacum plastid]	---	24.136	15.3	12	4	4	3	2	4	1	1	1	4	2	4	3	2	2	4	2	4	3	2	2	1129200	1735300	554410	2413500	3617600	3224000	0.535	0.822	0.262	1.143	1.713	1.526	2.136	2.084	5.824	2.707	0.037619
NP_054531.1	cytochrome b6/f complex subunit IV [Nicotiana tabacum plastid]	---	17.459	6.2	6	1	1	1	1	1	1	1	1	1	1	1	1	1	1	1	1	1	1	1	1	0	0	0	0	0	798170
NP_054532.1	RNA polymerase alpha subunit [Nicotiana tabacum plastid]	---	38.612	9.8	8	2	2	2	2	1	1	2	0	2	2	1	2	2	1	2	2	1	2	2	1	237450	321450	0	239120	192610	0	0.959	1.298		0.966	0.778		1.007	0.599		0.773
NP_054533.1	ribosomal protein S11 [Nicotiana tabacum plastid]	---	14.883	33.3	19	4	4	4	3	6	1	2	3	4	4	4	2	4	4	4	4	4	2	4	4	857790	341190	907570	1118200	901010	603830	1.088	0.433	1.151	1.419	1.143	0.766	1.304	2.64	0.666	1.246	0.49084
NP_054534.1	ribosomal protein S8 [Nicotiana tabacum plastid]	---	15.79	21.6	12	3	3	2	2	3	2	1	2	2	2	3	2	2	2	2	2	3	2	2	2	474510	498020	1162500	342210	268010	326610	0.927	0.973	2.271	0.668	0.523	0.638	0.721	0.538	0.281	0.439	0.06964
NP_054535.2	ribosomal protein L14 [Nicotiana tabacum plastid]	---	13.578	45.9	49	5	5	10	9	9	6	8	7	4	4	4	4	4	4	4	4	4	4	4	4	2591000	2687000	2735400	2326100	1566600	2057900	1.113	1.155	1.175	0.999	0.673	0.884	0.898	0.583	0.752	0.742	0.118636
NP_054536.1	ribosomal protein L16 [Nicotiana tabacum plastid]	---	15.214	42.5	27	4	4	5	5	4	4	3	6	4	4	4	4	4	4	4	4	4	4	4	4	2407100	2361200	2266100	2636100	1832900	2516900	1.03	1.01	0.97	1.128	0.784	1.077	1.095	0.776	1.11	0.993	0.88312
NP_054537.1	ribosomal protein S3 [Nicotiana tabacum plastid]	---	25.085	35.3	39	8	8	8	7	9	6	4	5	5	8	8	6	7	7	5	8	8	6	7	7	1698100	1593200	1942800	1626800	1270600	1714500	1.035	0.971	1.184	0.991	0.774	1.045	0.957	0.797	0.883	0.881	0.29512
NP_054538.1	ribosomal protein L22 [Nicotiana tabacum plastid]	---	17.769	16.1	17	2	2	4	2	3	3	2	3	2	2	2	2	2	2	2	2	2	2	2	2	570710	358130	502940	358450	223500	265180	1.503	0.943	1.324	0.944	0.588	0.698	0.628	0.624	0.527	0.592	0.055242
NP_054539.1	ribosomal protein S19 [Nicotiana tabacum plastid]	---	10.443	51.1	21	4	2	2	3	4	4	4	4	3	4	3	4	4	3	1	2	1	2	2	1	893680	752060	648650	742140	638520	755990	1.21	1.018	0.878	1.005	0.865	1.024	0.831	0.85	1.166	0.932	0.57682
NP_054554.1	NADH dehydrogenase subunit 5 [Nicotiana tabacum plastid]	---	83.716	5.9	17	4	4	3	2	3	3	4	2	4	4	4	3	4	4	4	4	4	3	4	4	145590	109680	149940	249560	309280	133930	0.796	0.599	0.819	1.364	1.69	0.732	1.714	2.821	0.894	1.71	0.145165
NP_054557.2	NADH dehydrogenase subunit 4 [Nicotiana tabacum plastid]	---	56.35	3.2	1	1	1	0	0	0	0	0	1	0	1	1	1	0	1	0	1	1	1	0	1	0	0	0	0	0	11335
NP_054558.1	photosystem I subunit VII [Nicotiana tabacum plastid]	---	9.0384	70.4	75	6	6	11	11	15	12	12	14	6	5	5	6	5	6	6	5	5	6	5	6	14309000	17640000	20701000	27246000	23713000	22372000	0.681	0.84	0.986	1.298	1.129	1.065	1.906	1.344	1.08	1.393	0.049982
NP_054561.1	NADH dehydrogenase subunit I [Nicotiana tabacum plastid]	---	19.551	38.3	25	5	5	4	4	4	5	4	4	5	5	4	5	5	4	5	5	4	5	5	4	519100	622200	570780	758010	623980	654890	0.831	0.996	0.914	1.213	0.999	1.048	1.46	1.003	1.147	1.189	0.092342
NP_054562.1	NADH dehydrogenase subunit 1 [Nicotiana tabacum plastid]	---	40.114	8.3	5	2	2	1	0	1	1	1	1	2	1	2	2	2	1	2	1	2	2	2	1	0	0	0	0	55977	0
NP_054563.1	NADH dehydrogenase subunit 7 [Nicotiana tabacum plastid]	---	45.487	41	62	12	12	11	11	12	10	7	11	11	12	12	11	12	10	11	12	12	11	12	10	1289500	1259200	1693300	1332300	961410	1240900	0.995	0.972	1.306	1.028	0.742	0.957	1.033	0.763	0.733	0.833	0.25312
NP_054564.1	ribosomal protein S15 [Nicotiana tabacum plastid]	---	10.445	29.9	26	5	5	4	4	4	5	5	4	5	5	5	5	5	5	5	5	5	5	5	5	1231200	1283400	1047800	1236300	952550	967670	1.099	1.146	0.936	1.104	0.851	0.864	1.005	0.743	0.923	0.886	0.29978
NP_054569.1	ribosomal protein S7 [Nicotiana tabacum plastid]	---	17.386	25.2	18	4	3	3	2	3	3	4	3	3	2	3	3	4	3	3	2	2	2	3	2	649500	1110100	1276200	1057800	1027200	926480	0.644	1.101	1.266	1.05	1.019	0.919	1.63	0.926	0.726	0.992	0.89196
NP_054575.1	Ycf2 [Nicotiana tabacum plastid]	---	266.81	9.1	24	13	13	8	2	5	3	3	3	12	7	8	7	8	7	12	7	8	7	8	7	225860	247350	218080	201880	167730	216010	1.061	1.162	1.025	0.949	0.788	1.015	0.894	0.678	0.99	0.847	0.114519
NP_054576.1	ribosomal protein L23 [Nicotiana tabacum plastid]	---	10.763	29	9	2	2	1	2	3	1	1	1	1	1	2	1	1	1	1	1	2	1	1	1	0	0	332500	0	0	0
NP_054577.1	ribosomal protein L2 [Nicotiana tabacum plastid]	---	30.01	39.8	57	8	8	10	9	10	10	7	11	8	7	8	7	7	7	8	7	8	7	7	7	2916400	2726600	3267000	3291800	2067100	2367700	1.052	0.983	1.178	1.187	0.746	0.854	1.128	0.759	0.725	0.867	0.34242
NbC23151083g0001.1	RuBisCO activase small isoform precursor [Oryza sativa Japonica Group]	---	4.9326	32.6	8	1	1	1	2	2	1	1	1	1	1	1	1	1	1	1	1	1	1	1	1	0	0	0	0	0	442240
NbC23171932g0001.1	RecName: Full=Elongation factor TuB, chloroplastic	---	5.8669	33.3	24	1	1	5	5	5	4	3	2	1	1	1	1	1	1	1	1	1	1	1	1	367930	373560	585660	447980	727750	435870	0.751	0.763	1.196	0.915	1.486	0.89	1.218	1.948	0.744	1.214	0.44844
NbC23308033g0001.1	histone 3 [Rheum australe]	---	8.2935	15.3	6	1	1	1	1	1	1	1	1	1	1	1	1	1	1	1	1	1	1	1	1	0	0	0	0	0	200480
NbC23454639g0001.1	uncharacterized protein	---	5.471	64.2	2	1	1	0	0	1	0	0	1	0	0	1	0	0	1	0	0	1	0	0	1	0	0	0	0	0	14602
NbC23531351g0001.1	Alanyl-tRNA synthetase	---	5.3098	29.2	6	1	1	1	1	1	1	1	1	1	1	1	1	1	1	1	1	1	1	1	1	0	0	0	0	0	284460
NbC23534727g0001.1	PREDICTED: coatomer subunit gamma-2-like [Vitis vinifera]	---	6.6158	18.6	3	1	1	0	0	1	0	1	1	1	0	1	1	1	1	1	0	1	1	1	1	0	0	0	0	0	16832
NbC23579900g0002.1	unknown [Lotus japonicus]	---	4.7474	51.1	21	3	2	4	4	4	3	3	3	3	3	3	3	3	3	2	2	2	2	2	2	491620	754450	1082900	719510	1223400	640910	0.6	0.921	1.323	0.879	1.494	0.783	1.465	1.622	0.592	1.11	0.72652
NbC23614995g0001.1	uncharacterized protein	---	5.8596	47.3	12	4	4	1	2	2	3	2	2	1	3	3	3	3	3	1	3	3	3	3	3	0	702010	1062000	1042400	974750	1003000		0.734	1.11	1.089	1.019	1.048		1.388	0.944	1.141
NbC23730213g0001.1	dihydrolipoamide dehydrogenase precursor [Solanum lycopersicum]	---	8.869	56.3	12	3	1	3	2	1	2	2	2	3	3	3	3	3	3	1	1	1	1	1	1	671250	604440	0	604860	385370	577050	1.181	1.063		1.064	0.678	1.015	0.901	0.638		0.819
NbC23764053g0001.1	RecName: Full=60S ribosomal protein L31	---	7.944	37.7	14	2	2	3	3	2	1	2	3	2	2	2	1	2	1	2	2	2	1	2	1	336160	161050	221450	0	178510	0	1.499	0.718	0.987		0.796			1.109		0.745
NbC23992343g0001.1	ELI3, partial [Nicotiana benthamiana]	---	7.899	62	9	3	2	2	2	2	1	1	1	3	3	3	3	3	3	2	2	2	2	2	2	670540	517120	474130	453670	404380	341330	1.406	1.084	0.994	0.951	0.848	0.716	0.676	0.782	0.72	0.722	0.072761
NbC23996399g0001.1	PREDICTED: uncharacterized protein LOC100263239 [Vitis vinifera]	---	10.879	30.3	2	2	1	1	0	1	0	0	0	2	2	2	2	2	2	1	1	1	1	1	1	0	0	0	0	0	16677
NbC24057186g0001.1	predicted protein [Populus trichocarpa]	---	10.003	61.8	20	4	4	3	3	5	2	4	3	3	4	4	4	4	4	3	4	4	4	4	4	1374800	956000	884110	603080	765010	684930	1.566	1.089	1.007	0.687	0.871	0.78	0.439	0.8	0.775	0.638	0.04636
NbC24101312g0001.1	chloroplast photosystem I reaction center V [Camellia sinensis]	---	12.221	19.8	5	2	1	1	1	0	1	2	0	1	1	1	1	2	1	0	0	0	0	1	0	0	0	0	0	994630	0
NbC24211353g0001.1	putative ferredoxin-dependent glutamate synthase 1 [Capsicum annuum]	---	13.697	68.7	8	7	2	1	2	2	1	0	2	6	7	7	7	5	7	1	2	2	2	0	2	0	115990	217700	28307	0	99713		1.005	1.886	0.245		0.864			0.458	0.384
NbC24283893g0001.1	translation initiation factor 2b, delta subunit, putative [Ricinus communis]	---	7.3233	21.3	5	1	1	1	1	0	1	1	1	1	1	1	1	1	1	1	1	1	1	1	1	0	0	0	0	0	20434
NbC24288691g0001.1	beta-D-glucan exohydrolase [Nicotiana tabacum]	---	7.5395	43.5	2	1	1	0	0	1	0	1	0	1	1	1	1	1	1	1	1	1	1	1	1	0	0	0	0	0	23561
NbC24305910g0003.1	RecName: Full=Ribulose bisphosphate carboxylase/oxygenase activase 2, chloroplastic	---	11.291	76.2	5	11	2	1	1	2	0	1	0	11	10	11	10	10	9	2	1	2	1	1	1	23131	0	53194	0	0	0	0.606		1.394
NbC24350532g0001.1	NRC1 [Solanum lycopersicum]	---	11.694	14.7	6	1	1	1	1	1	1	1	1	1	1	1	1	1	1	1	1	1	1	1	1	0	0	0	0	0	21849
NbC24390435g0001.1	-binding protein [Nicotiana tabacum]	---	6.0058	41.8	2	1	1	0	0	1	0	0	1	0	0	1	0	1	1	0	0	1	0	1	1	0	0	0	0	0	27915
NbC24402220g0001.1	Cyanate hydratase OS=Medicago truncatula GN=CYN PE=2 SV=1	CYN	7.759	34.3	9	1	1	1	1	1	2	2	2	1	1	1	1	1	1	1	1	1	1	1	1	0	0	0	160070	132550	150990				1.083	0.896	1.021
NbC24505368g0001.1	tyrosine aminotransferase 2 [Solanum pennellii]	---	6.1038	24.1	1	1	1	1	0	0	0	0	0	1	1	1	1	1	1	1	1	1	1	1	1	0	0	0	0	0	108720
NbC24520157g0001.1	putative carbamoyl phosphate synthase large subunit [Nicotiana tabacum]	---	17.001	15.2	4	1	1	1	1	1	0	0	1	1	1	1	1	1	1	1	1	1	1	1	1	0	0	0	0	0	35054
NbC24805505g0002.1	PREDICTED: cytochrome P450 71D11-like [Glycine max]	---	20.369	21.1	5	2	2	0	0	0	2	1	2	0	0	0	1	2	2	0	0	0	1	2	2	0	0	0	0	105050	97942					1.035	0.965
NbC24809697g0001.1	hypothetical protein MA29G21.11 [Coffea arabica]	---	18.922	12.7	11	1	1	2	2	2	1	2	2	1	1	1	1	1	1	1	1	1	1	1	1	706440	1047300	773490	270930	441290	396520	1.166	1.728	1.276	0.447	0.728	0.654	0.383	0.421	0.513	0.439	0.0119364
NbC24856108g0002.1	RecName: Full=Violaxanthin de-epoxidase, chloroplastic	---	18.592	36	11	4	1	2	2	2	1	2	2	4	3	4	3	3	4	1	1	1	1	1	1	167120	266010	226600	260310	167260	241870	0.754	1.201	1.023	1.175	0.755	1.092	1.558	0.629	1.067	1.015	0.94226
NbC24872723g0001.1	sexual organ expressed protein [Nicotiana alata]	---	23.59	74.1	188	14	13	23	42	21	28	37	37	12	12	12	12	14	12	11	11	11	11	13	11	33593000	83582000	29412000	90548000	78121000	80237000	0.51	1.268	0.446	1.374	1.185	1.217	2.694	0.935	2.729	1.698	0.192123
NbC24888753g0001.1	PAP fibrillin family protein	---	9.806	17.2	9	1	1	1	2	2	1	2	1	1	1	1	1	1	1	1	1	1	1	1	1	0	0	0	0	0	79745
NbC25031809g0001.1	inositol polyphosphate kinase [Solanum tuberosum]	---	27	13.8	2	2	2	1	0	0	0	0	1	2	1	2	1	0	1	2	1	2	1	0	1	0	0	14501	0	0	0
NbC25032573g0001.1	FtsH-like protein Pftf precursor [Nicotiana tabacum]	---	8.7669	77.2	39	8	8	6	5	7	7	5	9	6	6	7	8	7	7	6	6	7	8	7	7	4311900	4720500	5079300	5878500	4663600	5113500	0.869	0.951	1.024	1.185	0.94	1.031	1.364	0.988	1.007	1.11	0.28418
NbC25054247g0001.1	predicted protein [Populus trichocarpa]	---	14.658	41	5	3	1	0	1	2	1	0	1	3	2	3	3	3	3	1	1	1	1	1	1	34850	0	175580	60029	84985	58092	0.421		2.123	0.726	1.028	0.702	1.724		0.331	0.644
NbC25067248g0001.1	PREDICTED: programmed cell death protein 4 [Vitis vinifera]	---	24.01	20.5	4	3	1	1	1	1	1	0	0	3	2	3	2	2	3	1	1	1	1	0	1	0	0	0	0	0	46892
NbC25090256g0001.1	putative PR-10 type pathogenesis-related protein [Nicotiana tabacum]	---	7.6587	15.4	3	1	1	1	0	0	1	0	1	1	1	0	1	1	1	1	1	0	1	1	1	0	0	0	0	0	126870
NbC25110576g0001.1	ATP-dependent RNA helicase	---	11.182	36.6	2	1	1	0	0	1	0	0	1	1	1	1	1	1	1	1	1	1	1	1	1	0	0	0	0	0	3467800
NbC25250105g0001.1	24K germin like protein [Nicotiana tabacum]	---	20.358	40.7	62	4	3	13	7	13	10	9	10	4	4	4	4	3	3	3	3	3	3	2	2	9773000	7702900	8374200	5998200	18089000	6619900	1.037	0.817	0.888	0.636	1.919	0.702	0.613	2.349	0.791	1.188	0.90992
NbC25285878g0003.1	Iron-sulfur cluster assembly protein 1 OS=Arabidopsis thaliana GN=ISU1 PE=2 SV=1	ISU1	11.769	24.8	4	1	1	1	0	1	1	0	1	1	1	1	1	1	1	1	1	1	1	1	1	0	0	0	0	0	50803
NbC25340200g0001.1	RecName: Full=ATP-dependent Clp protease ATP-binding subunit clpA homolog CD4B, chloroplastic	---	15.759	66.4	7	9	2	2	1	1	1	1	1	7	8	9	9	9	8	2	2	2	2	2	2	950310	350290	417830	387180	369740	372050	2.002	0.738	0.88	0.816	0.779	0.784	0.408	1.056	0.891	0.657	0.40824
NbC25462243g0001.1	PREDICTED: xanthine dehydrogenase/oxidase-like isoform 2 [Vitis vinifera]	---	16.825	17.2	3	1	1	1	1	0	0	0	1	1	1	1	1	0	1	1	1	1	1	0	1	0	0	0	0	0	5760.8
NbC25513678g0001.1	PREDICTED: pentatricopeptide repeat-containing protein At4g35850, mitochondrial [Vitis vinifera]	---	10.192	23	1	1	1	1	0	0	0	0	0	1	1	0	0	0	0	1	1	0	0	0	0	0	7920.1	0	0	0	0
NbC25524516g0001.1	aspartate aminotransferase, putative [Ricinus communis]	---	12.341	37.5	9	3	1	1	2	2	1	1	2	3	3	2	3	3	3	1	1	1	1	1	1	0	0	0	0	0	85069
NbC25605535g0003.1	Nuclear transport factor 2 (NTF2) family protein with RNA binding (RRM-RBD-RNP motifs) domain	---	26.466	16.9	1	4	1	0	1	0	0	0	0	2	3	3	4	3	3	0	1	0	1	1	0	0	0	0	0	15061	0
NbC25626983g0004.1	phosphatase [Nicotiana tabacum]	---	26.043	23.2	13	4	3	2	1	2	3	1	4	3	3	3	4	4	3	3	3	2	3	3	2	391660	441180	414860	476420	431880	421620	0.912	1.027	0.966	1.109	1.005	0.981	1.216	0.979	1.016	1.065	0.28212
NbC25673618g0001.1	PREDICTED: premnaspirodiene oxygenase-like [Vitis vinifera]	---	31.291	16	8	3	3	0	0	0	2	4	2	0	0	0	3	3	3	0	0	0	3	3	3	0	0	0	139720	185680	204270				0.791	1.052	1.157
NbC25691955g0002.1	PREDICTED: uncharacterized protein LOC100261576 [Vitis vinifera]	---	16.509	19.2	2	2	1	0	1	1	0	0	0	2	2	2	1	1	2	1	1	1	1	0	1	0	0	0	0	0	8709.7
NbC25710626g0004.1	predicted protein [Populus trichocarpa]	---	20.135	30.4	24	5	1	3	4	6	2	4	5	5	5	5	5	5	5	1	1	1	1	1	1	0	0	0	0	0	1395500
NbC25737543g0001.1	malate dehydrogenase [Nicotiana tabacum]	---	29.734	37.6	37	7	3	8	7	5	7	5	5	7	7	7	7	7	7	3	3	3	3	3	3	5572300	6508300	7567300	5315200	7564500	6507200	0.857	1	1.163	0.817	1.163	1	0.953	1.163	0.86	0.987	0.91176
NbC25756172g0001.1	unnamed protein product [Vitis vinifera]	---	7.2199	29.2	1	1	1	1	0	0	0	0	0	1	1	0	0	0	0	1	1	0	0	0	0	0	8359.2	0	0	0	0
NbC25763594g0001.1	PREDICTED: uncharacterized protein LOC100263805 [Vitis vinifera]	---	14.502	31.2	3	3	3	2	0	0	0	0	1	2	0	2	1	2	2	2	0	2	1	2	2	77373	0	0	0	0	0
NbC25794395g0003.1	sinapyl alcohol dehydrogenase-like 3 [Nicotiana tabacum]	---	24.514	24.1	15	3	3	2	2	3	3	3	2	2	3	3	3	3	3	2	3	3	3	3	3	246240	232240	315690	426820	229070	225730	0.882	0.832	1.13	1.528	0.82	0.808	1.732	0.986	0.715	1.11	0.78676
NbC25808748g0004.1	Eukaryotic translation initiation factor 3 subunit A OS=Nicotiana tabacum GN=TIF3A1 PE=2 SV=1	TIF3A1	27.271	18.3	1	3	1	1	0	0	0	0	0	3	2	2	2	2	3	1	1	1	1	1	1	0	0	0	0	0	18814
NbC25835968g0001.1	uncharacterized protein	---	4.505	93.3	13	3	1	2	2	3	2	2	2	3	3	3	2	3	3	1	1	1	1	1	1	111300	193720	175690	152720	176440	204990	0.658	1.145	1.039	0.903	1.043	1.212	1.372	0.911	1.167	1.111	0.54578
NbC25835994g0001.1	one-helix protein [Ipomoea nil]	---	14.215	12.2	6	2	2	1	1	0	1	1	2	2	1	2	2	2	2	2	1	2	2	2	2	54466	0	50918	75824	58311	110760	0.777		0.727	1.082	0.832	1.581	1.393		2.175	1.549
NbC25854073g0001.1	valacyclovir hydrolase, putative [Ricinus communis]	---	9.1233	34.6	4	2	2	0	1	2	0	1	0	0	1	2	1	1	0	0	1	2	1	1	0	0	0	47889	0	0	0
NbC25892755g0001.1	histone 2 [Populus trichocarpa]	---	15.734	27.3	40	3	2	5	7	6	7	8	7	3	2	2	2	2	2	2	1	1	1	1	1	6635500	4388000	3241200	4792100	4654800	4438800	1.414	0.935	0.691	1.021	0.992	0.946	0.722	1.061	1.369	0.973	0.94628
NbC25940621g0002.1	unnamed protein product [Vitis vinifera]	---	15.426	26.2	3	1	1	1	1	1	0	0	0	1	1	1	0	0	1	1	1	1	0	0	1	0	0	0	0	0	14016
NbC26018770g0003.1	nutrient reservoir, putative [Ricinus communis]	---	29.812	4.6	2	1	1	0	1	0	0	0	1	0	1	0	1	1	1	0	1	0	1	1	1	0	0	0	0	0	38037
NbC26053601g0004.1	RecName: Full=Superoxide dismutase [Cu-Zn]	---	12.99	21.1	18	3	3	3	2	3	4	4	2	2	3	3	3	3	3	2	3	3	3	3	3	1962800	1723300	2795100	3187600	4456000	3824000	0.656	0.576	0.934	1.066	1.49	1.278	1.625	2.587	1.368	1.77	0.028444
NbC26058683g0001.1	GTP-binding protein [Capsicum annuum]	---	9.1615	50	25	3	3	2	5	6	4	4	4	2	3	3	2	3	3	2	3	3	2	3	3	560750	510000	638830	749890	828710	593070	0.867	0.788	0.988	1.159	1.281	0.917	1.337	1.626	0.928	1.27	0.120335
NbC26074276g0004.1	PREDICTED: GTPase Der-like [Glycine max]	---	12.614	23.3	1	1	1	1	0	0	0	0	0	1	1	0	0	0	0	1	1	0	0	0	0	0	2929.4	0	0	0	0
NbC26077604g0003.1	putative pyruvate dehydrogenase E2 subunit [Capsicum annuum]	---	37.281	24.2	9	6	2	1	3	1	1	1	2	6	5	6	6	5	6	2	2	2	2	1	2	272210	383190	309960	223030	0	265910	0.936	1.317	1.066	0.767		0.914	0.819		0.857	0.76
NbC26082683g0001.1	3'-N-debenzoyl-2'-deoxytaxol N-benzoyltransferase, putative [Ricinus communis]	---	42.77	4	3	1	1	1	1	1	0	0	0	1	1	1	0	0	0	1	1	1	0	0	0	0	0	8737.8	0	0	0
NbC26085333g0001.1	nectarin IV [Nicotiana langsdorffii x Nicotiana sanderae]	---	34.023	25.8	8	5	5	1	1	0	1	2	3	4	3	1	4	4	5	4	3	1	4	4	5	59334	76854	0	122380	157570	267830	0.434	0.562		0.895	1.152	1.958	2.062	2.05		2.681
NbC26095992g0004.1	unknown protein	---	23.316	9	3	1	1	1	1	0	0	1	0	1	1	1	1	1	1	1	1	1	1	1	1	0	0	0	0	0	13532
NbC26108591g0001.1	unknown [Arachis hypogaea]	---	9.7812	33.3	4	3	1	1	0	2	0	0	1	3	2	2	2	2	3	1	1	1	0	0	1	86355	101870	89533	0	0	85846	0.95	1.121	0.985			0.944			0.958	0.927
NbC26110023g0004.1	RecName: Full=Probable glutathione S-transferase parC	---	33.208	6.6	1	1	1	0	0	0	0	1	0	0	0	0	0	1	0	0	0	0	0	1	0	0	0	0	0	17758	0					1
NbC26113881g0001.1	polygalacturonase inhibiting protein [Solanum torvum]	---	38.37	21.8	31	5	5	6	7	7	3	2	6	5	5	5	5	4	5	5	5	5	5	4	5	287540	299510	231830	241880	205250	280690	1.115	1.162	0.899	0.938	0.796	1.089	0.841	0.685	1.211	0.889	0.37638
NbC26121466g0003.1	RecName: Full=Hexokinase-2, chloroplastic	---	46.532	19.4	1	6	1	0	0	1	0	0	0	3	5	5	4	4	4	0	1	1	1	1	1	0	0	0	0	0	19759
NbC26128793g0002.1	putative PIP2 [Nicotiana glauca]	---	8.1223	40	7	2	2	2	1	1	0	2	1	2	2	2	2	2	2	2	2	2	2	2	2	106680	60675	44781	57203	115870	48548	1.476	0.839	0.619	0.791	1.603	0.672	0.536	1.911	1.086	1.045	0.92842
NbC26143923g0005.1	beta-D-glucan exohydrolase [Nicotiana tabacum]	---	60.599	8.8	6	4	1	1	1	1	1	1	1	4	3	4	4	4	3	1	1	1	1	1	1	0	0	0	0	0	99894
NbC26154970g0002.1	xanthine dehydrogenase [Camellia sinensis]	---	13.752	31.5	8	3	2	1	2	0	1	1	3	2	2	2	2	2	3	1	1	1	1	1	2	140130	164040	157250	144450	168710	190510	0.871	1.02	0.978	0.898	1.049	1.184	1.031	1.028	1.211	1.091	0.42096
NbC26164527g0004.1	NADP-dependent alkenal double bond reductase P2 OS=Arabidopsis thaliana GN=P2 PE=2 SV=2	P2	22.745	57.2	44	7	2	8	7	9	7	7	6	7	6	7	6	7	5	2	1	2	1	2	1	517710	948780	541970	541710	556270	547260	0.85	1.558	0.89	0.89	0.913	0.899	1.047	0.586	1.01	0.819	0.49924
NbC26172507g0002.1	PREDICTED: electron transfer flavoprotein subunit beta, mitochondrial [Vitis vinifera]	---	17.815	26.7	11	4	4	1	2	2	2	1	3	3	2	4	2	3	4	3	2	4	2	3	4	134490	155960	129290	127470	149440	114830	0.994	1.153	0.956	0.943	1.105	0.849	0.949	0.958	0.888	0.934	0.49692
NbC26179326g0005.1	PREDICTED: 6-phosphofructo-2-kinase/fructose-2,6-biphosphatase 3 [Vitis vinifera]	---	34.759	10.6	1	2	1	0	0	1	0	0	0	1	1	2	1	1	1	0	0	1	0	0	0	0	0	39395	0	0	0			1
NbC26208175g0003.1	Oryzain alpha chain OS=Oryza sativa subsp. japonica GN=Os04g0650000 PE=1 SV=2	Os04g0650000	58.806	15.5	29	5	5	5	7	4	3	6	4	5	4	4	4	4	3	5	4	4	4	4	3	1671700	1848300	1009900	1568700	1387000	1278600	1.144	1.265	0.691	1.074	0.95	0.875	0.939	0.751	1.266	0.935	0.85666
NbC26215295g0003.1	PREDICTED: uncharacterized protein LOC100250127 [Vitis vinifera]	---	18.255	9.2	1	1	1	1	0	0	0	0	0	1	0	0	0	0	0	1	0	0	0	0	0	11748	0	0	0	0	0	1
NbC26216471g0004.1	hypothetical protein VITISV_023490 [Vitis vinifera]	---	24.461	8.3	2	1	1	1	0	1	0	0	0	1	0	1	0	0	0	1	0	1	0	0	0	0	0	9803.8	0	0	0
NbC26264841g0001.1	Breast carcinoma amplified sequence, putative [Ricinus communis]	---	15.135	13.2	1	1	1	1	0	0	0	0	0	1	1	0	1	0	1	1	1	0	1	0	1	0	0	0	0	0	25737
NbS00000014g0221.1	uncharacterized protein	---	196.2	1.6	3	2	2	0	0	0	0	1	2	1	1	1	1	1	2	1	1	1	1	1	2	0	0	0	0	0	68459
NbS00000017g0014.1	37kDa chloroplast inner envelope membrane polypeptide precursor [Nicotiana tabacum]	---	27.09	30.8	4	5	1	1	1	1	0	1	0	5	4	5	4	4	5	1	1	1	1	1	1	0	0	0	0	0	37870
NbS00000031g0013.1	predicted protein [Populus trichocarpa]	---	133.67	1.2	1	1	1	0	1	0	0	0	0	0	1	1	0	1	1	0	1	1	0	1	1	0	0	0	0	0	14981
NbS00000047g0005.1	Calcium-binding mitochondrial carrier protein SCaMC-1-A OS=Xenopus laevis GN=slc25a24-a PE=2 SV=2	slc25a24-a	55.233	4.4	2	1	1	0	0	1	0	1	0	1	1	1	1	1	1	1	1	1	1	1	1	0	0	0	0	0	8146.5
NbS00000053g0017.1	RecName: Full=Mitochondrial import receptor subunit TOM20	---	22.519	41.6	13	6	5	3	2	4	1	1	2	4	3	5	4	3	5	3	2	4	3	2	4	352790	346160	336590	197360	252610	244840	1.223	1.2	1.167	0.684	0.876	0.849	0.559	0.73	0.728	0.671	0.0068618
NbS00000055g0003.1	plastid movement impaired1	---	71.802	20.7	3	8	3	1	0	1	0	0	1	6	4	6	6	4	6	1	0	2	2	1	2	0	0	16755	0	0	37359			0.619			1.381			2.231	2.231
NbS00000058g0018.1	putative photosystem I subunit III precursor [Nicotiana tabacum]	---	24.306	34.4	52	6	2	10	9	6	11	7	9	6	6	4	6	6	5	2	2	1	2	2	2	7503300	6974500	10253000	12732000	18423000	10279000	0.68	0.632	0.93	1.155	1.671	0.932	1.699	2.644	1.002	1.676	0.073159
NbS00000066g0001.1	PREDICTED: uncharacterized protein LOC100247840 [Vitis vinifera]	---	43.532	15.5	12	4	3	3	2	4	1	1	1	3	3	3	3	3	2	2	2	2	2	2	1	87656	80034	90265	38583	25602	38139	1.46	1.333	1.503	0.643	0.426	0.635	0.44	0.32	0.422	0.397	0.002555
NbS00000068g0007.1	Stem-specific protein TSJT1 OS=Nicotiana tabacum GN=TSJT1 PE=2 SV=1	TSJT1	25.589	25.7	14	4	4	3	2	3	2	2	2	4	3	3	3	2	3	4	3	3	3	2	3	1006500	910600	876740	932450	728310	889000	1.13	1.022	0.984	1.047	0.818	0.998	0.927	0.8	1.014	0.913	0.33206
NbS00000068g0108.1	uncharacterized protein	---	40.946	24.4	14	6	4	2	2	3	1	3	3	6	6	6	6	6	6	4	4	4	4	4	4	215340	312130	285680	281260	279010	248390	0.797	1.155	1.057	1.041	1.032	0.919	1.306	0.894	0.869	0.994	0.96934
NbS00000071g0006.1	PREDICTED: splicing factor 3A subunit 3-like [Glycine max]	---	57.148	18.5	5	4	4	4	1	0	0	0	0	4	3	1	1	1	0	4	3	1	1	1	0	169830	96731	0	0	0	0	1.274	0.726
NbS00000088g0014.1	vacuolar H+-ATPase A1 subunit isoform [Solanum lycopersicum]	---	67.883	56.2	7	27	1	1	1	2	1	1	1	25	25	24	27	27	26	1	1	1	1	1	1	0	0	0	0	0	487290
NbS00000092g0027.1	disulfide oxidoreductase, putative [Ricinus communis]	---	64.775	29.2	15	11	2	3	3	4	1	2	2	8	11	9	11	10	9	2	2	2	2	2	2	338620	359940	383020	418130	371760	437010	0.88	0.936	0.996	1.087	0.966	1.136	1.235	1.032	1.141	1.134	0.106742
NbS00000093g0004.1	predicted protein [Populus trichocarpa]	---	10.383	40.2	3	2	2	1	0	0	1	0	1	2	2	1	2	2	1	2	2	1	2	2	1	62072	0	0	54309	0	0	1.067			0.933			0.874			0.874
NbS00000095g0006.1	predicted protein [Populus trichocarpa]	---	76.41	30.7	48	12	12	9	10	9	4	8	8	11	12	11	9	10	11	11	12	11	9	10	11	571200	702850	642240	770420	678970	694090	0.844	1.039	0.949	1.139	1.003	1.026	1.35	0.965	1.081	1.119	0.186962
NbS00000100g0005.1	cinnamoyl-CoA reductase [Solanum lycopersicum]	---	36.785	9	2	2	2	1	0	1	0	0	0	2	1	2	0	0	1	2	1	2	0	0	1	27238	0	29832	0	0	0	0.955		1.045
NbS00000109g0019.1	Remorin OS=Solanum tuberosum PE=1 SV=1	---	23.174	50	4	12	1	0	1	1	1	0	1	10	11	11	11	11	11	1	1	1	1	1	1	0	0	0	0	0	107720
NbS00000110g0009.1	eukaryotic initiation factor iso4E [Nicotiana tabacum]	---	22.699	34.2	19	6	3	3	2	5	2	4	3	4	6	5	6	5	5	3	3	3	3	2	2	439160	513650	658010	378730	357320	445300	0.944	1.104	1.414	0.814	0.768	0.957	0.862	0.696	0.677	0.733	0.089678
NbS00000117g0002.1	protein kinase CK2 alpha chain [Nicotiana tabacum]	---	39.354	39	27	10	0	8	5	5	5	1	3	8	6	9	7	6	7	0	0	0	0	0	0	300360	236840	251350	261670	222070	225600	1.203	0.949	1.007	1.048	0.89	0.904	0.871	0.938	0.898	0.9	0.3066
NbS00000117g0016.1	RNA binding protein, putative [Ricinus communis]	---	65.79	5.9	10	3	3	4	3	1	1	0	1	3	3	2	2	2	3	3	3	2	2	2	3	85225	81263	49416	47805	37040	46439	1.473	1.404	0.854	0.826	0.64	0.803	0.561	0.456	0.94	0.608	0.068635
NbS00000120g0119.1	uncharacterized protein	---	16.111	40.7	13	3	2	2	2	2	3	3	1	3	2	3	2	3	2	2	1	2	1	2	1	118780	169200	221980	165480	71280	159370	0.787	1.12	1.47	1.096	0.472	1.055	1.393	0.421	0.718	0.777	0.43032
NbS00000120g0121.1	uncharacterized protein	---	110.89	13.3	29	8	3	5	4	4	6	5	5	7	5	4	6	7	7	3	1	1	3	3	3	449610	391340	280580	325520	379970	371240	1.227	1.068	0.766	0.888	1.037	1.013	0.724	0.971	1.322	0.96	0.87674
NbS00000120g0128.1	uncharacterized protein	---	16.047	18.7	4	3	1	1	1	0	1	1	0	2	1	2	1	1	2	1	1	1	1	1	1	0	0	0	0	0	185450
NbS00000125g0002.1	PREDICTED: shikimate kinase, chloroplastic [Vitis vinifera]	---	30.662	12.3	3	2	2	0	0	2	1	0	0	1	1	2	1	1	2	1	1	2	1	1	2	0	0	133660	0	0	48550			1.467			0.533			0.363	0.363
NbS00000128g0004.1	hypothetical protein VITISV_042886 [Vitis vinifera]	---	38.683	6	3	1	1	0	1	1	0	1	0	0	1	1	0	1	1	0	1	1	0	1	1	0	0	0	0	0	9898.9
NbS00000139g0007.1	RecName: Full=ATP synthase subunit gamma, mitochondrial	---	35.48	27.5	71	8	1	11	13	11	13	12	11	8	8	8	8	8	8	1	1	1	1	1	1	2266800	2166500	2331200	2103700	2293100	1960900	1.036	0.991	1.066	0.962	1.048	0.897	0.929	1.058	0.841	0.94	0.27022
NbS00000150g0008.1	molybdopterin cofactor sulfurase, putative [Ricinus communis]	---	109.34	1.8	1	1	1	1	0	0	0	0	0	1	0	0	0	0	0	1	0	0	0	0	0	4434.5	0	0	0	0	0	1
NbS00000162g0008.1	Probable aspartyl aminopeptidase OS=Ricinus communis GN=RCOM_1506700 PE=2 SV=2	RCOM_1506700	52.774	32.8	7	9	1	1	1	1	1	2	1	9	8	8	7	6	8	1	1	1	1	1	1	0	0	0	0	0	26007
NbS00000164g0014.1	PREDICTED: pyruvate kinase, cytosolic isozyme isoform 1 [Vitis vinifera]	---	55.135	40.6	45	13	5	9	9	8	6	8	5	11	8	9	9	10	9	5	2	3	4	4	2	1857700	2005600	2208700	1614700	2285700	1724200	0.953	1.029	1.133	0.828	1.172	0.884	0.869	1.139	0.78	0.926	0.50468
NbS00000164g0018.1	PREDICTED: uncharacterized protein LOC100804019 [Glycine max]	---	36.124	49.5	62	14	5	12	11	12	8	10	9	12	12	12	9	12	12	3	4	5	2	5	4	1130400	926610	917750	732330	843120	741500	1.282	1.051	1.041	0.83	0.956	0.841	0.647	0.91	0.808	0.779	0.038442
NbS00000171g0004.1	predicted protein [Populus trichocarpa]	---	41.21	20.9	33	4	4	7	5	4	4	7	6	4	3	3	2	3	3	4	3	3	2	3	3	674690	454910	714170	356860	1452100	696770	0.931	0.628	0.985	0.492	2.003	0.961	0.528	3.189	0.976	1.358	0.71908
NbS00000177g0011.1	RecName: Full=40S ribosomal protein S3a	---	29.77	41	19	10	3	4	3	3	4	3	2	9	8	9	9	8	7	3	2	3	3	3	2	1045700	1070400	1135700	1047300	893900	1105100	0.996	1.02	1.082	0.998	0.852	1.053	1.002	0.835	0.973	0.937	0.37264
NbS00000192g0018.1	PREDICTED: ferredoxin-1 [Vitis vinifera]	---	18.457	25	5	2	2	1	1	1	1	1	0	2	1	1	2	2	1	2	1	1	2	2	1	43684	0	0	31563	62034	0	0.955			0.69	1.356		0.723			1.071
NbS00000193g0020.1	PREDICTED: uncharacterized protein LOC100265091 [Vitis vinifera]	---	92.227	11.9	11	8	3	6	1	3	0	1	0	6	7	7	6	5	6	3	3	3	2	1	2	367390	318330	359480	261300	185490	265440	1.254	1.087	1.227	0.892	0.633	0.906	0.711	0.582	0.738	0.681	0.034361
NbS00000209g0008.1	harpin binding protein 1 [Nicotiana benthamiana]	---	31.19	32.1	7	7	3	2	1	1	0	2	1	7	5	5	5	5	5	3	2	2	2	2	2	17852	81324	201730	260070	262910	343650	0.092	0.418	1.037	1.337	1.351	1.766	14.533	3.232	1.703	2.879	0.176802
NbS00000211g0111.1	uncharacterized protein	---	11.295	41.3	8	3	3	1	1	1	1	1	3	2	1	3	2	2	3	2	1	3	2	2	3	127220	0	45379	105500	129520	225210	1.005		0.359	0.834	1.023	1.779	0.83		4.955	1.777
NbS00000211g0112.1	uncharacterized protein	---	43.124	43.4	163	14	14	24	29	29	29	26	26	12	12	13	12	11	12	12	12	13	12	11	12	32865000	37048000	39167000	41422000	36331000	37593000	0.879	0.99	1.047	1.107	0.971	1.005	1.259	0.981	0.96	1.057	0.43044
NbS00000215g0010.1	PREDICTED: ruBisCO large subunit-binding protein subunit beta, chloroplastic [Vitis vinifera]	---	64.604	58.7	20	30	2	4	3	3	3	3	4	27	27	26	26	24	26	2	2	2	2	2	2	678060	837670	903800	536660	318620	812210	0.995	1.23	1.327	0.788	0.468	1.192	0.792	0.38	0.898	0.689	0.199682
NbS00000217g0010.1	PREDICTED: thiamin pyrophosphokinase 1-like [Glycine max]	---	26.465	21.1	5	3	2	2	1	0	1	0	1	3	2	3	3	2	3	2	1	2	2	1	2	73205	58562	61634	64240	0	83409	1.073	0.859	0.904	0.942		1.223	0.878		1.353	1.145
NbS00000223g0021.1	3-phosphoshikimate 1-carboxyvinyltransferase 1, chloroplastic OS=Nicotiana tabacum GN=EPSPS-1 PE=2 SV=1	EPSPS-1	54.15	20.3	6	8	2	0	1	2	1	0	2	7	7	8	7	8	7	1	2	2	2	2	2	0	83203	169020	77071	76510	92319		0.835	1.697	0.774	0.768	0.927		0.92	0.546	0.65
NbS00000229g0025.1	PREDICTED: probable inactive receptor kinase At1g48480-like [Vitis vinifera]	---	72.52	25.3	27	10	7	10	4	5	3	3	2	10	7	8	6	8	8	7	4	5	4	5	5	1008200	931370	932720	537880	639950	530580	1.321	1.22	1.222	0.705	0.838	0.695	0.534	0.687	0.569	0.595	0.00134277
NbS00000230g0013.1	Putative nuclear matrix constituent protein 1-like protein OS=Arabidopsis thaliana GN=At5g65770 PE=2 SV=1	At5g65770	109.55	1.9	1	1	1	1	0	0	0	0	0	1	0	0	0	0	0	1	0	0	0	0	0	8474	0	0	0	0	0	1
NbS00000230g0016.1	Branched-chain-amino-acid aminotransferase 3, chloroplastic OS=Arabidopsis thaliana GN=BCAT3 PE=1 SV=1	BCAT3	47.959	29.9	28	8	2	4	5	5	4	5	5	7	7	6	7	7	8	1	1	2	1	2	2	532930	448740	526540	415600	375320	376460	1.195	1.006	1.181	0.932	0.842	0.844	0.78	0.837	0.715	0.774	0.0172412
NbS00000231g0005.1	PREDICTED: vacuolar protein sorting-associated protein 35-like [Vitis vinifera]	---	78.885	4.1	2	2	0	1	0	1	0	0	0	2	2	2	1	2	1	0	0	0	0	0	0	0	0	0	0	8472.2	0
NbS00000241g0003.1	Cytochrome b5, seed isoform OS=Nicotiana tabacum PE=2 SV=1	---	14.985	49.6	18	5	4	4	2	4	3	3	2	4	4	5	4	3	3	3	3	4	3	2	2	363410	380460	345790	358170	324770	353640	1.026	1.074	0.976	1.011	0.916	0.998	0.985	0.853	1.023	0.951	0.29034
NbS00000247g0008.1	RecName: Full=Plasma membrane ATPase 4	---	74.48	31.7	85	21	3	15	15	16	11	16	12	21	20	20	20	18	19	3	3	3	3	3	3	2309900	2881400	3118400	2689600	2416800	2500400	0.871	1.086	1.176	1.014	0.911	0.943	1.164	0.839	0.802	0.915	0.44012
NbS00000250g0010.1	enolase [Nicotiana tabacum]	---	48.252	61.4	194	21	5	36	30	35	32	27	34	19	19	19	19	19	19	5	5	5	5	5	5	14547000	15609000	17365000	17587000	16573000	16678000	0.887	0.952	1.059	1.073	1.011	1.017	1.21	1.062	0.96	1.07	0.2711
NbS00000252g0005.1	endo-1,3-1,4-beta-d-glucanase, putative [Ricinus communis]	---	25.951	42.3	29	9	6	4	5	5	6	4	5	9	9	9	9	8	9	6	6	6	6	5	6	391210	620650	604410	347450	418200	422200	0.837	1.328	1.293	0.743	0.895	0.903	0.888	0.674	0.698	0.735	0.148037
NbS00000261g0008.1	unknown [Glycine max]	---	43.558	41.6	48	11	7	10	6	6	7	9	10	10	9	10	9	9	10	7	6	7	6	5	7	2251800	1293800	1233700	2361600	2493900	2272900	1.135	0.652	0.622	1.19	1.257	1.145	1.048	1.928	1.841	1.491	0.153763
NbS00000263g0008.1	NADH-ubiquinone oxidoreductase mitochondrial precursor, putative [Ricinus communis]	---	10.063	13.3	6	1	1	1	1	1	1	1	1	1	1	1	1	1	1	1	1	1	1	1	1	0	0	0	0	0	221660
NbS00000278g0004.1	unnamed protein product [Vitis vinifera]	---	137.5	13.7	6	9	2	2	0	1	1	1	1	6	8	8	8	7	7	2	2	2	2	1	1	101080	67687	39676	80370	0	0	1.4	0.937	0.55	1.113			0.795			1.157
NbS00000284g0002.1	PREDICTED: phosphomevalonate kinase [Vitis vinifera]	---	60.574	9.5	8	5	5	0	1	0	3	2	2	2	3	2	4	5	3	2	3	2	4	5	3	62228	87454	108970	142640	248100	87501	0.507	0.712	0.887	1.161	2.02	0.712	2.29	2.837	0.803	1.849	0.183103
NbS00000284g0011.1	Transcription factor IWS1, putative [Ricinus communis]	---	57.861	6.3	2	2	2	2	0	0	0	0	0	2	0	0	0	0	0	2	0	0	0	0	0	23804	0	0	0	0	0	1
NbS00000285g0016.1	RecName: Full=Phosphoglycerate kinase, cytosolic	---	42.482	63.1	17	17	4	5	3	2	1	3	3	16	17	17	16	17	16	4	4	4	3	4	3	252940	273540	265440	234710	760180	314520	0.722	0.781	0.758	0.67	2.171	0.898	0.928	2.78	1.185	1.654	0.40328
NbS00000296g0110.1	uncharacterized protein	---	65.045	29.2	51	13	6	12	6	9	9	6	9	12	9	11	11	10	11	6	4	4	5	4	5	507350	589660	537930	530020	483420	537220	0.956	1.111	1.013	0.998	0.911	1.012	1.044	0.82	0.999	0.948	0.39502
NbS00000307g0001.1	unnamed protein product [Nicotiana tabacum]	---	20.498	12	19	2	1	3	1	1	5	5	4	1	1	1	2	2	2	1	1	1	1	1	1	574970	47992	169430	1669600	3202100	1867100	0.458	0.038	0.135	1.33	2.551	1.487	2.904	67.132	11.015	8.507	0.026615
NbS00000307g0006.1	unknown [Medicago truncatula]	---	30.562	25.5	23	5	3	5	4	3	3	5	3	5	5	4	4	3	5	3	3	3	3	3	3	440500	333590	254370	437710	517700	499510	1.064	0.806	0.615	1.058	1.251	1.207	0.994	1.552	1.963	1.415	0.090402
NbS00000309g0006.1	Os02g0741900 protein	---	8.8212	25.6	5	1	1	1	1	0	1	1	1	1	1	1	1	1	1	1	1	1	1	1	1	0	0	0	0	0	83034
NbS00000312g0017.1	PREDICTED: THO complex subunit 2-like [Vitis vinifera]	---	33.18	6.5	1	1	1	1	0	0	0	0	0	1	0	1	1	0	1	1	0	1	1	0	1	0	0	0	0	0	27490
NbS00000319g0007.1	sugar transporter, putative [Ricinus communis]	---	49.632	6.6	6	2	2	1	1	0	1	2	1	1	1	1	1	2	1	1	1	1	1	2	1	0	0	0	0	62457	0
NbS00000329g0004.1	PREDICTED: riboflavin synthase alpha chain [Vitis vinifera]	---	30.832	25.5	21	5	5	4	5	4	3	1	4	5	5	5	4	3	5	5	5	5	4	3	5	208230	230760	255490	181240	147210	188950	1.031	1.142	1.265	0.897	0.729	0.935	0.87	0.638	0.739	0.745	0.037685
NbS00000336g0010.1	WD-repeat protein, putative [Ricinus communis]	---	32.864	15.6	6	3	3	3	0	1	1	1	0	3	1	3	2	2	2	3	1	3	2	2	2	107280	0	109590	94451	94790	98545	1.063		1.086	0.936	0.939	0.976	0.881		0.899	0.884
NbS00000339g0009.1	PREDICTED: uncharacterized protein LOC100257549 [Vitis vinifera]	---	72.298	2.2	1	1	1	1	0	0	0	0	0	1	1	1	0	0	1	1	1	1	0	0	1	0	0	0	0	0	9532.8
NbS00000342g0010.1	predicted protein [Populus trichocarpa]	---	35.489	23.3	24	6	6	4	3	3	5	5	4	6	5	4	5	6	5	6	5	4	5	6	5	447300	392190	399510	764330	653670	575080	0.83	0.728	0.742	1.419	1.213	1.068	1.71	1.666	1.439	1.609	0.0068641
NbS00000345g0004.1	UPF0160 protein OS=Dictyostelium discoideum GN=DDB_G0267768 PE=3 SV=1	DDB_G0267768	42.296	22.3	17	5	5	3	3	4	2	3	2	4	5	5	4	3	4	4	5	5	4	3	4	207870	196930	223000	191710	172930	220920	1.028	0.974	1.103	0.948	0.855	1.092	0.922	0.878	0.99	0.932	0.40608
NbS00000352g0007.1	protein transport protein sec23, putative [Ricinus communis]	---	21.166	8	4	1	1	1	0	1	1	0	1	1	1	1	1	0	1	1	1	1	1	0	1	0	0	0	0	0	48264
NbS00000352g0010.1	protein transport protein sec23, putative [Ricinus communis]	---	73.569	15.8	15	7	6	3	3	0	2	5	2	5	5	4	4	6	6	4	4	3	3	5	5	169450	218230	244500	257730	213440	267380	0.742	0.955	1.07	1.128	0.934	1.17	1.52	0.978	1.093	1.168	0.27674
NbS00000361g0007.1	calnexin-like protein precursor [Solanum lycopersicum]	---	62.222	24.4	9	8	3	5	3	0	0	1	0	8	5	4	3	5	6	3	2	1	0	1	3	665740	418650	147220	0	151540	141520	2.183	1.373	0.483		0.497	0.464		0.362	0.961	0.357
NbS00000370g0017.1	predicted protein [Hordeum vulgare subsp. vulgare]	---	36.557	19.6	17	4	3	1	2	3	3	5	3	3	3	4	3	4	4	2	2	3	2	3	3	172000	306530	307530	336660	366140	304870	0.575	1.025	1.029	1.126	1.225	1.02	1.958	1.195	0.991	1.282	0.23428
NbS00000370g0110.1	uncharacterized protein	---	8.2653	63	12	4	1	2	3	3	1	2	1	3	4	4	4	3	4	0	1	1	1	1	1	392380	434250	419270	315270	422630	357990	1.005	1.113	1.074	0.808	1.083	0.917	0.804	0.973	0.854	0.88	0.20908
NbS00000370g0119.1	uncharacterized protein	---	16.052	26.5	12	3	1	3	1	2	2	1	3	3	1	2	2	2	3	1	1	1	1	1	1	137560	0	183120	166320	121390	139120	0.92		1.225	1.112	0.812	0.931	1.209		0.76	0.887
NbS00000370g0120.1	uncharacterized protein	---	29.504	15	3	2	2	1	0	0	1	1	0	1	1	1	2	2	2	1	1	1	2	2	2	0	0	0	80062	78852	0				1.008	0.992
NbS00000370g0209.1	uncharacterized protein	---	17.618	19	7	2	1	2	1	1	1	1	1	2	1	1	2	2	2	1	1	1	1	1	1	362250	0	0	591110	377270	117040	1.001			1.633	1.042	0.323	1.631			0.998
NbS00000374g0001.1	PREDICTED: pentatricopeptide repeat-containing protein At5g60960, mitochondrial-like [Vitis vinifera]	---	53.854	6.8	4	2	2	2	1	0	0	1	0	2	2	2	1	2	2	2	2	2	1	2	2	50612	49395	0	0	48753	0	1.021	0.996			0.983			0.987		0.975
NbS00000377g0210.1	uncharacterized protein	---	15.596	35	21	3	3	4	4	3	3	5	2	3	3	3	3	3	3	3	3	3	3	3	3	378510	310140	423410	200430	331560	177130	1.247	1.022	1.395	0.66	1.092	0.584	0.529	1.068	0.419	0.638	0.086198
NbS00000396g0012.1	RecName: Full=Dihydrodipicolinate synthase, chloroplastic	---	39.547	11.5	4	2	2	1	1	1	0	1	0	2	2	1	2	1	2	2	2	1	2	1	2	63230	83891	0	0	0	0	0.86	1.14
NbS00000400g0005.1	PREDICTED: lysosomal Pro-X carboxypeptidase [Vitis vinifera]	---	57.763	12.9	10	5	5	2	2	1	1	1	3	3	2	4	3	2	4	3	2	4	3	2	4	73566	65331	88886	87412	88674	69175	0.933	0.829	1.127	1.109	1.125	0.877	1.189	1.357	0.778	1.077	0.56352
NbS00000401g0002.1	Protein of unknown function (DUF1279)	---	18.981	18.2	3	1	1	1	0	0	1	0	1	1	1	1	1	1	1	1	1	1	1	1	1	0	0	0	0	0	32321
NbS00000408g0001.1	isopentenyl diphosphate isomerase 1 [Nicotiana tabacum]	---	22.326	47.9	14	8	1	4	2	2	2	2	2	7	8	8	6	7	6	1	1	1	1	1	1	268240	182960	310620	164920	416790	194790	1.046	0.714	1.212	0.643	1.626	0.76	0.615	2.277	0.627	1.019	0.90048
NbS00000421g0008.1	predicted protein [Populus trichocarpa]	---	41.68	15.3	3	3	1	0	0	1	1	1	0	3	2	2	2	2	2	1	0	1	1	1	1	0	0	0	0	0	22813
NbS00000426g0010.1	hexokinase [Nicotiana benthamiana]	---	56.662	29.4	36	9	5	6	7	7	5	5	6	8	7	9	7	7	8	5	4	5	4	4	5	436910	552590	647100	544620	404880	533760	0.84	1.063	1.244	1.047	0.779	1.027	1.246	0.733	0.826	0.907	0.56154
NbS00000430g0009.1	glycosyl hydrolase family-like protein [Salvia miltiorrhiza]	---	45.324	28.9	34	7	7	9	6	5	5	2	7	5	6	6	6	6	5	5	6	6	6	6	5	405700	428590	351700	369540	250600	322230	1.144	1.208	0.991	1.042	0.706	0.908	0.911	0.584	0.916	0.794	0.135703
NbS00000440g0112.1	uncharacterized protein	---	48.749	11.8	13	3	3	2	3	2	2	2	2	2	3	3	2	2	3	2	3	3	2	2	3	306060	408610	248750	350810	278230	261190	0.991	1.323	0.805	1.136	0.901	0.845	1.146	0.681	1.05	0.924	0.71582
NbS00000443g0013.1	PREDICTED: uncharacterized protein LOC100243746 [Vitis vinifera]	---	57.368	11.2	13	3	3	2	3	2	2	2	2	3	3	2	2	3	3	3	3	2	2	3	3	30545	87401	67570	72457	82631	80190	0.436	1.246	0.963	1.033	1.178	1.143	2.369	0.945	1.187	1.268	0.4137
NbS00000445g0005.1	high mobility group family [Populus trichocarpa]	---	18.227	28.2	4	3	3	3	1	0	0	0	0	3	1	1	1	1	1	3	1	1	1	1	1	111700	0	0	0	0	0
NbS00000449g0007.1	PREDICTED: actin-related protein 4-like [Glycine max]	---	39.698	24.7	5	5	1	2	0	1	0	1	1	5	4	4	3	4	4	1	1	1	0	1	1	0	0	0	0	0	20084
NbS00000456g0109.1	uncharacterized protein	---	14.447	42.4	21	4	4	4	4	3	4	2	4	4	4	4	4	4	4	4	4	4	4	4	4	379680	436340	323360	368360	268130	355310	1.069	1.228	0.91	1.037	0.755	1	0.97	0.615	1.099	0.871	0.34772
NbS00000459g0004.1	PREDICTED: 26S proteasome non-ATPase regulatory subunit 4 [Vitis vinifera]	---	42.394	24.2	33	7	7	6	7	6	2	7	5	7	6	7	7	6	6	7	6	7	7	6	6	706530	773360	602850	526750	714730	694880	1.055	1.155	0.9	0.786	1.067	1.037	0.745	0.924	1.152	0.929	0.55992
NbS00000471g0009.1	RecName: Full=Chlorophyll a-b binding protein 36, chloroplastic	---	32.575	49.8	2	11	1	2	0	0	0	0	0	11	11	11	11	11	10	1	1	1	1	1	0	0	0	0	0	169440	0
NbS00000477g0007.1	CYP71D48v1 [Nicotiana tabacum]	---	58.174	6.3	4	2	2	1	2	1	0	0	0	2	2	1	0	0	0	2	2	1	0	0	0	35517	61225	0	0	0	0	0.734	1.266
NbS00000477g0010.1	PREDICTED: E3 ubiquitin-protein ligase AIP2-like isoform 1 [Glycine max]	---	35.649	10.4	5	2	2	2	0	2	0	0	1	2	1	2	2	1	2	2	1	2	2	1	2	35677	0	35502	13097	0	18964	1.382		1.376	0.507		0.735	0.367		0.534	0.45
NbS00000478g0005.1	anthranilate synthase alpha-subunit 2 [Mitragyna speciosa]	---	65.421	18.4	28	7	7	5	5	5	4	4	5	6	7	6	6	7	6	6	7	6	6	7	6	202530	243450	225490	217210	170160	201550	0.964	1.159	1.073	1.034	0.81	0.959	1.073	0.699	0.894	0.877	0.2113
NbS00000479g0101.1	uncharacterized protein	---	58.601	32.2	55	12	4	8	10	8	10	10	9	10	11	10	11	12	11	3	4	3	3	4	4	1459100	1445200	1406900	2026900	2135800	1936500	0.841	0.833	0.811	1.168	1.231	1.116	1.389	1.478	1.376	1.414	0.00033869
NbS00000497g0003.1	GN=era PE=3 SV=1	---	46.736	7.5	2	2	1	1	1	0	0	0	0	2	2	1	1	1	1	1	1	0	0	0	0	0	30232	0	0	0	0
NbS00000499g0005.1	Ribonucleoside-diphosphate reductase large subunit OS=Arabidopsis thaliana GN=RNR1 PE=1 SV=1	RNR1	91.054	1.6	2	1	1	1	0	0	0	1	0	1	1	1	1	1	1	1	1	1	1	1	1	0	0	0	0	0	9976.8
NbS00000510g0007.1	PREDICTED: probable alpha,alpha-trehalose-phosphate synthase [UDP-forming] 7-like [Vitis vinifera]	---	96.896	13.7	17	7	5	3	2	5	1	2	4	5	5	7	3	4	4	3	4	5	3	3	3	93413	107840	96963	98002	104220	107640	0.922	1.064	0.957	0.967	1.028	1.062	1.049	0.966	1.11	1.039	0.48548
NbS00000522g0013.1	putative long-chain acyl-CoA synthetase [Capsicum annuum]	---	75.12	12.5	7	7	1	1	1	2	1	1	1	7	5	6	5	6	7	1	1	1	1	1	1	626490	0	1153500	0	381580	788520	0.849		1.564		0.517	1.069			0.684	0.657
NbS00000529g0002.1	predicted protein [Populus trichocarpa]	---	12.058	19.2	5	2	2	1	0	1	1	1	1	1	1	2	2	2	2	1	1	2	2	2	2	0	0	70767	334920	309710	54090			0.368	1.741	1.61	0.281			0.764	3.29
NbS00000535g0014.1	aquaporin 1 [Nicotiana tabacum]	---	25.762	5.6	26	1	1	5	5	5	4	3	4	1	1	1	1	1	1	1	1	1	1	1	1	820250	1187700	957830	727650	384580	784420	1.012	1.466	1.182	0.898	0.475	0.968	0.887	0.324	0.819	0.64	0.126175
NbS00000539g0018.1	PREDICTED: CBS domain-containing protein CBSCBSPB5-like isoform 2 [Vitis vinifera]	---	59.307	9.6	12	4	4	2	2	3	1	2	2	3	4	4	1	3	2	3	4	4	1	3	2	95541	69376	81537	0	86440	107410	1.085	0.788	0.926		0.982	1.22		1.246	1.317	1.18
NbS00000548g0008.1	Ras-GTPase-activating protein-binding protein, putative [Ricinus communis]	---	40.021	20.1	4	4	1	1	1	1	1	0	0	3	3	4	4	4	4	1	1	1	1	1	1	0	73825	0	0	0	0
NbS00000549g0007.1	Probable plastid-lipid-associated protein 3, chloroplastic OS=Arabidopsis thaliana GN=PAP3 PE=1 SV=1	PAP3	41.05	16.9	31	5	5	5	5	6	5	5	5	5	5	5	5	5	4	5	5	5	5	5	4	865750	973870	989330	1218900	1007900	1140300	0.838	0.943	0.958	1.18	0.976	1.104	1.408	1.035	1.152	1.19	0.068541
NbS00000554g0001.1	PPPDE putative thiol peptidase family protein [Arabidopsis thaliana]	---	32.332	30.1	17	5	3	5	1	2	2	3	4	4	4	4	4	3	4	3	2	3	2	2	3	332430	174490	99986	391310	573350	449210	0.987	0.518	0.297	1.162	1.702	1.334	1.177	3.286	4.492	2.33	0.05936
NbS00000558g0022.1	PREDICTED: uncharacterized protein LOC100257992 [Vitis vinifera]	---	98.669	10.8	19	8	8	1	5	7	2	1	3	4	6	8	6	3	6	4	6	8	6	3	6	145410	168670	199720	128270	101160	146040	0.981	1.138	1.348	0.865	0.683	0.985	0.882	0.6	0.731	0.731	0.088204
NbS00000569g0005.1	GN=rub PE=3 SV=1	---	22.726	30.7	9	3	2	3	1	2	2	0	1	3	2	2	3	2	3	2	2	2	2	1	2	77671	62163	153000	86289	0	30644	0.948	0.759	1.867	1.053		0.374	1.111		0.2	0.599
NbS00000569g0009.1	deoxyuridine 5'-triphosphate nucleotidohydrolase [Solanum lycopersicum]	---	6.8828	27.3	5	1	1	1	1	0	1	1	1	1	1	1	1	1	1	1	1	1	1	1	1	0	0	0	0	0	34665
NbS00000570g0011.1	conserved hypothetical protein [Ricinus communis]	---	30.259	28.7	31	6	5	5	5	5	5	5	6	6	5	6	5	5	6	5	4	5	4	4	5	285390	291720	268020	396830	352290	266370	0.92	0.941	0.864	1.28	1.136	0.859	1.391	1.207	0.994	1.202	0.23038
NbS00000573g0011.1	PREDICTED: sorting nexin-2-like [Vitis vinifera]	---	56.139	10.7	3	3	3	2	0	1	0	0	0	3	2	2	2	2	2	3	2	2	2	2	2	106540	0	93139	0	0	0	1.067		0.933
NbS00000590g0001.1	14-3-3 e-2 protein [Nicotiana tabacum]	---	31.166	49.6	39	12	3	6	5	4	9	7	8	9	12	10	12	11	11	3	3	3	3	3	3	1255900	1278100	1171700	1579200	1764300	2025900	0.83	0.845	0.775	1.044	1.166	1.339	1.258	1.38	1.728	1.449	0.0088035
NbS00000590g0009.1	PREDICTED: thylakoid membrane protein slr0575 [Vitis vinifera]	---	29.96	39.6	40	9	4	7	8	6	7	5	7	8	8	7	8	8	8	3	3	3	3	3	3	1356000	1708400	1900400	2090800	1471000	1747900	0.792	0.998	1.11	1.221	0.859	1.021	1.542	0.861	0.92	1.069	0.66478
NbS00000593g0008.1	predicted protein [Populus trichocarpa]	---	52.913	36.5	37	13	4	8	7	7	3	5	7	11	13	11	11	9	10	4	4	4	4	3	3	599900	679520	698250	719540	658750	651090	0.898	1.017	1.046	1.077	0.986	0.975	1.199	0.97	0.932	1.026	0.6593
NbS00000597g0101.1	uncharacterized protein	---	50.414	15.5	9	5	5	4	2	1	1	0	1	4	3	4	1	0	4	4	3	4	1	0	4	88253	117600	97171	0	0	40353	1.028	1.37	1.132			0.47			0.415	0.399
NbS00000597g0115.1	uncharacterized protein	---	78.319	2.9	4	1	1	1	0	0	1	1	1	1	0	1	1	1	1	1	0	1	1	1	1	0	0	0	0	0	39195
NbS00000603g0001.1	elicitor-inducible protein EIG-J7 [Capsicum annuum]	---	17.889	45.4	34	5	3	5	7	4	7	5	6	4	5	4	5	5	5	2	3	2	3	3	3	1272500	1601700	1685000	1329000	1239600	1320500	0.904	1.138	1.197	0.944	0.88	0.938	1.044	0.773	0.784	0.853	0.162624
NbS00000606g0019.1	RecName: Full=Two pore calcium channel protein 1A	---	20.368	19.2	4	2	2	0	1	0	1	1	1	2	2	0	2	2	1	2	2	0	2	2	1	0	95222	0	147800	130690	0		0.764		1.186	1.049			1.373		1.463
NbS00000611g0017.1	PREDICTED: putative DNA repair protein RAD23-3-like isoform 1 [Glycine max]	---	42.405	15.5	16	5	4	1	5	3	2	1	4	4	5	4	5	4	5	3	4	4	4	3	4	176440	185390	120750	161410	290960	213010	0.922	0.969	0.631	0.844	1.521	1.113	0.915	1.57	1.764	1.379	0.22716
NbS00000614g0017.1	calcium-dependent protein kinase [Nicotiana tabacum]	---	21.329	25	7	3	3	1	2	1	1	0	2	3	2	3	1	2	2	3	2	3	1	2	2	40588	95063	28945	0	0	60594	0.721	1.689	0.514			1.076			2.093	1.104
NbS00000615g0104.1	uncharacterized protein	---	38.777	14	5	3	1	1	1	1	0	1	1	3	3	3	2	3	3	1	1	1	0	1	1	0	0	0	0	0	70122
NbS00000615g0106.1	uncharacterized protein	---	13.176	16.7	5	1	1	1	1	0	2	0	1	1	1	0	1	0	1	1	1	0	1	0	1	0	0	0	53288	0	0
NbS00000622g0023.1	CDC5-like protein [Solanum lycopersicum]	---	122.01	3.6	5	2	2	2	1	0	1	0	1	2	1	2	1	0	2	2	1	2	1	0	2	115030	0	16534	0	0	40972	2		0.287			0.712			2.481	0.623
NbS00000623g0009.1	heat shock protein 90 [Ipomoea nil]	---	91.324	48.6	158	32	23	34	34	25	19	25	21	31	30	29	22	28	24	23	22	21	16	21	17	6447700	6820000	4222600	3864100	4569900	4172000	1.285	1.36	0.842	0.77	0.911	0.832	0.599	0.67	0.988	0.721	0.124336
NbS00000631g0001.1	PREDICTED: acyltransferase-like protein At1g54570, chloroplastic-like [Vitis vinifera]	---	37.829	10.7	4	3	3	1	1	1	0	1	0	1	3	3	2	3	3	1	3	3	2	3	3	0	87758	109060	0	52821	0		1.055	1.311		0.635			0.602		0.537
NbS00000631g0010.1	PREDICTED: acyltransferase-like protein At1g54570, chloroplastic-like [Vitis vinifera]	---	38.82	5.9	7	1	1	1	2	1	1	1	1	1	1	1	1	1	1	1	1	1	1	1	1	0	0	0	0	0	37327
NbS00000634g0009.1	unnamed protein product [Vitis vinifera]	---	71.133	13.9	18	5	5	4	4	4	2	2	2	5	4	5	3	4	4	5	4	5	3	4	4	102910	124600	93546	109600	77915	100990	1.013	1.226	0.921	1.079	0.767	0.994	1.065	0.626	1.079	0.899	0.45472
NbS00000637g0006.1	hypothetical protein NitaMp094 [Nicotiana tabacum]	---	33.273	11.1	3	2	2	1	0	1	0	1	0	2	1	1	1	1	1	2	1	1	1	1	1	51248	0	0	0	0	0
NbS00000652g0108.1	uncharacterized protein	---	44.924	20.2	12	6	6	4	3	2	0	1	2	4	6	5	3	4	5	4	6	5	3	4	5	263330	131180	224780	102410	158180	124010	1.574	0.784	1.343	0.612	0.945	0.741	0.389	1.205	0.552	0.621	0.140218
NbS00000652g0109.1	uncharacterized protein	---	28.566	7.5	1	1	1	1	0	0	0	0	0	1	0	0	0	0	0	1	0	0	0	0	0	16348	0	0	0	0	0	1
NbS00000655g0006.1	PREDICTED: probable E3 ubiquitin-protein ligase HERC2-like [Vitis vinifera]	---	46.903	3.4	6	1	1	2	0	1	0	2	1	1	1	1	1	1	1	1	1	1	1	1	1	0	0	0	0	0	1009800
NbS00000664g0003.1	RecName: Full=Basic form of pathogenesis-related protein 1	---	17.046	8.1	1	1	1	0	0	0	0	1	0	0	0	0	0	1	0	0	0	0	0	1	0	0	0	0	0	27086	0					1
NbS00000666g0010.1	PREDICTED: RNA-binding protein Nova-1-like [Vitis vinifera]	---	35.703	15.1	10	4	3	3	2	2	1	1	1	3	4	3	3	3	3	2	3	2	2	2	2	190440	86982	127000	187150	225200	193410	1.131	0.517	0.754	1.112	1.338	1.149	0.983	2.588	1.524	1.498	0.124679
NbS00000671g0006.1	PREDICTED: uncharacterized aarF domain-containing protein kinase At1g79600, chloroplastic-like [Vitis vinifera]	---	90.428	15	11	7	2	3	1	3	1	1	2	6	7	7	5	6	5	2	2	2	1	1	1	193550	130570	171200	144960	126850	108150	1.327	0.895	1.174	0.994	0.87	0.741	0.749	0.972	0.631	0.767	0.146422
NbS00000671g0033.1	protein phosphatase, putative [Ricinus communis]	---	42.346	3.9	3	1	1	1	1	1	0	0	0	1	1	1	1	1	1	1	1	1	1	1	1	0	0	0	0	0	53332
NbS00000671g0036.1	unnamed protein product [Vitis vinifera]	---	24.287	28.4	21	5	5	4	2	6	4	2	3	3	5	4	4	4	2	3	5	4	4	4	2	919000	798040	2638000	2127200	1142600	847540	0.651	0.565	1.868	1.506	0.809	0.6	2.313	1.432	0.321	0.945	0.96666
NbS00000671g0038.1	PREDICTED: importin subunit beta-1-like [Vitis vinifera]	---	94.31	27.8	66	14	1	11	10	16	10	9	10	11	12	12	11	10	12	1	1	1	1	1	1	836180	938160	1412300	1057100	1052400	1114700	0.783	0.878	1.322	0.989	0.985	1.043	1.263	1.122	0.789	1.011	0.83794
NbS00000671g0042.1	RecName: Full=Luminal-binding protein 5	---	63.303	48	131	26	10	23	24	16	19	24	25	22	22	20	22	23	24	9	8	8	8	9	10	16937000	18651000	8227500	12533000	23735000	17575000	1.041	1.146	0.505	0.77	1.458	1.08	0.74	1.272	2.139	1.229	0.50368
NbS00000673g0004.1	H:quinone oxidoreductase	---	23.169	18.7	19	4	4	4	3	3	4	3	2	4	4	4	4	3	3	4	4	4	4	3	3	171580	144990	151480	228110	271990	220050	0.866	0.732	0.765	1.152	1.373	1.111	1.33	1.876	1.452	1.539	0.0065044
NbS00000674g0015.1	pyruvate dehydrogenase, putative [Ricinus communis]	---	35.591	33.4	62	8	3	10	8	11	11	11	11	8	7	8	8	8	8	3	2	3	3	3	3	2225400	2570800	2456600	3146500	3314800	2958000	0.801	0.925	0.884	1.132	1.193	1.065	1.413	1.29	1.205	1.299	0.0081351
NbS00000675g0017.1	Mitochondrial uncoupling protein 3 OS=Canis familiaris GN=UCP3 PE=2 SV=1	UCP3	32.601	14.8	10	3	3	2	2	1	1	2	2	3	3	2	2	3	3	3	3	2	2	3	3	276360	226010	270390	344550	158190	361430	1.013	0.828	0.991	1.263	0.58	1.325	1.247	0.7	1.337	1.119	0.86022
NbS00000677g0002.1	uncharacterized protein LOC100811024 [Glycine max]	---	25.402	10.3	5	2	1	2	1	1	0	1	0	2	1	1	0	1	1	1	1	1	0	1	1	150270	0	0	0	0	0
NbS00000683g0008.1	geranylgeranyl pyrophosphate synthase 3 [Solanum pennellii]	---	69.95	2	5	1	1	1	1	1	0	1	1	1	1	1	1	1	1	1	1	1	1	1	1	0	0	0	0	0	43964
NbS00000687g0016.1	Hop-interacting protein THI129 [Solanum lycopersicum]	---	95.945	14.2	31	8	6	6	4	2	7	5	7	5	5	6	6	6	7	3	3	4	4	4	5	190550	136220	89792	216790	226520	192780	1.086	0.776	0.512	1.236	1.291	1.099	1.138	1.664	2.146	1.527	0.103818
NbS00000692g0011.1	cinnamyl alcohol dehydrogenase-like protein [Populus trichocarpa]	---	19.174	33	19	4	4	4	3	2	3	3	4	4	3	3	3	3	4	4	3	3	3	3	4	307660	360180	190350	602600	625040	679190	0.668	0.782	0.413	1.308	1.356	1.474	1.958	1.734	3.569	2.221	0.013061
NbS00000696g0014.1	Delta-1-pyrroline-5-carboxylate dehydrogenase 12A1, mitochondrial OS=Arabidopsis thaliana GN=ALDH12A1 PE=2 SV=1	ALDH12A1	60.84	38.1	15	14	3	4	3	3	1	1	3	13	14	12	13	14	13	3	3	2	2	3	2	372690	466680	319630	405440	393270	458910	0.925	1.159	0.794	1.007	0.976	1.139	1.089	0.842	1.435	1.085	0.48758
NbS00000710g0004.1	GN=nxt3 PE=1 SV=1	---	53.978	18	29	7	4	4	4	4	5	6	6	6	7	7	6	7	6	3	4	4	3	4	3	539260	376980	349970	478940	507450	482880	1.183	0.827	0.768	1.051	1.113	1.059	0.888	1.346	1.379	1.16	0.34126
NbS00000711g0011.1	2-oxoglutarate dehydrogenase, putative [Ricinus communis]	---	122.07	38.1	151	29	14	27	25	25	23	24	27	24	25	24	24	26	26	13	11	13	11	12	12	2632200	2438200	2448600	3047900	3518700	3479000	0.899	0.833	0.836	1.041	1.202	1.188	1.158	1.443	1.421	1.336	0.0053171
NbS00000715g0007.1	acylphosphatase, putative [Ricinus communis]	---	27.541	5.7	4	1	1	1	1	1	1	0	0	1	1	1	1	1	1	1	1	1	1	1	1	0	0	0	0	0	33898
NbS00000729g0016.1	conserved hypothetical protein [Ricinus communis]	---	87.428	2.2	1	1	1	1	0	0	0	0	0	1	0	1	1	1	0	1	0	1	1	1	0	0	0	0	0	108180	0
NbS00000733g0001.1	PREDICTED: rubredoxin-like [Vitis vinifera]	---	22.765	45.6	17	4	3	4	3	3	2	2	3	4	3	3	3	4	4	3	3	3	2	3	3	404360	437130	662910	426710	373920	347760	0.915	0.989	1.499	0.965	0.846	0.787	1.055	0.855	0.525	0.763	0.2044
NbS00000733g0009.1	Guanine deaminase, putative [Ricinus communis]	---	18.327	21.7	6	3	3	1	0	2	0	1	2	3	1	2	2	2	3	3	1	2	2	2	3	123200	0	131080	155370	160990	171040	0.831		0.884	1.047	1.085	1.153	1.26		1.304	1.277
NbS00000740g0117.1	uncharacterized protein	---	28.065	29.3	9	4	4	1	1	4	0	1	2	2	3	4	2	3	2	2	3	4	2	3	2	91979	137490	172630	46377	35236	87613	0.966	1.444	1.813	0.487	0.37	0.92	0.504	0.256	0.507	0.421	0.049743
NbS00000743g0004.1	PREDICTED: protein TIC 55, chloroplastic-like [Vitis vinifera]	---	49.803	32.8	5	9	2	1	2	2	0	0	0	8	8	7	9	7	6	2	2	2	2	1	1	310800	132530	127810	180900	0	0	1.653	0.705	0.68	0.962			0.582			0.95
NbS00000745g0001.1	predicted protein [Populus trichocarpa]	---	110.82	9.7	15	5	5	3	2	6	1	1	2	3	2	5	3	3	4	3	2	5	3	3	4	96786	109540	149380	63219	104740	66764	0.984	1.113	1.518	0.642	1.064	0.678	0.652	0.956	0.447	0.659	0.106944
NbS00000749g0003.1	RecName: Full=Pyruvate kinase, cytosolic isozyme	---	55.057	37.3	11	13	5	2	2	2	1	2	2	10	11	10	9	10	12	4	5	4	4	4	5	217790	320250	323100	326790	471060	413170	0.631	0.927	0.936	0.946	1.364	1.196	1.499	1.471	1.278	1.406	0.109344
NbS00000750g0004.1	RecName: Full=14-3-3-like protein D	---	27.673	42.6	17	8	6	4	3	4	2	2	2	6	6	6	6	6	5	4	4	4	4	4	3	436070	536410	447020	553710	495810	455530	0.895	1.1	0.917	1.136	1.017	0.935	1.269	0.925	1.02	1.06	0.52554
NbS00000755g0006.1	unnamed protein product [Vitis vinifera]	---	29.86	21.9	12	4	4	2	2	3	1	3	1	2	3	3	2	3	3	2	3	3	2	3	3	61382	71824	63547	56150	79333	80700	0.892	1.044	0.923	0.816	1.153	1.173	0.915	1.104	1.271	1.099	0.54912
NbS00000767g0012.1	hypothetical protein VITISV_041925 [Vitis vinifera]	---	26.447	37.2	38	6	6	7	5	6	8	7	5	6	5	4	6	4	5	6	5	4	6	4	5	683100	620840	523530	613230	740050	750170	1.043	0.948	0.799	0.936	1.13	1.145	0.897	1.192	1.433	1.151	0.23352
NbS00000768g0007.1	PREDICTED: protein FAM136A [Vitis vinifera]	---	17.021	15.4	2	1	1	0	1	1	0	0	0	1	1	1	0	0	0	1	1	1	0	0	0	0	0	29062	0	0	0
NbS00000769g0118.1	uncharacterized protein	---	57.626	15.7	27	6	5	6	5	4	3	6	3	6	5	6	6	6	6	5	4	5	5	5	5	683350	607800	632840	611470	728880	571530	1.069	0.951	0.99	0.956	1.14	0.894	0.894	1.199	0.903	0.993	0.89922
NbS00000772g0009.1	RecName: Full=Superoxide dismutase [Mn], mitochondrial	---	13.779	15.3	7	2	1	1	1	2	1	1	1	1	2	2	2	2	2	1	1	1	1	1	1	0	655640	574350	665250	581140	625300		1.057	0.926	1.072	0.937	1.008		0.886	1.089	1.014
NbS00000781g0016.1	isopentenyl diphosphate isomerase 1 [Nicotiana tabacum]	---	33.507	44.5	43	11	5	10	6	7	5	7	8	10	11	9	8	9	8	5	5	3	5	5	5	965890	924640	936580	968750	1077400	892600	1.005	0.962	0.975	1.008	1.121	0.929	1.003	1.165	0.953	1.039	0.55602
NbS00000787g0009.1	conserved hypothetical protein [Ricinus communis]	---	53.682	15.8	15	4	4	3	2	4	3	1	2	4	4	4	3	3	3	4	4	4	3	3	3	243030	158250	136210	136850	83371	120220	1.661	1.082	0.931	0.935	0.57	0.822	0.563	0.527	0.883	0.633	0.121859
NbS00000806g0010.1	RecName: Full=DNA gyrase subunit A, chloroplastic/mitochondrial	---	114.73	7.1	9	5	5	1	1	2	0	2	3	4	3	5	2	4	4	4	3	5	2	4	4	173110	144860	132820	163060	205060	161220	1.06	0.887	0.813	0.998	1.255	0.987	0.942	1.415	1.214	1.174	0.22086
NbS00000812g0012.1	Coatomer subunit gamma-2 OS=Oryza sativa subsp. japonica GN=Os07g0201100 PE=2 SV=1	Os07g0201100	96.949	38.1	81	22	2	17	16	13	14	10	11	20	19	19	19	21	18	1	2	2	1	2	1	2125200	2034400	2230400	2061900	2350700	2160600	0.984	0.942	1.032	0.954	1.088	1	0.97	1.155	0.969	1.028	0.5907
NbS00000812g0114.1	uncharacterized protein	---	21.672	36.9	17	5	3	2	3	3	2	4	3	3	5	4	5	4	4	2	3	3	3	2	3	377980	342660	439370	231520	579470	446060	0.938	0.851	1.091	0.575	1.438	1.107	0.613	1.69	1.015	1.083	0.9559
NbS00000822g0009.1	Chloride channel protein CLC-b OS=Arabidopsis thaliana GN=CLC-B PE=1 SV=1	CLC-B	86.76	9	7	4	2	1	2	2	0	1	1	4	4	4	4	4	4	2	2	2	2	2	2	34440	47926	64120	33824	28505	36851	0.841	1.171	1.566	0.826	0.696	0.9	0.982	0.594	0.575	0.677	0.135076
NbS00000827g0005.1	PREDICTED: 30S ribosomal protein S1 homolog [Vitis vinifera]	---	40.006	20.3	20	6	3	4	4	2	3	3	4	6	5	5	4	4	4	3	3	3	1	1	2	368510	448790	436260	525170	324600	369160	0.894	1.089	1.059	1.274	0.788	0.896	1.425	0.724	0.846	0.972	0.78548
NbS00000829g0021.1	GDT1-like protein 2, chloroplastic OS=Arabidopsis thaliana GN=At4g13590 PE=1 SV=2	At4g13590	34.003	9.7	12	3	3	2	2	3	2	1	2	3	3	3	3	3	3	3	3	3	3	3	3	517750	510820	543010	479940	534000	605990	0.973	0.96	1.021	0.902	1.004	1.139	0.927	1.046	1.116	1.031	0.72768
NbS00000830g0007.1	PREDICTED: dolichyl-diphosphooligosaccharide--protein glycosyltransferase subunit 1 [Vitis vinifera]	---	41.921	9.1	11	2	2	3	2	1	2	2	1	2	2	1	1	2	1	2	2	1	1	2	1	149680	149870	131940	128940	86021	120200	1.171	1.173	1.033	1.009	0.673	0.941	0.862	0.574	0.911	0.777	0.113984
NbS00000830g0011.1	predicted protein [Populus trichocarpa]	---	22.419	22.5	16	4	2	3	2	3	3	3	2	4	4	4	4	4	4	2	2	2	2	2	2	712410	704750	860480	945470	957990	853920	0.849	0.84	1.025	1.127	1.142	1.018	1.327	1.36	0.993	1.211	0.058596
NbS00000833g0023.1	photosystem I P700 apoprotein A1 [Rhododendron simsii]	---	9.2947	14.6	12	1	1	3	1	2	2	2	2	1	1	1	1	1	1	1	1	1	1	1	1	2592000	2427600	1906200	5706200	8538500	3280400	0.636	0.596	0.468	1.4	2.095	0.805	2.201	3.515	1.72	2.529	0.041984
NbS00000838g0002.1	lipoxygenase [Nicotiana attenuata]	---	97.247	26.1	35	14	14	12	8	7	3	3	2	13	11	13	10	12	11	13	11	13	10	12	11	655770	391510	552960	321980	370910	305900	1.514	0.904	1.277	0.743	0.856	0.706	0.491	0.947	0.553	0.624	0.049236
NbS00000857g0008.1	PREDICTED: isoleucyl-tRNA synthetase-like [Vitis vinifera]	---	79.449	26.6	40	10	3	9	6	9	8	3	5	10	8	9	9	8	8	3	2	2	3	1	2	477030	511320	563040	446650	251810	387650	1.085	1.163	1.281	1.016	0.573	0.882	0.936	0.493	0.689	0.7	0.099396
NbS00000861g0201.1	uncharacterized protein	---	20.894	34.9	20	5	4	4	4	2	4	3	3	4	5	3	5	5	4	3	4	2	4	4	3	529140	578710	425640	541270	550400	518430	1.01	1.105	0.812	1.033	1.051	0.989	1.023	0.951	1.218	1.05	0.57704
NbS00000867g0134.1	uncharacterized protein	---	54.838	10.3	7	2	2	1	1	2	0	1	2	1	2	2	1	1	2	1	2	2	1	1	2	0	38381	42125	0	0	27261		1.068	1.173			0.759			0.647	0.677
NbS00000881g0010.1	shikimate kinase, chloroplastic [Solanum lycopersicum]	---	31.186	10.8	8	2	2	2	1	1	1	2	1	2	2	2	2	2	2	2	2	2	2	2	2	84358	114370	112290	84535	65127	90891	0.918	1.244	1.221	0.92	0.708	0.989	1.002	0.569	0.81	0.774	0.1427
NbS00000881g0011.1	PREDICTED: uncharacterized protein LOC100244627 isoform 1 [Vitis vinifera]	---	16.7	8.3	2	1	1	1	0	0	1	0	0	1	1	1	1	1	1	1	1	1	1	1	1	0	0	0	0	0	33184
NbS00000890g0012.1	GN=MTH_580 PE=3 SV=2	---	34.288	10.8	3	2	2	1	1	1	0	0	0	2	2	1	0	2	2	2	2	1	0	2	2	42810	33888	0	0	0	0	1.116	0.884
NbS00000940g0007.1	PREDICTED: protein-tyrosine-phosphatase IBR5-like [Glycine max]	---	15.896	15.9	3	1	1	1	1	0	1	0	0	1	1	1	1	1	0	1	1	1	1	1	0	0	0	0	0	11685	0
NbS00000946g0007.1	predicted protein [Populus trichocarpa]	---	27.755	19.7	5	3	1	1	0	2	1	1	0	3	3	3	3	3	2	1	1	1	1	1	0	69091	42999	239120	103000	0	0	0.608	0.379	2.106	0.907			1.492			0.88
NbS00000963g0023.1	RecName: Full=MAR-binding filament-like protein 1-1	---	80	28	48	15	12	14	8	8	7	5	6	15	13	12	12	10	11	12	10	9	9	8	8	1129900	1192200	1255500	1187000	860810	1021300	1.02	1.076	1.133	1.072	0.777	0.922	1.051	0.722	0.814	0.858	0.175798
NbS00000968g0019.1	PREDICTED: AP-2 complex subunit mu [Vitis vinifera]	---	52.195	13.6	9	4	4	1	0	3	1	2	2	2	4	4	2	3	4	2	4	4	2	3	4	105220	62310	106630	129200	299090	126500	0.762	0.451	0.772	0.935	2.165	0.916	1.227	4.8	1.187	2.023	0.124415
NbS00000970g0122.1	uncharacterized protein	---	92.37	2.5	1	1	1	1	0	0	0	0	0	1	1	1	0	0	1	1	1	1	0	0	1	0	0	0	0	0	5944.7
NbS00000972g0016.1	PREDICTED: pentatricopeptide repeat-containing protein At4g34830, chloroplastic-like [Vitis vinifera]	---	121.05	9.5	2	6	1	1	0	1	0	0	0	6	5	6	5	6	5	1	0	1	1	1	0	0	0	0	0	6513.9	0
NbS00000976g0009.1	gibberellin 7-oxidase [Cucurbita maxima]	---	23.802	4.9	2	1	1	0	0	1	1	0	0	0	0	1	1	0	0	0	0	1	1	0	0	0	0	0	190000	0	0
NbS00000986g0012.1	remorin 2 [Solanum lycopersicum]	---	19.177	42.3	9	8	3	1	2	3	0	0	3	4	5	6	4	7	7	2	2	3	2	3	3	121600	267190	285180	127510	54172	212550	0.683	1.501	1.602	0.716	0.304	1.194	1.048	0.203	0.745	0.585	0.2731
NbS00000987g0013.1	PREDICTED: uncharacterized protein LOC100245196 [Vitis vinifera]	---	89.701	5.3	3	3	1	3	0	0	0	0	0	3	0	2	0	0	0	1	0	0	0	0	0	52633	0	32817	0	0	0	1.232		0.768
NbS00000992g0008.1	Potassium transporter, putative [Ricinus communis]	---	90.569	9.6	17	5	2	3	5	4	2	1	2	3	4	3	3	4	3	1	2	1	1	2	1	139420	146800	160100	134760	113910	143750	0.997	1.05	1.145	0.964	0.815	1.028	0.967	0.776	0.898	0.879	0.17586
NbS00000995g0010.1	RecName: Full=Guanine nucleotide-binding protein subunit beta-like protein	---	38.679	51.4	68	13	7	15	10	14	9	7	13	13	13	13	13	13	13	7	7	7	7	7	7	1943900	1535000	1797400	2127400	2056200	1971700	1.02	0.806	0.943	1.117	1.079	1.035	1.095	1.339	1.098	1.167	0.094484
NbS00001000g0012.1	Chaperone protein dnaJ [Medicago truncatula]	---	37.584	29.7	13	5	2	4	2	3	1	2	1	5	2	5	2	2	3	2	1	2	1	1	2	155030	107750	141770	87597	84564	57860	1.466	1.019	1.34	0.828	0.8	0.547	0.565	0.785	0.408	0.569	0.029621
NbS00001001g0017.1	PREDICTED: glutathione transferase GST 23 [Vitis vinifera]	---	29.054	13.2	4	2	2	1	0	0	1	1	1	2	1	1	2	2	2	2	1	1	2	2	2	54768	0	0	73651	141570	119330	0.563			0.757	1.455	1.226	1.345			2.036
NbS00001012g0004.1	PHB1 [Nicotiana benthamiana]	---	30.53	30.8	25	6	2	3	5	5	3	5	4	4	6	4	5	5	5	1	2	1	1	1	2	719690	888830	892190	651240	534620	767230	0.97	1.197	1.202	0.877	0.72	1.034	0.904	0.602	0.86	0.781	0.115521
NbS00001013g0007.1	unknown protein	---	27.899	23	2	4	1	1	0	1	0	0	0	4	3	4	3	2	3	1	0	1	0	0	0	0	0	9156.1	0	0	0
NbS00001013g0011.1	Branchpoint-bridging protein OS=Dictyostelium discoideum GN=sf1 PE=3 SV=1	sf1	85.595	5	3	2	2	2	1	0	0	0	0	2	1	2	1	1	1	2	1	2	1	1	1	27359	0	21516	0	0	0	1.12		0.88
NbS00001020g0016.1	PREDICTED: ATP-dependent Clp protease proteolytic subunit-related protein 1, chloroplastic-like [Glycine max]	---	41.632	28.8	24	7	7	4	3	5	3	5	4	6	5	7	4	5	5	6	5	7	4	5	5	1922900	1775900	1532400	1606400	1540500	1680800	1.147	1.059	0.914	0.958	0.919	1.003	0.835	0.868	1.097	0.923	0.34384
NbS00001025g0006.1	iron ion binding / oxidoreductase/ oxidoreductase protein [Arabidopsis thaliana]	---	31.977	21.4	7	3	1	1	1	1	1	2	1	3	3	3	2	3	3	1	1	1	1	1	1	0	0	0	0	0	33875
NbS00001031g0006.1	PREDICTED: uncharacterized protein LOC100264607 isoform 1 [Vitis vinifera]	---	52.833	13.2	5	4	2	1	2	0	0	2	0	4	4	3	4	3	3	2	2	2	2	2	2	104930	181190	49495	64610	227990	70129	0.902	1.557	0.425	0.555	1.959	0.603	0.615	1.258	1.419	1.081	0.95772
NbS00001032g0010.1	PREDICTED: serine/threonine-protein kinase STN8, chloroplastic [Vitis vinifera]	---	54.741	16.9	18	5	1	3	2	5	4	2	2	5	4	5	5	5	4	1	1	1	1	1	1	260120	272150	306370	293170	201840	261400	0.978	1.024	1.152	1.103	0.759	0.983	1.128	0.741	0.853	0.902	0.40398
NbS00001033g0001.1	calcium/calmodulin-dependent protein kinase CaMK1 [Nicotiana tabacum]	---	60.658	9.5	4	3	2	0	1	1	1	1	0	2	2	2	2	3	3	2	2	2	2	2	2	0	77472	72052	72313	0	0		1.048	0.974	0.978						0.967
NbS00001038g0002.1	PREDICTED: protein BONZAI 1-like [Glycine max]	---	59.959	19	6	6	3	2	2	1	1	0	0	5	5	5	6	3	4	3	3	2	3	1	1	74736	80016	73297	70888	0	0	1	1.071	0.981	0.949			0.949			0.933
NbS00001041g0010.1	predicted protein [Populus trichocarpa]	---	20.606	9.1	5	1	1	1	1	1	1	0	1	1	1	1	1	1	1	1	1	1	1	1	1	0	0	0	0	0	194820
NbS00001041g0113.1	uncharacterized protein	---	49.189	3.7	9	1	1	2	2	2	1	1	1	1	1	1	1	1	1	1	1	1	1	1	1	81635	81197	127690	99351	90352	95746	0.85	0.846	1.33	1.035	0.941	0.997	1.218	1.112	0.75	0.982	0.97516
NbS00001049g0005.1	multicopper oxidase, putative [Ricinus communis]	---	66.517	19.6	41	8	1	8	7	7	7	6	6	8	7	7	7	8	7	1	1	1	1	1	1	1315200	1424800	1699200	1082200	1097400	1276400	0.999	1.083	1.291	0.822	0.834	0.97	0.823	0.77	0.751	0.779	0.055325
NbS00001056g0057.1	SNF1-related protein kinase [Solanum lycopersicum]	---	57.798	5.4	1	2	1	0	0	1	0	0	0	1	0	2	0	0	0	0	0	1	0	0	0	0	0	6594.7	0	0	0			1
NbS00001060g0005.1	Protein C20orf11, putative [Ricinus communis]	---	27.38	23.1	7	3	2	3	1	1	0	1	1	3	3	3	3	3	3	2	2	2	2	2	2	179410	119650	156950	106380	138060	107790	1.332	0.888	1.165	0.79	1.025	0.8	0.593	1.154	0.687	0.773	0.16068
NbS00001073g0010.1	Endoplasmic reticulum-Golgi intermediate compartment protein, putative [Ricinus communis]	---	43.073	6.8	4	2	2	2	1	0	0	0	1	2	1	0	1	0	1	2	1	0	1	0	1	65369	0	0	0	0	0
NbS00001075g0014.1	50S ribosomal protein L6 [Arabidopsis thaliana]	---	25.148	48.9	23	11	4	5	3	4	5	3	3	11	9	10	9	8	10	4	3	3	3	3	3	582920	595300	806490	511980	192190	510880	1.093	1.116	1.512	0.96	0.36	0.958	0.878	0.323	0.634	0.612	0.170442
NbS00001075g0208.1	uncharacterized protein	---	68.308	25	46	12	10	7	7	7	7	10	8	10	10	11	11	11	9	8	8	9	9	9	8	1074200	1011300	844590	1101800	996510	902660	1.087	1.023	0.854	1.115	1.008	0.913	1.026	0.985	1.069	1.024	0.79422
NbS00001096g0111.1	uncharacterized protein	---	53.349	39.9	20	16	3	4	2	4	4	3	3	13	12	14	13	12	14	3	3	3	3	3	3	223490	234110	224700	240130	145360	212900	1.047	1.097	1.053	1.125	0.681	0.997	1.074	0.621	0.947	0.877	0.4196
NbS00001098g0008.1	Arginine/serine-rich-splicing factor RSP40 OS=Arabidopsis thaliana GN=RSP40 PE=1 SV=2	RSP40	40.08	18.9	6	4	4	4	1	0	0	0	1	4	3	0	1	3	2	4	3	0	1	3	2	262140	32459	0	0	22204	32476	3.002	0.372			0.254	0.372		0.683		0.186
NbS00001099g0009.1	PREDICTED: DEAD-box ATP-dependent RNA helicase 56-like [Vitis vinifera]	---	40.949	29.1	2	8	0	1	0	1	0	0	0	7	7	8	7	5	6	0	0	0	0	0	0	0	0	23015	0	0	0
NbS00001101g0014.1	PREDICTED: uncharacterized protein LOC100263359 [Vitis vinifera]	---	28.137	36	19	6	3	4	3	4	3	1	4	6	4	6	4	2	4	3	3	3	3	2	2	284670	319490	277840	291540	150600	293490	1.056	1.185	1.031	1.081	0.559	1.089	1.024	0.472	1.056	0.834	0.37544
NbS00001113g0014.1	PREDICTED: dynamin-related protein 3A-like [Vitis vinifera]	---	87.374	15.7	1	8	1	0	0	1	0	0	0	8	6	7	5	7	5	1	0	1	0	1	0	0	0	0	0	10413	0
NbS00001113g0016.1	PREDICTED: methylmalonate-semialdehyde dehydrogenase [acylating], mitochondrial [Vitis vinifera]	---	56.847	18.6	17	5	1	3	2	1	4	6	1	4	4	3	5	5	3	1	0	1	1	1	0	382750	150410	280530	379460	363470	269940	1.257	0.494	0.922	1.246	1.194	0.887	0.991	2.417	0.962	1.245	0.3984
NbS00001119g0007.1	phenylcoumaran benzylic ether reductase [Nicotiana tabacum]	---	34.047	25.3	5	5	1	2	0	1	0	1	1	5	4	4	4	5	4	1	0	1	0	1	1	0	0	0	0	0	42971
NbS00001137g0004.1	predicted protein [Populus trichocarpa]	---	49.73	15	12	4	4	3	2	3	0	4	0	4	3	3	3	3	3	4	3	3	3	3	3	108310	94013	82848	38947	173580	60152	1.165	1.011	0.891	0.419	1.867	0.647	0.36	1.847	0.726	0.956	0.6181
NbS00001139g0012.1	PREDICTED: serine/threonine-protein kinase STN7, chloroplastic-like [Glycine max]	---	67.239	14.2	26	6	6	5	5	3	6	2	5	6	6	6	6	5	6	6	6	6	6	5	6	226040	155940	284030	283360	213670	211970	0.986	0.68	1.239	1.236	0.932	0.925	1.254	1.371	0.747	1.065	0.6983
NbS00001146g0006.1	predicted protein [Populus trichocarpa]	---	46.117	24.8	16	6	6	2	4	3	4	1	2	4	5	4	6	6	5	4	5	4	6	6	5	207800	183680	236340	150090	149930	133560	1.175	1.038	1.336	0.848	0.848	0.755	0.722	0.817	0.565	0.691	0.0113372
NbS00001148g0004.1	uncharacterized protein LOC100273658 [Zea mays]	---	36.515	38.9	15	8	2	5	3	3	1	1	2	8	8	8	7	8	8	2	2	2	1	2	2	799060	586950	324150	0	349980	339400	1.665	1.223	0.675		0.729	0.707		0.596	1.047	0.605
NbS00001150g0003.1	conserved hypothetical protein [Ricinus communis]	---	32.944	30	8	6	2	2	2	0	2	1	1	5	6	5	5	5	6	1	2	1	1	1	2	0	158390	0	0	0	258240		0.76				1.24				1.632
NbS00001150g0019.1	acyltransferase homolog [Petunia x hybrida]	---	50.155	29.6	69	11	11	12	14	11	9	12	11	10	10	10	10	10	11	10	10	10	10	10	11	2668600	2373000	2133100	2212400	1964300	1742100	1.223	1.087	0.977	1.014	0.9	0.798	0.829	0.828	0.817	0.825	0.11168
NbS00001150g0020.1	PREDICTED: uncharacterized protein LOC100254207 [Vitis vinifera]	---	33.864	15.2	12	3	3	5	1	2	2	1	1	3	2	3	2	2	3	3	2	3	2	2	3	149890	202080	174650	169670	159890	85639	0.955	1.287	1.113	1.081	1.019	0.546	1.132	0.792	0.491	0.789	0.3083
NbS00001152g0009.1	PREDICTED: uncharacterized protein LOC100246646 [Vitis vinifera]	---	31.943	5.9	3	1	1	1	1	0	1	0	0	1	1	1	1	1	1	1	1	1	1	1	1	0	0	0	0	0	24657
NbS00001161g0009.1	chaperonin containing t-complex protein 1, epsilon subunit, tcpe, putative [Ricinus communis]	---	61.221	29.1	40	12	6	9	5	7	6	5	8	11	7	9	9	8	10	5	6	5	5	5	6	636540	510650	586150	532860	461630	569450	1.158	0.929	1.067	0.97	0.84	1.036	0.838	0.904	0.971	0.902	0.3151
NbS00001161g0103.1	uncharacterized protein	---	56.091	6.5	3	2	2	1	2	0	0	0	0	1	2	1	1	1	1	1	2	1	1	1	1	0	28642	0	0	0	0
NbS00001162g0014.1	synaptobrevin/VAMP-like protein [Solanum chacoense]	---	25.259	37.2	22	6	6	4	4	6	4	2	2	6	6	6	5	5	4	6	6	6	5	5	4	524460	470950	552200	285510	414090	411500	1.184	1.063	1.246	0.644	0.934	0.929	0.544	0.879	0.746	0.718	0.059242
NbS00001165g0003.1	60S ribosomal protein L21-like protein [Solanum tuberosum]	---	18.676	24.4	22	4	2	5	4	6	1	4	2	3	2	2	2	2	2	2	1	1	1	2	1	592320	314780	729630	378790	627930	148600	1.273	0.676	1.568	0.814	1.349	0.319	0.639	1.996	0.203	0.706	0.4129
NbS00001169g0153.1	uncharacterized protein	---	36.299	51.3	186	15	0	31	30	34	33	28	30	15	15	14	15	14	15	0	0	0	0	0	0	45311000	47901000	53408000	55953000	68471000	53832000	0.837	0.885	0.986	1.033	1.265	0.994	1.234	1.429	1.008	1.216	0.097057
NbS00001174g0003.1	alanine aminotransferase [Capsicum annuum]	---	58.345	48.7	119	22	4	21	15	17	22	21	23	18	22	20	22	21	21	3	4	4	4	4	4	4483700	4592200	3483100	6920600	10567000	9165500	0.686	0.703	0.533	1.059	1.617	1.402	1.544	2.3	2.63	2.122	0.0081583
NbS00001183g0003.1	Serine carboxypeptidase-like 20 OS=Arabidopsis thaliana GN=SCPL20 PE=2 SV=2	SCPL20	52.991	22	40	8	4	9	6	8	5	7	5	8	6	8	7	7	7	4	3	4	4	3	4	824270	1081300	1007400	1035000	1005500	930870	0.84	1.103	1.027	1.055	1.025	0.949	1.256	0.929	0.924	1.02	0.78764
NbS00001184g0009.1	alpha-tubulin [Nicotiana tabacum]	---	48.529	32.7	8	9	0	1	2	2	1	1	1	9	9	9	9	9	9	0	0	0	0	0	0	0	0	0	0	0	190520
NbS00001192g0013.1	GN=serS PE=3 SV=1	---	67.351	13.8	17	5	2	6	2	3	2	2	2	4	5	5	3	3	5	1	2	2	1	1	2	203130	114790	119680	296930	299760	210500	0.979	0.553	0.577	1.431	1.445	1.015	1.462	2.613	1.759	1.845	0.043184
NbS00001192g0014.1	Thylakoid lumenal 29 kDa protein, chloroplastic OS=Solanum lycopersicum GN=CLEB3J9 PE=3 SV=1	CLEB3J9	38.43	24.6	32	7	3	7	6	4	4	4	7	6	6	6	5	5	7	2	3	2	2	2	3	2510800	2932900	3474300	3843800	3053900	3542100	0.778	0.909	1.077	1.191	0.947	1.098	1.531	1.042	1.019	1.171	0.23304
NbS00001203g0118.1	uncharacterized protein	---	34.607	22.8	3	6	2	0	0	1	1	1	0	5	5	5	6	5	6	2	1	1	2	2	2	0	0	0	69155	48775	0				1.173	0.827
NbS00001212g0001.1	Ser/Thr protein kinase [Solanum chacoense]	---	43.421	4.9	1	1	1	1	0	0	0	0	0	1	0	0	0	0	0	1	0	0	0	0	0	6551.3	0	0	0	0	0	1
NbS00001212g0013.1	Protein SPIRAL1-like 1 OS=Arabidopsis thaliana GN=SP1L1 PE=2 SV=1	SP1L1	11.397	62.5	16	4	4	5	2	4	2	1	2	4	4	4	4	2	2	4	4	4	4	2	2	260590	379210	304460	340110	330280	221400	0.852	1.239	0.995	1.111	1.079	0.724	1.304	0.871	0.728	0.944	0.73572
NbS00001219g0008.1	PREDICTED: citrate synthase, glyoxysomal [Vitis vinifera]	---	56.072	23.5	18	7	7	2	1	1	2	7	5	3	3	4	5	7	6	3	3	4	5	7	6	144940	120630	226610	186120	610980	460350	0.497	0.414	0.777	0.638	2.095	1.579	1.284	5.06	2.032	2.555	0.100583
NbS00001224g0008.1	signal peptidase I, putative [Ricinus communis]	---	33.171	24.8	6	6	2	3	1	1	0	0	1	6	6	6	6	5	6	2	2	2	2	1	2	47594	29586	30863	20855	0	27582	1.521	0.945	0.986	0.666		0.881	0.438		0.894	0.672
NbS00001228g0001.1	PREDICTED: uncharacterized protein LOC100247157 [Vitis vinifera]	---	42.672	18.6	16	4	4	2	2	3	3	3	3	3	4	3	4	4	3	3	4	3	4	4	3	108380	118350	118840	122110	119410	128710	0.908	0.992	0.996	1.024	1.001	1.079	1.128	1.009	1.083	1.072	0.136164
NbS00001236g0034.1	glycerate dehydrogenase, putative [Ricinus communis]	---	63.553	14.6	6	3	3	1	2	3	0	0	0	3	3	3	3	1	3	3	3	3	3	1	3	46325	71741	100350	35166	0	39181	0.791	1.225	1.714	0.601		0.669	0.76		0.39	0.511
NbS00001236g0042.1	conserved hypothetical protein [Ricinus communis]	---	40.745	28.7	37	10	3	9	4	4	10	5	5	8	8	7	9	7	6	3	2	3	3	3	2	1260000	1228300	1461900	1526100	1415400	1372500	0.915	0.892	1.061	1.108	1.028	0.996	1.211	1.152	0.939	1.092	0.22406
NbS00001258g0009.1	PREDICTED: 12-oxophytodienoate reductase 2 [Vitis vinifera]	---	40.885	11.2	5	4	1	0	1	0	1	1	2	4	4	4	4	3	4	1	1	1	1	1	1	0	0	0	0	0	116400
NbS00001258g0010.1	WD-40 repeat protein [Solanum lycopersicum]	---	49.413	19.6	11	6	6	2	3	2	0	1	3	4	5	5	4	4	4	4	5	5	4	4	4	146710	136570	143570	140390	108740	137750	1.082	1.007	1.059	1.035	0.802	1.016	0.957	0.796	0.959	0.906	0.28542
NbS00001259g0009.1	Ribonuclease P protein subunit p25 [Medicago truncatula]	---	35.423	21.7	19	4	4	3	5	2	2	2	5	3	3	3	3	4	4	3	3	3	3	4	4	229430	162260	142890	143380	158750	118630	1.441	1.019	0.897	0.9	0.997	0.745	0.625	0.978	0.831	0.787	0.24336
NbS00001260g0014.1	PREDICTED: asparaginyl-tRNA synthetase, cytoplasmic 1-like [Vitis vinifera]	---	66.517	22.6	53	11	6	9	9	10	8	9	8	8	10	10	9	10	9	4	5	5	4	5	4	1228700	1149100	1139500	1169000	1309400	1240600	1.019	0.953	0.945	0.969	1.086	1.029	0.951	1.14	1.089	1.057	0.24634
NbS00001261g0005.1	PREDICTED: c-1-tetrahydrofolate synthase, cytoplasmic [Vitis vinifera]	---	32.198	35.8	34	8	8	6	6	7	6	3	6	8	8	8	8	7	8	8	8	8	8	7	8	559120	598280	564240	588230	549700	561760	0.981	1.049	0.99	1.032	0.964	0.985	1.052	0.919	0.995	0.987	0.67876
NbS00001267g0107.1	uncharacterized protein	---	56.049	9.9	5	4	1	1	1	1	1	0	1	4	3	4	3	2	3	1	1	1	1	0	1	0	0	0	0	0	22342
NbS00001270g0001.1	Kunitz trypsin inhibitor [Nicotiana tabacum]	---	23.206	15.7	4	2	2	1	1	1	1	0	0	1	1	1	1	0	1	1	1	1	1	0	1	0	0	40760	0	0	0
NbS00001281g0003.1	putative ferredoxin-dependent glutamate synthase 1 [Capsicum annuum]	---	48.659	38.1	85	12	12	16	13	16	14	12	14	8	9	10	10	9	11	8	9	10	10	9	11	3906700	3887800	3681200	5092300	5817900	3741500	0.897	0.893	0.845	1.169	1.336	0.859	1.303	1.496	1.017	1.277	0.22662
NbS00001295g0011.1	PREDICTED: intron-binding protein aquarius-like [Vitis vinifera]	---	177.18	4.5	10	4	4	2	2	1	2	1	2	2	4	3	4	3	4	2	4	3	4	3	4	367240	250590	210010	188280	176600	283390	1.493	1.019	0.854	0.765	0.718	1.152	0.512	0.705	1.349	0.783	0.34014
NbS00001298g0015.1	hypothetical protein VITISV_030551 [Vitis vinifera]	---	35.85	38.1	48	9	9	7	8	10	8	6	9	7	9	8	8	8	8	7	9	8	8	8	8	1544700	1574900	1858900	1682900	1189800	1474600	0.994	1.013	1.196	1.083	0.765	0.949	1.09	0.755	0.793	0.873	0.29168
NbS00001302g0006.1	PREDICTED: KH domain-containing protein At4g18375 [Vitis vinifera]	---	56.999	22.3	3	8	1	1	0	1	0	0	1	6	5	7	5	7	7	1	1	1	1	1	1	0	0	0	0	0	35630
NbS00001309g0022.1	hypothetical protein ARALYDRAFT_491262 [Arabidopsis lyrata subsp. lyrata]	---	26.109	28.8	20	5	5	3	3	5	2	4	3	4	4	5	4	4	4	4	4	5	4	4	4	848070	798840	742110	965210	848640	1019900	0.974	0.918	0.853	1.109	0.975	1.172	1.139	1.062	1.374	1.186	0.064062
NbS00001309g0023.1	-binding protein [Nicotiana tabacum]	---	71.933	33.6	18	17	3	2	2	3	3	4	4	14	13	14	15	17	16	2	3	3	3	3	3	183890	132350	465490	501030	521140	670970	0.446	0.321	1.129	1.215	1.263	1.627	2.724	3.935	1.441	2.165	0.078125
NbS00001312g0017.1	molybdopterin biosynthesis protein, putative [Ricinus communis]	---	69.622	20.6	28	8	5	7	5	4	6	1	5	8	6	5	6	5	6	5	3	2	3	3	3	494870	442670	487500	429640	382770	454990	1.103	0.986	1.086	0.957	0.853	1.014	0.868	0.865	0.934	0.889	0.127402
NbS00001327g0003.1	EF hand family protein [Solanum demissum]	---	19.189	58.2	3	7	0	1	1	0	0	0	1	6	7	7	7	6	7	0	0	0	0	0	0	191100	196880	0	0	0	204130	0.968	0.998				1.034				1.052
NbS00001361g0009.1	PREDICTED: phosphoglycolate phosphatase-like [Glycine max]	---	39.703	50.6	122	17	3	21	18	18	22	22	21	16	15	15	16	14	15	3	2	3	3	3	2	6561200	6642400	8879200	7831700	7345500	6998400	0.889	0.9	1.204	1.062	0.996	0.949	1.195	1.107	0.788	1.005	0.9017
NbS00001369g0001.1	beta-ketoacyl-ACP synthetase 1 [Brassica napus]	---	17.855	15	3	2	1	1	1	1	0	0	0	2	2	2	2	2	1	1	1	1	1	1	1	0	0	0	0	0	213720
NbS00001371g0007.1	RecName: Full=Mitochondrial import inner membrane translocase subunit Tim9	---	10.712	17.2	4	1	1	1	1	1	0	0	1	1	1	1	1	0	1	1	1	1	1	0	1	0	0	0	0	0	26904
NbS00001373g0014.1	PREDICTED: acyl-CoA dehydrogenase family member 10 isoform 1 [Vitis vinifera]	---	96.86	18.5	32	10	10	5	5	4	4	7	7	10	10	10	9	9	9	10	10	10	9	9	9	420530	439290	440930	535130	661620	567080	0.823	0.86	0.863	1.048	1.295	1.11	1.273	1.506	1.286	1.356	0.0098162
NbS00001384g0016.1	ATPase [Solanum tuberosum]	---	43.727	30.5	33	8	8	6	4	6	5	5	7	6	4	8	6	6	6	6	4	8	6	6	6	1299700	1473800	1414700	1570100	1148200	1283400	0.952	1.08	1.036	1.15	0.841	0.94	1.208	0.779	0.907	0.955	0.6214
NbS00001395g0020.1	PREDICTED: stomatin-like protein 2 [Vitis vinifera]	---	45.861	38.7	7	11	2	0	2	2	0	1	2	7	7	10	9	9	9	1	2	2	2	2	2	0	129470	130830	131420	84466	165080		1.009	1.02	1.025	0.659	1.287		0.653	1.262	0.976
NbS00001404g0026.1	endomembrane protein emp70, putative [Ricinus communis]	---	73.408	9.2	9	3	2	2	3	1	1	1	1	2	3	2	2	2	2	2	2	1	1	1	1	141950	133390	171140	165040	112480	185370	0.937	0.88	1.129	1.089	0.742	1.223	1.162	0.843	1.083	1.037	0.91164
NbS00001404g0029.1	osmotic stress-activated protein kinase [Nicotiana tabacum]	---	36.67	3.8	2	1	1	1	0	0	0	0	1	1	0	0	0	1	1	1	0	0	0	1	1	0	0	0	0	0	28609
NbS00001405g0007.1	PREDICTED: peptide chain release factor 2 [Vitis vinifera]	---	51.914	14.6	11	4	4	2	2	1	2	1	3	3	4	4	4	3	4	3	4	4	4	3	4	153010	114760	94208	79343	110570	57372	1.507	1.13	0.928	0.781	1.089	0.565	0.518	0.964	0.609	0.683	0.167996
NbS00001405g0008.1	PREDICTED: aspartyl-tRNA synthetase, cytoplasmic [Vitis vinifera]	---	63.995	27.3	2	14	2	0	0	0	0	1	1	11	10	12	11	13	11	1	0	1	1	2	1	0	0	0	0	37794	0
NbS00001409g0001.1	unnamed protein product [Vitis vinifera]	---	32.646	19.5	15	5	5	1	2	4	3	2	3	2	4	5	3	5	4	2	4	5	3	5	4	328460	405340	344740	684750	431150	440650	0.748	0.923	0.785	1.559	0.982	1.003	2.084	1.064	1.278	1.443	0.101022
NbS00001412g0012.1	RecName: Full=Adenylosuccinate synthetase, chloroplastic	---	52.819	26.4	13	10	2	2	4	2	0	2	3	10	9	9	8	9	8	2	2	2	1	2	2	365790	257510	297960	168170	415740	233070	1.263	0.889	1.028	0.58	1.435	0.805	0.459	1.614	0.783	0.887	0.55758
NbS00001415g0020.1	ATP-citrate synthase alpha chain protein 2 OS=Arabidopsis thaliana GN=ACLA-2 PE=2 SV=1	ACLA-2	47.464	20.4	2	5	1	1	0	0	1	0	0	4	4	4	4	4	4	1	1	1	1	0	1	0	0	0	0	0	13441
NbS00001427g0009.1	PREDICTED: eukaryotic translation initiation factor 3 subunit H [Vitis vinifera]	---	38.457	31	29	8	8	5	5	6	5	4	4	7	7	8	6	5	7	7	7	8	6	5	7	589020	555350	541590	777770	707330	672350	0.92	0.867	0.845	1.214	1.104	1.05	1.32	1.273	1.243	1.28	0.007696
NbS00001452g0014.1	putative RNA binding protein [Nicotiana tabacum]	---	44.432	7.5	4	2	2	1	0	1	1	0	1	2	1	1	1	1	2	2	1	1	1	1	2	0	0	0	0	0	63664
NbS00001453g0016.1	Chaperone protein dnaJ, putative [Ricinus communis]	---	43.973	23.1	28	7	7	4	6	9	3	1	5	4	7	7	4	4	5	4	7	7	4	4	5	735590	1080900	845760	444990	256020	723190	1.08	1.587	1.242	0.653	0.376	1.062	0.605	0.237	0.855	0.535	0.094223
NbS00001461g0007.1	Ubiquitin-conjugating enzyme E2 7 OS=Arabidopsis thaliana GN=UBC7 PE=2 SV=1	UBC7	14.273	38.9	8	3	2	1	0	2	2	1	2	3	2	3	3	2	3	2	1	2	2	2	2	86784	0	71683	89639	131730	83030	0.937		0.774	0.968	1.423	0.897	1.033		1.159	1.281
NbS00001471g0010.1	-binding protein, putative [Ricinus communis]	---	53.837	26.7	44	11	11	9	8	7	5	8	7	9	10	10	9	9	11	9	10	10	9	9	11	1287800	1100900	767770	743270	1078300	960510	1.301	1.112	0.776	0.751	1.089	0.97	0.577	0.979	1.25	0.881	0.57196
NbS00001508g0001.1	dehydroquinate synthase [Solanum lycopersicum]	---	45.009	40.8	16	11	3	3	3	3	3	2	2	8	7	10	8	9	8	3	3	3	3	3	3	382260	434980	655050	235880	424570	326670	0.933	1.061	1.598	0.575	1.036	0.797	0.616	0.976	0.499	0.67	0.163277
NbS00001508g0125.1	uncharacterized protein	---	32.171	3.7	2	1	1	1	1	0	0	0	0	1	1	1	0	1	0	1	1	1	0	1	0	0	0	0	0	5081.1	0
NbS00001520g0010.1	GN=fabZ PE=3 SV=2	---	24.811	25.9	20	5	5	4	2	4	2	5	3	5	5	5	4	5	5	5	5	5	4	5	5	1682400	1848100	1910100	1879500	1986800	1881900	0.902	0.991	1.024	1.008	1.065	1.009	1.118	1.075	0.985	1.057	0.25374
NbS00001525g0121.1	uncharacterized protein	---	61.898	13.2	15	5	3	3	2	2	5	2	1	4	3	4	4	4	2	3	1	3	2	2	1	197080	263170	187570	208370	79354	148870	1.09	1.456	1.038	1.153	0.439	0.824	1.058	0.302	0.794	0.674	0.20416
NbS00001526g0004.1	DNA damage-binding protein 1 [Solanum lycopersicum]	---	117.62	7.8	17	6	6	2	2	3	4	0	6	5	4	5	5	4	6	5	4	5	5	4	6	224990	197440	187100	159520	113890	158360	1.296	1.138	1.078	0.919	0.656	0.912	0.709	0.576	0.846	0.708	0.046015
NbS00001545g0001.1	Tyramine N-feruloyltransferase 4/11 OS=Nicotiana tabacum GN=THT4 PE=2 SV=1	THT4	26.047	13.2	6	2	2	0	2	2	1	1	0	1	2	2	2	1	2	1	2	2	2	1	2	0	54044	63725	35425	0	44359		1.094	1.29	0.717		0.898			0.696	0.677
NbS00001556g0005.1	PREDICTED: ABC transporter F family member 5 [Vitis vinifera]	---	54.016	16.3	1	5	1	1	0	0	0	0	0	5	4	4	4	1	3	1	1	1	1	0	0	0	0	0	16650	0	0
NbS00001559g0021.1	PREDICTED: DEAD-box ATP-dependent RNA helicase 30-like [Glycine max]	---	90.617	11.8	13	7	3	4	3	1	1	1	3	6	7	7	6	6	5	2	3	3	2	3	2	127960	89951	110410	99644	114800	126060	1.148	0.807	0.99	0.894	1.03	1.131	0.779	1.276	1.142	1.037	0.74778
NbS00001563g0014.1	PREDICTED: branched-chain-amino-acid aminotransferase-like protein 2 [Vitis vinifera]	---	47.919	28.6	38	8	8	7	7	7	6	6	5	8	8	8	8	7	8	8	8	8	8	7	8	629780	510100	538090	465150	425790	419640	1.264	1.024	1.08	0.934	0.855	0.842	0.739	0.835	0.78	0.781	0.026381
NbS00001586g0011.1	PREDICTED: 15 kDa selenoprotein-like [Vitis vinifera]	---	17.633	23.2	13	3	3	3	2	2	2	2	2	3	2	2	2	2	2	3	2	2	2	2	2	148140	160230	112370	165970	153980	168170	0.978	1.058	0.742	1.096	1.017	1.11	1.121	0.961	1.496	1.16	0.22514
NbS00001586g0015.1	putative isopropylmalate synthase [Capsicum annuum]	---	63.845	46.7	70	16	3	14	12	13	12	10	9	16	14	15	13	12	13	3	3	3	2	2	2	1494600	1551700	1437200	1509900	1103500	1193600	1.082	1.123	1.04	1.093	0.799	0.864	1.01	0.711	0.831	0.849	0.150184
NbS00001587g0026.1	Replication factor C subunit 1 OS=Mus musculus GN=Rfc1 PE=1 SV=2	Rfc1	107.25	1.3	1	1	1	1	0	0	0	0	0	1	1	0	0	0	0	1	1	0	0	0	0	0	1927.5	0	0	0	0
NbS00001587g0027.1	GN=Cbei_0202 PE=4 SV=2	---	73.166	2.2	2	1	1	0	1	1	0	0	0	0	1	1	1	1	0	0	1	1	1	1	0	0	0	0	0	4133.1	0
NbS00001592g0014.1	alkaline alpha-galactosidase seed imbibition protein [Solanum lycopersicum]	---	84.425	1.8	2	1	1	0	0	1	0	1	0	0	1	1	0	1	1	0	1	1	0	1	1	0	0	0	0	0	8503.4
NbS00001597g0011.1	glutamyl-tRNA synthetase [Nicotiana benthamiana]	---	14.696	57.4	6	4	1	1	1	2	0	1	1	4	3	3	4	4	4	1	1	1	1	1	1	0	0	0	0	0	66908
NbS00001598g0007.1	glutamyl-tRNA synthetase [Nicotiana benthamiana]	---	60.039	28.8	37	9	6	7	6	5	7	6	6	8	6	6	6	6	6	5	4	4	3	3	3	822840	925160	809370	1068100	728380	977540	0.926	1.041	0.911	1.202	0.82	1.1	1.298	0.788	1.207	1.085	0.59836
NbS00001604g0013.1	lipoxygenase [Solanum tuberosum]	---	98.555	6.1	6	4	2	1	0	1	1	2	1	2	2	3	4	4	4	1	1	2	2	2	2	0	0	21146	79769	108800	61272			0.312	1.177	1.606	0.904			2.897	3.939
NbS00001605g0003.1	GN=ale1 PE=1 SV=1	---	44.246	3.3	2	1	1	0	1	0	0	1	0	1	1	0	1	1	1	1	1	0	1	1	1	0	0	0	0	0	32091
NbS00001612g0014.1	porphobilinogen deaminase, putative [Ricinus communis]	---	39.954	30.3	3	7	1	1	1	1	0	0	0	7	7	6	7	6	6	1	1	1	1	0	1	0	0	0	0	0	25766
NbS00001627g0001.1	betaine aldehyde dehydrogenase [Lycium barbarum]	---	10.76	13.4	2	2	2	1	0	0	1	0	0	2	2	2	2	2	2	2	2	2	2	2	2	30516	0	0	36289	0	0	0.914			1.086			1.188			1.188
NbS00001627g0011.1	betaine aldehyde dehydrogenase [Lycium barbarum]	---	39.491	46.8	54	11	6	11	10	11	7	10	5	9	10	11	11	11	10	5	5	6	6	6	6	1020500	1255500	1266400	1570100	1487800	1312900	0.774	0.952	0.96	1.19	1.128	0.995	1.537	1.185	1.036	1.233	0.074122
NbS00001640g0012.1	protein DCL, chloroplastic [Solanum lycopersicum]	---	26.455	13.8	8	2	2	1	1	1	2	1	2	2	2	2	2	2	2	2	2	2	2	2	2	54838	58948	44655	80805	61474	66971	0.895	0.962	0.729	1.319	1.003	1.093	1.474	1.043	1.499	1.321	0.074399
NbS00001640g0015.1	hypothetical protein VITISV_002196 [Vitis vinifera]	---	29.258	23.8	19	6	4	3	3	4	3	3	3	6	4	4	4	4	5	4	3	3	3	3	3	304490	257390	270240	370690	540040	385730	0.858	0.726	0.762	1.045	1.522	1.087	1.218	2.096	1.427	1.558	0.028983
NbS00001640g0019.1	PREDICTED: THO complex subunit 5 homolog [Vitis vinifera]	---	92.414	1.8	1	1	1	1	0	0	0	0	0	1	0	0	0	0	0	1	0	0	0	0	0	16191	0	0	0	0	0	1
NbS00001645g0010.1	PREDICTED: peptidyl-tRNA hydrolase 2, mitochondrial isoform 1 [Vitis vinifera]	---	17.696	12.3	2	1	1	0	1	0	0	0	1	1	1	0	0	0	1	1	1	0	0	0	1	0	0	0	0	0	14209
NbS00001647g0006.1	PREDICTED: riboflavin biosynthesis protein RibD-like [Vitis vinifera]	---	67.748	9.6	7	4	4	1	1	3	0	0	2	1	3	4	1	1	4	1	3	4	1	1	4	0	57358	157440	0	0	62403		0.621	1.704			0.675			0.396	0.581
NbS00001649g0002.1	class II small heat shock protein Le-HSP17.6 [Solanum lycopersicum]	---	17.662	35.7	3	3	1	2	0	0	0	1	0	3	2	2	2	1	0	1	0	0	0	0	0	137070	0	0	0	0	0
NbS00001653g0010.1	PREDICTED: pre-mRNA-processing factor 39-like [Vitis vinifera]	---	91.833	3.4	9	2	1	1	1	2	1	2	2	2	2	2	2	2	2	1	1	1	1	1	1	94537	74011	82828	78218	67147	75748	1.2	0.94	1.052	0.993	0.853	0.962	0.828	0.907	0.914	0.88	0.21178
NbS00001653g0103.1	uncharacterized protein	---	32.164	5.7	2	1	1	1	0	0	0	0	1	1	1	0	1	0	1	1	1	0	1	0	1	0	0	0	0	0	17420
NbS00001659g0005.1	PREDICTED: GDSL esterase/lipase At5g45950-like isoform 1 [Vitis vinifera]	---	22.435	9	2	1	1	1	1	0	0	0	0	1	1	1	0	0	0	1	1	1	0	0	0	0	0	53941	0	0	0
NbS00001664g0021.1	pom30 [Solanum tuberosum]	---	29.288	47.5	16	9	2	3	3	1	2	4	3	7	7	9	6	7	9	2	2	2	2	2	2	169420	170100	233690	262100	247440	239150	0.769	0.772	1.061	1.19	1.123	1.085	1.547	1.455	1.023	1.306	0.064903
NbS00001667g0004.1	sulfite oxidase [Nicotiana benthamiana]	---	31.035	23	7	4	3	1	1	0	2	2	1	3	3	3	4	3	4	2	2	2	3	2	3	0	69655	95032	106070	105230	64225		0.791	1.079	1.205	1.195	0.729		1.511	0.676	1.116
NbS00001670g0009.1	calmodulin-binding protein [Solanum lycopersicum]	---	122.45	5.7	8	3	3	3	1	1	1	0	2	3	3	1	2	3	3	3	3	1	2	3	3	89972	62332	0	64479	76261	88797	1.178	0.816		0.844	0.999	1.163	0.716	1.224		1.005
NbS00001671g0002.1	triose phosphate isomerase cytosolic isoform-like [Solanum tuberosum]	---	17.02	84.5	10	12	1	1	2	4	0	2	1	11	12	11	12	12	12	1	1	1	1	1	1	0	0	0	0	0	65360
NbS00001673g0009.1	P69F protein [Solanum lycopersicum]	---	78.848	8.2	2	3	1	0	0	0	1	1	0	2	1	2	3	3	3	0	0	0	1	1	1	0	0	0	0	0	19999
NbS00001678g0005.1	PREDICTED: probable pectate lyase 5 [Vitis vinifera]	---	43.904	8.8	5	2	1	2	2	1	0	0	0	2	2	2	2	1	1	1	1	1	1	0	0	50134	32730	30290	19267	0	0	1.514	0.989	0.915	0.582			0.384			0.511
NbS00001685g0006.1	transaldolase ToTAL2 [Solanum lycopersicum]	---	14.1	30.4	16	3	3	3	3	2	3	3	2	2	3	3	3	3	3	2	3	3	3	3	3	520740	567180	364890	729840	748520	554140	0.896	0.976	0.628	1.256	1.289	0.954	1.402	1.321	1.519	1.4	0.106183
NbS00001685g0017.1	transaldolase ToTAL2 [Solanum lycopersicum]	---	29.412	29.9	35	7	7	6	6	6	6	5	6	5	7	7	7	7	6	5	7	7	7	7	6	1572500	1492900	1464400	1249300	813540	1216300	1.208	1.147	1.125	0.96	0.625	0.935	0.795	0.545	0.831	0.724	0.136184
NbS00001690g0008.1	hypothetical protein MTR_7g057180 [Medicago truncatula]	---	41.289	4.3	2	1	1	0	0	1	0	0	1	0	0	1	0	0	1	0	0	1	0	0	1	0	0	0	0	0	6944.4
NbS00001700g0013.1	Transposon MuDR mudrA-like protein, putative [Solanum demissum]	---	13.608	11	4	1	1	1	1	2	0	0	0	1	1	1	1	0	1	1	1	1	1	0	1	0	0	0	0	0	42654
NbS00001700g0014.1	oligouridylate binding protein [Nicotiana plumbaginifolia]	---	44.032	20.2	11	6	2	3	4	1	0	1	2	6	6	6	4	5	6	2	2	2	1	1	2	94286	133350	116390	100350	152830	120450	0.788	1.115	0.973	0.839	1.278	1.007	1.065	1.146	1.035	1.086	0.64858
NbS00001703g0113.1	uncharacterized protein	---	73.577	6.6	6	3	1	2	1	0	1	1	1	1	1	1	2	2	2	0	1	1	1	1	1	0	0	0	0	0	99434
NbS00001703g0214.1	uncharacterized protein	---	39.755	22.6	16	4	4	4	1	3	3	3	2	4	4	3	4	3	4	4	4	3	4	3	4	185130	147630	147010	114980	147490	130000	1.273	1.016	1.011	0.791	1.015	0.894	0.621	0.999	0.884	0.818	0.128757
NbS00001703g0216.1	uncharacterized protein	---	10.706	40.4	8	2	2	2	1	1	1	1	2	2	2	2	1	1	2	2	2	2	1	1	2	42499	21273	40275	0	0	43263	1.154	0.578	1.094			1.175			1.074	1.247
NbS00001709g0013.1	putative mitochondrial NAD-dependent malate dehydrogenase [Solanum tuberosum]	---	35.63	62.2	82	14	1	12	13	18	12	15	12	14	13	14	12	11	11	1	1	1	1	1	0	4214300	5175100	5987200	5903700	8287000	5308300	0.725	0.89	1.03	1.016	1.426	0.913	1.401	1.602	0.886	1.268	0.24528
NbS00001711g0013.1	Hyaluronan / mRNA binding family	---	36.187	19.8	5	4	2	1	0	1	1	1	1	4	4	4	4	4	4	2	2	2	2	2	2	245580	0	223430	255810	194990	224040	1.073		0.977	1.118	0.852	0.979	1.042		1.002	0.959
NbS00001711g0019.1	Zeaxanthin epoxidase, chloroplastic OS=Nicotiana plumbaginifolia GN=ABA2 PE=1 SV=1	ABA2	48.002	6.3	1	2	1	0	0	0	0	0	1	1	2	1	2	2	1	1	1	1	1	1	1	0	0	0	0	0	49120
NbS00001734g0010.1	hypothetical protein VITISV_011680 [Vitis vinifera]	---	41.309	27.9	10	7	3	3	1	4	0	1	1	7	7	7	7	7	6	3	3	3	3	3	3	181920	157570	158070	181610	200690	175840	1.034	0.896	0.898	1.032	1.141	0.999	0.998	1.273	1.112	1.122	0.1361
NbS00001741g0011.1	ATP binding protein, putative [Ricinus communis]	---	83.583	21	13	10	3	4	2	2	1	1	3	9	10	10	8	10	10	3	3	3	3	3	3	87881	109750	96471	66581	53242	77479	1.073	1.34	1.178	0.813	0.65	0.946	0.758	0.485	0.803	0.671	0.032504
NbS00001756g0014.1	predicted protein [Populus trichocarpa]	---	39.433	19.8	14	3	2	2	2	3	1	3	3	3	2	3	3	3	2	2	1	2	2	2	1	89362	149080	141210	59918	90098	109470	0.839	1.4	1.326	0.562	0.846	1.028	0.67	0.604	0.775	0.683	0.184041
NbS00001761g0007.1	Putative lactoylglutathione lyase OS=Brassica oleracea var. gemmifera PE=2 SV=1	---	31.652	46.3	62	11	11	9	11	10	12	11	9	11	11	11	11	11	9	11	11	11	11	11	9	3693100	3972800	3684600	3208400	3339700	2896300	1.066	1.146	1.063	0.926	0.964	0.836	0.869	0.841	0.786	0.832	0.0196627
NbS00001762g0009.1	unnamed protein product [Vitis vinifera]	---	44.891	7.5	4	2	2	2	0	0	1	0	1	2	2	0	2	1	2	2	2	0	2	1	2	54293	27724	0	40443	0	34816	1.381	0.705		1.029		0.885	0.745			0.918
NbS00001780g0019.1	homogentisate 1,2-dioxygenase [Solanum lycopersicum]	---	16.445	12.4	3	1	1	0	1	0	1	0	1	0	1	0	1	1	1	0	1	0	1	1	1	0	0	0	0	0	27137
NbS00001794g0005.1	PREDICTED: uncharacterized protein LOC100265576 [Vitis vinifera]	---	30.753	19.6	6	3	3	2	1	2	0	1	0	3	2	3	2	2	1	3	2	3	2	2	1	215300	132130	106060	134310	115940	0	1.53	0.939	0.754	0.954	0.824		0.624	0.878		0.827
NbS00001800g0014.1	fumarase [Solanum tuberosum]	---	57.163	36.4	44	10	2	7	9	7	6	6	9	8	10	10	10	9	10	2	2	2	2	2	2	966720	1059700	1103800	1526200	1433900	1568700	0.757	0.83	0.865	1.196	1.123	1.229	1.58	1.353	1.421	1.447	0.00147696
NbS00001801g0002.1	S-adenosylmethionine synthase [Nicotiana tabacum]	---	48.269	62.9	7	20	1	1	1	1	1	1	2	19	17	18	17	18	18	1	1	1	1	1	1	0	0	47941	0	64833	114020			0.634		0.858	1.508			2.379	1.866
NbS00001808g0110.1	uncharacterized protein	---	41.988	3.1	1	1	1	0	0	0	1	0	0	0	1	1	1	1	1	0	1	1	1	1	1	0	0	0	0	0	9798.4
NbS00001830g0012.1	60S ribosomal protein L7a-1 OS=Arabidopsis thaliana GN=RPL7AA PE=1 SV=2	RPL7AA	26.07	27.6	22	8	3	6	4	4	3	2	3	7	6	7	6	6	6	3	2	2	2	2	2	1251800	964340	1237500	792670	721670	893540	1.281	0.987	1.267	0.811	0.739	0.915	0.633	0.749	0.722	0.697	0.027381
NbS00001834g0011.1	beta-ketoacyl-ACP synthase II [Perilla frutescens]	---	53.034	15.6	20	5	2	6	3	3	3	3	2	5	4	5	5	3	5	2	1	2	2	2	2	238770	206830	350570	208140	187200	165860	1.055	0.914	1.55	0.92	0.827	0.733	0.872	0.905	0.473	0.705	0.1267
NbS00001838g0001.1	Why2 protein [Solanum tuberosum]	---	27.778	11.6	2	2	2	1	0	0	0	1	0	2	1	0	2	2	1	2	1	0	2	2	1	65622	0	0	0	41199	0	1.229				0.771					0.627
NbS00001843g0012.1	unnamed protein product [Vitis vinifera]	---	120.18	24.3	85	20	2	17	14	15	12	11	16	20	18	20	16	17	18	2	2	2	2	2	2	1237200	1154900	1261400	1106900	1167200	1235200	1.036	0.967	1.057	0.927	0.978	1.035	0.895	1.011	0.979	0.961	0.38856
NbS00001846g0011.1	14-3-3 protein [Nicotiana tabacum]	---	30.174	41.8	54	9	1	11	9	9	6	7	12	9	8	9	8	8	9	1	1	1	1	1	1	4319800	4989500	4057300	3440200	3352900	3201900	1.109	1.281	1.042	0.884	0.861	0.822	0.797	0.672	0.789	0.748	0.0113827
NbS00001846g0012.1	unnamed protein product [Vitis vinifera]	---	42.793	5.7	2	1	1	0	1	0	1	0	0	1	1	0	1	0	1	1	1	0	1	0	1	0	0	0	0	0	28324
NbS00001846g0016.1	putative ketol-acid reductoisomerase [Capsicum annuum]	---	60.934	23.3	86	13	9	16	14	15	15	11	15	13	13	13	11	13	12	9	9	9	8	9	8	4156300	4013400	4534200	4360700	3581400	3460600	1.034	0.999	1.129	1.085	0.891	0.861	1.049	0.892	0.763	0.897	0.2362
NbS00001852g0003.1	unnamed protein product [Vitis vinifera]	---	14.577	48.5	3	3	2	1	1	0	0	0	1	2	3	3	2	3	3	1	2	2	1	2	2	0	34435	0	0	0	42183		0.899				1.101				1.225
NbS00001852g0015.1	unknown [Solanum tuberosum]	---	46.533	43.4	40	13	13	6	8	9	6	6	5	9	12	12	10	12	11	9	12	12	10	12	11	885870	821980	857190	837460	713170	903330	1.059	0.983	1.025	1.001	0.853	1.08	0.945	0.868	1.054	0.957	0.54068
NbS00001858g0012.1	PREDICTED: regulator of nonsense transcripts 1 homolog [Vitis vinifera]	---	150.31	11.2	24	8	2	5	4	5	2	4	4	8	7	7	6	6	7	2	2	2	2	2	2	200850	140200	194250	160700	140510	208280	1.153	0.805	1.116	0.923	0.807	1.196	0.801	1.002	1.072	0.952	0.77288
NbS00001859g0006.1	phosphoglycerate kinase [Nicotiana benthamiana]	---	58.61	50.5	28	24	1	7	2	4	4	4	7	23	23	24	22	22	24	1	1	1	1	1	1	1756500	1507400	2921000	2849800	1836000	3167100	0.751	0.644	1.248	1.218	0.785	1.354	1.622	1.219	1.085	1.27	0.384
NbS00001860g0017.1	Eukaryotic translation initiation factor 6-2 OS=Arabidopsis thaliana GN=EIF6-2 PE=2 SV=1	EIF6-2	26.416	42.9	33	7	7	5	6	5	5	9	3	5	4	4	6	7	5	5	4	4	6	7	5	498960	637300	653850	884810	1261200	1014700	0.605	0.772	0.792	1.072	1.528	1.23	1.772	1.979	1.553	1.766	0.0135835
NbS00001865g0003.1	RNA binding protein-like protein [Solanum tuberosum]	---	15.142	33.6	9	3	3	3	2	1	1	1	1	3	3	2	3	2	3	3	3	2	3	2	3	61094	41505	34920	60378	59533	48591	1.198	0.814	0.685	1.184	1.167	0.953	0.988	1.434	1.391	1.225	0.27606
NbS00001870g0010.1	cellulose synthase [Solanum tuberosum]	---	81.764	10.4	10	5	5	2	2	3	1	1	1	4	5	5	4	3	5	4	5	5	4	3	5	256830	265250	335840	270750	151560	289290	0.982	1.014	1.284	1.035	0.579	1.106	1.054	0.571	0.861	0.829	0.38026
NbS00001873g0028.1	adenylosuccinate lyase [Nicotiana tabacum]	---	60.924	13.4	16	4	4	6	2	1	2	2	3	4	4	4	3	2	3	4	4	4	3	2	3	176800	181420	184650	126930	183940	126070	1.083	1.111	1.131	0.777	1.126	0.772	0.717	1.014	0.683	0.805	0.2036
NbS00001874g0019.1	RecName: Full=Methylthioribose-1-phosphate isomerase	---	90.904	5.9	11	3	3	1	1	1	2	3	3	3	2	2	2	3	2	3	2	2	2	3	2	94055	115760	207150	160940	157420	223580	0.589	0.724	1.296	1.007	0.985	1.399	1.71	1.36	1.079	1.3	0.30642
NbS00001875g0002.1	PREDICTED: uncharacterized protein At4g08330, chloroplastic [Vitis vinifera]	---	14.468	23	3	1	1	0	0	1	1	0	1	1	1	1	1	0	1	1	1	1	1	0	1	0	0	0	0	0	113810
NbS00001880g0007.1	predicted protein [Populus trichocarpa]	---	44.655	17.1	23	5	5	2	4	3	4	5	5	3	5	5	5	5	5	3	5	5	5	5	5	1084300	1252600	1278100	1598100	1498600	1475000	0.795	0.918	0.937	1.171	1.098	1.081	1.473	1.196	1.154	1.264	0.0144597
NbS00001892g0060.1	RecName: Full=Superoxide dismutase [Mn], mitochondrial	---	26.004	11.2	6	2	1	1	1	1	1	0	2	1	2	2	2	2	2	1	1	1	1	1	1	0	712600	822110	856360	847830	1024900		0.836	0.964	1.004	0.994	1.202		1.189	1.247	1.185
NbS00001894g0010.1	24 kDa seed maturation protein [Elaeis guineensis]	---	28.939	17.8	8	5	2	4	1	0	0	2	1	5	3	3	4	3	4	2	1	1	1	1	1	275090	127240	64271	110500	208640	73898	1.92	0.888	0.449	0.771	1.456	0.516	0.402	1.64	1.149	0.842	0.86608
NbS00001903g0017.1	PREDICTED: FKBP12-interacting protein of 37 kDa [Vitis vinifera]	---	26.731	7.3	3	1	1	1	1	0	0	0	1	1	1	0	0	0	1	1	1	0	0	0	1	0	0	0	0	0	2958.3
NbS00001907g0118.1	uncharacterized protein	---	42.388	4.7	4	1	1	1	1	1	1	0	0	1	1	1	1	1	1	1	1	1	1	1	1	0	0	0	0	0	49852
NbS00001908g0012.1	RecName: Full=Plasma membrane ATPase 4	---	73.402	28	5	20	2	2	1	1	0	1	0	19	18	18	18	16	17	1	1	1	1	1	1	0	0	0	0	0	86536
NbS00001908g0013.1	acetyl-CoA synthetase [Solanum tuberosum]	---	84.23	11.4	7	5	3	0	1	1	2	1	2	3	4	3	5	3	4	1	3	2	3	2	3	0	79596	90652	50798	52850	68194		1.163	1.325	0.742	0.772	0.997		0.664	0.752	0.673
NbS00001929g0020.1	calcium-dependent protein kinase CDPK5 [Nicotiana tabacum]	---	54.455	11.8	28	4	4	4	3	4	7	4	6	4	4	4	4	4	4	4	4	4	4	4	4	206700	194230	156980	194830	203080	237600	1.039	0.977	0.789	0.98	1.021	1.195	0.943	1.045	1.515	1.139	0.26448
NbS00001933g0016.1	triacylglycerol lipase, putative [Ricinus communis]	---	93.843	5.1	8	3	3	1	1	2	3	1	0	3	2	3	3	2	2	3	2	3	3	2	2	120300	98337	110660	108110	89513	97887	1.155	0.944	1.063	1.038	0.86	0.94	0.899	0.911	0.884	0.898	0.24896
NbS00001941g0013.1	PREDICTED: adenylyl cyclase-associated protein 1-like [Vitis vinifera]	---	54.676	20.6	2	7	2	0	0	1	0	1	0	4	4	3	6	6	3	0	1	1	2	2	1	0	0	0	0	34788	0
NbS00001966g0007.1	-neomenthol dehydrogenase-like [Vitis vinifera]	---	77.877	10.1	17	5	5	3	2	1	5	4	2	5	5	4	5	4	5	5	5	4	5	4	5	100640	88681	87109	177700	95026	66061	0.982	0.865	0.85	1.733	0.927	0.644	1.765	1.072	0.758	1.225	0.7217
NbS00001970g0004.1	40S ribosomal protein S4-like protein [Solanum tuberosum]	---	33.354	34.5	10	9	1	2	2	2	1	2	1	8	8	8	7	8	9	1	1	1	1	1	1	160000	140730	123310	127330	142530	135850	1.157	1.018	0.892	0.921	1.031	0.982	0.796	1.013	1.101	0.957	0.65262
NbS00001976g0003.1	PREDICTED: uncharacterized protein LOC100241189 [Vitis vinifera]	---	66.257	38.3	67	15	15	11	11	11	9	12	13	13	13	13	13	14	13	13	13	13	13	14	13	1718600	2220100	2026200	2249900	1825900	2002100	0.856	1.106	1.009	1.121	0.91	0.997	1.31	0.823	0.988	1.019	0.83874
NbS00001980g0213.1	uncharacterized protein	---	58.206	7.2	2	2	2	0	0	0	0	1	1	1	1	1	1	1	1	1	1	1	1	1	1	0	0	0	0	9729.6	0
NbS00001984g0010.1	E24 ASN [Spinacia oleracea]	---	15.524	31.9	15	5	5	5	2	3	1	1	3	5	3	3	2	2	4	5	3	3	2	2	4	278060	290310	250460	198760	153790	236980	1.185	1.237	1.067	0.847	0.655	1.01	0.715	0.53	0.947	0.72	0.062041
NbS00001987g0009.1	hypothetical protein OsI_01785 [Oryza sativa Indica Group]	---	110.86	2.9	11	2	1	3	0	1	2	2	3	2	1	1	2	2	2	1	1	1	1	1	1	0	0	0	0	0	392170
NbS00001988g0005.1	PREDICTED: DEAD-box ATP-dependent RNA helicase 37-like [Vitis vinifera]	---	66.156	24.3	33	10	3	8	4	8	3	4	6	10	10	10	8	9	10	3	3	3	1	3	3	477000	394350	463230	439780	594260	491960	1	0.827	0.972	0.922	1.246	1.032	0.922	1.507	1.062	1.143	0.28844
NbS00001989g0015.1	UVB-resistance protein UVR8 [Arabidopsis thaliana]	---	20.516	21.9	5	2	2	1	2	1	0	0	1	2	2	2	1	2	2	2	2	2	1	2	2	56387	77659	31242	0	39830	40933	1.146	1.578	0.635		0.809	0.832		0.513	1.31	0.733
NbS00001989g0018.1	unnamed protein product [Thellungiella halophila]	---	7.6464	37.5	6	1	1	1	1	1	2	0	1	1	1	1	1	0	1	1	1	1	1	0	1	0	0	0	0	0	43701
NbS00001997g0006.1	unnamed protein product [Vitis vinifera]	---	45.247	32.8	23	8	3	6	5	3	3	3	3	7	6	6	4	7	6	2	2	2	1	3	2	397780	445330	366410	411500	339000	353770	1.032	1.155	0.95	1.067	0.879	0.917	1.034	0.761	0.965	0.913	0.32432
NbS00002000g0019.1	PREDICTED: nuclear export mediator factor Nemf-like [Vitis vinifera]	---	128.22	1.5	1	1	1	1	0	0	0	0	0	1	1	0	0	0	0	1	1	0	0	0	0	0	3091.6	0	0	0	0
NbS00002007g0009.1	predicted protein [Populus trichocarpa]	---	110.23	1.5	7	1	1	2	1	1	1	0	2	1	1	1	1	1	1	1	1	1	1	1	1	0	0	0	0	0	2421100
NbS00002007g0125.1	uncharacterized protein	---	32.187	34.7	28	8	1	4	4	5	6	4	5	4	7	7	7	7	7	1	1	1	1	1	1	1301400	1499000	922990	1086300	1375200	1344800	1.037	1.194	0.735	0.866	1.096	1.072	0.835	0.918	1.459	1.023	0.8302
NbS00002017g0014.1	Cytochrome b6-f complex iron-sulfur subunit 2, chloroplastic OS=Nicotiana tabacum GN=petC2 PE=2 SV=1	petC2	24.088	42.5	24	6	2	4	4	3	3	5	5	6	6	6	6	6	6	2	2	2	2	2	2	2494300	1202500	3736900	3426400	1873900	2789400	0.964	0.465	1.444	1.324	0.724	1.078	1.373	1.557	0.747	1.088	0.6996
NbS00002035g0004.1	PREDICTED: biotin synthase [Vitis vinifera]	---	47.001	18.5	11	5	5	3	1	3	1	2	1	4	2	4	3	3	2	4	2	4	3	3	2	112720	103950	133880	88134	179780	98173	0.944	0.87	1.121	0.738	1.505	0.822	0.782	1.73	0.733	1.044	0.99106
NbS00002036g0008.1	PREDICTED: chaperone protein ClpB4, mitochondrial-like [Glycine max]	---	36.51	13	5	2	2	1	1	1	1	1	0	2	2	2	2	2	2	2	2	2	2	2	2	144870	108570	145090	101710	57949	0	1.298	0.973	1.3	0.911	0.519		0.702	0.533		0.601
NbS00002039g0011.1	PREDICTED: lysosomal alpha-mannosidase [Vitis vinifera]	---	105.72	4.4	2	2	2	0	0	0	0	1	1	2	1	2	1	1	2	2	1	2	1	1	2	0	0	0	0	0	50250
NbS00002044g0005.1	chlorophyll a/b binding protein	---	29.339	50.9	55	9	4	7	9	10	11	8	10	8	8	9	8	7	9	3	4	4	4	3	4	14184000	20195000	26089000	38057000	29825000	33003000	0.527	0.751	0.97	1.415	1.109	1.227	2.685	1.477	1.265	1.669	0.047739
NbS00002044g0008.1	PREDICTED: ras-related protein RABB1c-like [Glycine max]	---	23.147	35.5	7	7	2	1	1	1	1	2	1	7	7	7	7	6	7	2	2	2	2	2	2	156580	206470	180090	190600	285120	180090	0.784	1.033	0.901	0.954	1.427	0.901	1.217	1.381	1	1.208	0.35368
NbS00002046g0207.1	uncharacterized protein	---	12.907	21	7	2	1	1	1	1	1	3	0	2	2	2	2	2	2	1	1	1	1	1	1	78021	62429	82415	118420	133990	93768	0.823	0.658	0.869	1.249	1.413	0.989	1.518	2.147	1.138	1.554	0.03168
NbS00002051g0007.1	ribulose-1,5-bisphosphate carboxylase/oxygenase large subunit [Cardamine hirsuta]	---	14.172	36.3	19	3	3	2	2	5	4	1	5	3	3	3	3	3	3	3	3	3	3	3	3	592200	875670	1628300	616890	531390	738870	0.713	1.054	1.961	0.743	0.64	0.89	1.042	0.607	0.454	0.61	0.25034
NbS00002052g0002.1	Putative glucose-6-phosphate 1-epimerase OS=Cenchrus ciliaris PE=2 SV=1	---	21.154	41.1	31	6	3	6	5	5	6	5	4	6	4	4	5	5	5	3	2	2	2	2	2	2151000	2088600	2441100	2410000	2196700	2303200	0.95	0.922	1.078	1.064	0.97	1.017	1.12	1.052	0.943	1.034	0.5551
NbS00002060g0018.1	PREDICTED: uncharacterized protein LOC100264206 [Vitis vinifera]	---	51.67	10.6	13	5	1	1	2	4	2	2	2	3	4	5	5	4	5	0	1	1	1	1	1	353550	391820	372420	268070	433450	263780	1.018	1.129	1.073	0.772	1.248	0.76	0.758	1.105	0.708	0.863	0.35298
NbS00002073g0003.1	sorbitol related enzyme [Solanum lycopersicum]	---	35.345	58.6	61	13	13	9	9	13	10	10	10	9	12	11	12	11	12	9	12	11	12	11	12	1132000	1250900	1463100	1579200	1281900	1431600	0.835	0.922	1.079	1.164	0.945	1.055	1.394	1.025	0.978	1.116	0.30976
NbS00002087g0006.1	dead box ATP-dependent RNA helicase, putative [Ricinus communis]	---	50.454	43.5	43	12	12	9	5	11	6	7	5	10	10	11	7	10	10	10	10	11	7	10	10	745200	595280	627120	527850	718960	512280	1.2	0.958	1.01	0.85	1.158	0.825	0.708	1.209	0.817	0.894	0.40434
NbS00002089g0007.1	alcohol dehydrogenase, putative [Ricinus communis]	---	36.741	40.5	24	10	5	5	4	4	4	3	4	9	9	9	9	9	8	5	4	5	4	5	4	1236000	1795300	1462700	1951200	1409300	1551900	0.788	1.145	0.933	1.245	0.899	0.99	1.58	0.785	1.061	1.094	0.56158
NbS00002096g0011.1	pericarp peroxidase 3 [Litchi chinensis]	---	36.275	21.8	15	4	4	5	3	1	0	4	2	4	4	3	4	4	3	4	4	3	4	4	3	214390	163990	53782	99160	208960	98653	1.533	1.173	0.385	0.709	1.494	0.706	0.462	1.274	1.834	0.941	0.96074
NbS00002109g0019.1	PREDICTED: protease 4-like [Vitis vinifera]	---	76.983	14	13	6	6	2	5	2	1	2	1	4	5	6	4	5	4	4	5	6	4	5	4	295340	490110	475090	266270	248940	383620	0.821	1.362	1.32	0.74	0.692	1.066	0.901	0.508	0.808	0.713	0.192445
NbS00002109g0022.1	PREDICTED: uncharacterized protein LOC100263144 [Vitis vinifera]	---	31.967	11	2	2	2	0	1	0	0	0	1	1	2	2	2	2	1	1	2	2	2	2	1	0	0	0	0	28718	0
NbS00002110g0002.1	predicted protein [Populus trichocarpa]	---	69.047	5.6	3	2	2	2	1	0	0	0	0	2	1	1	1	1	1	2	1	1	1	1	1	57128	0	0	0	0	0
NbS00002113g0001.1	DNA-damage-repair/toleration protein DRT100 OS=Arabidopsis thaliana GN=DRT100 PE=2 SV=2	DRT100	43.322	39.1	40	12	8	9	6	9	10	3	3	9	9	9	10	9	8	5	5	5	7	7	5	1356500	1562500	1437200	1178200	914130	742450	1.132	1.304	1.199	0.983	0.763	0.619	0.868	0.585	0.516	0.651	0.033256
NbS00002117g0010.1	predicted protein [Populus trichocarpa]	---	42.778	21.1	16	6	6	2	5	4	2	1	2	5	4	6	3	4	4	5	4	6	3	4	4	385230	355130	299190	384360	313790	327770	1.119	1.032	0.869	1.117	0.912	0.952	0.998	0.884	1.096	0.987	0.91194
NbS00002119g0005.1	eukaryotic translation initiation factor 3f, eif3f, putative [Ricinus communis]	---	36.324	11.6	2	3	2	2	0	0	0	0	0	3	2	2	2	2	1	2	2	2	2	2	1	52434	23344	25187	27686	27554	0	1.678	0.747	0.806	0.886	0.882		0.528	1.181		0.821
NbS00002127g0009.1	putative carbamoyl phosphate synthase small subunit [Nicotiana tabacum]	---	47.183	28.1	14	7	5	3	4	2	2	1	2	5	6	6	4	3	6	3	4	4	3	2	4	336620	337720	240500	276820	239340	219810	1.223	1.227	0.874	1.006	0.87	0.799	0.823	0.709	0.914	0.805	0.185084
NbS00002131g0011.1	Alanine--glyoxylate aminotransferase 2 homolog 1, mitochondrial OS=Arabidopsis thaliana GN=AGT2 PE=1 SV=1	AGT2	49.744	26.6	2	7	2	0	0	2	0	0	0	4	6	6	4	5	7	0	2	2	1	1	2	0	34592	46834	0	0	32030		0.915	1.238			0.847			0.684	0.787
NbS00002134g0107.1	uncharacterized protein	---	31.407	12.7	9	2	2	3	1	1	1	1	2	2	2	2	2	1	2	2	2	2	2	1	2	208270	267540	248780	113170	63805	149540	1.189	1.527	1.42	0.646	0.364	0.854	0.543	0.238	0.601	0.451	0.031378
NbS00002147g0105.1	uncharacterized protein	---	109.28	3.2	2	2	2	0	0	1	0	1	0	2	1	1	1	1	2	2	1	1	1	1	2	0	0	0	0	0	41174
NbS00002150g0021.1	Protoporphyrinogen oxidase, chloroplastic OS=Nicotiana tabacum GN=PPXI PE=2 SV=1	PPXI	44.423	45.5	69	13	13	12	13	11	11	12	10	13	13	12	12	11	13	13	13	12	12	11	13	2983700	2963300	3073700	2827200	2520300	2770100	1.045	1.037	1.076	0.99	0.882	0.97	0.947	0.851	0.901	0.9	0.04618
NbS00002171g0114.1	uncharacterized protein	---	24.406	59.1	53	9	9	11	6	13	7	9	7	9	8	9	9	8	7	9	8	9	9	8	7	1354900	1371900	1381700	1306500	1430900	1329000	0.994	1.007	1.014	0.959	1.05	0.975	0.965	1.043	0.962	0.99	0.71694
NbS00002188g0021.1	PREDICTED: acyl-protein thioesterase 1-like [Vitis vinifera]	---	25.979	30.1	7	4	2	2	1	1	2	0	1	4	3	4	4	3	3	2	1	2	2	2	1	446090	0	40656	592270	14039	0	1.632		0.149	2.167	0.051		1.328			1.245
NbS00002188g0022.1	RecName: Full=60S ribosomal protein L6	---	25.067	37.9	2	7	0	0	0	0	0	2	0	6	5	6	5	6	4	0	0	0	0	0	0	0	0	0	0	174060	0
NbS00002190g0213.1	uncharacterized protein	---	54.953	12.6	16	6	3	5	3	3	2	1	2	6	6	5	6	5	6	3	3	2	3	2	3	755850	517030	422730	138770	158970	84179	2.183	1.493	1.221	0.401	0.459	0.243	0.184	0.307	0.199	0.225	0.0043817
NbS00002195g0117.1	uncharacterized protein	---	57.671	12.9	15	5	4	2	4	4	2	2	1	4	5	5	3	5	4	3	4	4	2	4	3	227980	160230	166300	152250	107860	110830	1.478	1.039	1.078	0.987	0.699	0.719	0.668	0.673	0.667	0.669	0.063043
NbS00002198g0006.1	NADH dehydrogenase [Solanum tuberosum]	---	19.14	56.6	4	6	1	1	0	1	0	1	1	6	6	6	6	6	6	1	1	1	1	1	1	0	0	0	0	0	35010
NbS00002199g0007.1	predicted protein [Populus trichocarpa]	---	13.812	59.7	16	6	3	4	3	3	2	2	2	5	5	5	3	5	5	2	2	2	1	2	2	736960	831770	960850	541020	887810	582800	0.974	1.099	1.27	0.715	1.173	0.77	0.734	1.067	0.606	0.795	0.22302
NbS00002201g0002.1	PREDICTED: V-type proton ATPase subunit H-like isoform 1 [Glycine max]	---	51.533	30.7	41	10	5	8	7	6	6	6	8	10	8	9	7	9	9	5	5	5	4	5	5	793620	810810	798170	1039700	1005800	960360	0.88	0.899	0.885	1.153	1.116	1.065	1.31	1.241	1.203	1.252	0.0007224
NbS00002202g0001.1	LRR receptor-like serine/threonine-protein kinase ERECTA OS=Arabidopsis thaliana GN=ERECTA PE=1 SV=1	ERECTA	43.29	3.3	1	1	1	1	0	0	0	0	0	1	1	1	1	1	1	1	1	1	1	1	1	0	0	0	0	0	20289
NbS00002217g0003.1	glucosyltransferase [Nicotiana tabacum]	---	53.533	24.7	19	8	8	3	4	6	2	3	1	7	6	5	5	5	3	7	6	5	5	5	3	374050	168550	415190	231600	452390	244400	1.19	0.536	1.321	0.737	1.439	0.777	0.619	2.685	0.588	0.969	0.9844
NbS00002217g0004.1	UDP-sugar:glycosyltransferase [Forsythia x intermedia]	---	63.418	22.4	30	8	8	6	6	6	5	3	4	8	7	7	7	5	6	8	7	7	7	5	6	417010	501820	434120	380570	295540	406920	1.027	1.236	1.069	0.937	0.728	1.002	0.912	0.589	0.937	0.8	0.11164
NbS00002224g0004.1	unnamed protein product [Vitis vinifera]	---	27.265	33.6	16	6	6	4	4	2	3	1	2	5	6	6	5	5	4	5	6	6	5	5	4	233390	256950	230130	254400	186230	214250	1.018	1.121	1.004	1.11	0.812	0.935	1.09	0.724	0.931	0.909	0.34986
NbS00002227g0002.1	harpin inducing protein 1-like 18 [Nicotiana tabacum]	---	26.261	11.4	2	2	2	0	0	0	0	1	1	0	0	0	0	1	1	0	0	0	0	1	1	0	0	0	0	38745	0
NbS00002235g0012.1	hypothetical protein VITISV_004495 [Vitis vinifera]	---	39.116	32.6	19	6	2	5	2	3	4	2	3	6	4	4	5	4	5	2	1	1	2	1	2	331090	351050	414790	416830	259880	398790	0.914	0.97	1.146	1.151	0.718	1.101	1.259	0.74	0.961	0.98	0.83452
NbS00002247g0003.1	PREDICTED: protein WAX2-like [Vitis vinifera]	---	71.698	14.4	15	6	6	5	4	3	1	1	1	5	5	5	2	1	3	5	5	5	2	1	3	153240	109870	97906	53789	0	50306	1.647	1.181	1.053	0.578		0.541	0.351		0.514	0.432
NbS00002247g0007.1	predicted protein [Populus trichocarpa]	---	37.707	28.3	11	6	4	1	2	2	1	4	1	4	5	4	4	5	2	4	3	4	2	3	2	74273	74113	118670	96873	58276	110720	0.836	0.834	1.336	1.091	0.656	1.247	1.305	0.787	0.933	0.996	0.95736
NbS00002255g0005.1	conserved hypothetical protein [Ricinus communis]	---	25.661	35	12	5	2	2	3	1	2	2	2	5	5	4	4	4	4	2	2	2	2	2	2	256610	201100	86908	58578	59557	45063	2.175	1.705	0.737	0.497	0.505	0.382	0.229	0.296	0.518	0.3	0.030383
NbS00002268g0019.1	GDP dissociation inhibitor 1-like [Solanum tuberosum]	---	50.646	53.5	4	17	0	1	1	0	1	0	1	16	17	17	16	17	16	0	0	0	0	0	0	0	0	0	0	0	41749
NbS00002272g0002.1	cinnamate-4-hydroxylase 1 [Petunia x hybrida]	---	58.375	24.3	29	10	4	3	5	3	6	6	6	9	10	8	10	10	9	4	4	2	4	4	3	365330	469970	426370	636040	750480	596260	0.676	0.869	0.788	1.176	1.388	1.103	1.74	1.597	1.4	1.572	0.0106569
NbS00002272g0007.1	RecName: Full=Probable glutathione S-transferase parA	---	28.583	23.6	20	6	4	2	2	1	4	6	5	5	5	6	5	6	6	3	3	4	3	4	4	673810	1270300	332390	946160	1287100	1082400	0.723	1.363	0.357	1.015	1.381	1.161	1.404	1.013	3.252	1.456	0.26788
NbS00002281g0010.1	beta-hexosaminidase 2 [Solanum lycopersicum]	---	63.591	10.9	19	4	4	3	2	4	3	4	3	3	2	4	4	4	3	3	2	4	4	4	3	248260	315800	238120	226300	267270	273950	0.949	1.207	0.91	0.865	1.022	1.047	0.911	0.847	1.151	0.957	0.7289
NbS00002284g0004.1	predicted protein [Populus trichocarpa]	---	53.676	9.9	11	4	4	2	1	2	3	2	1	4	2	2	3	3	3	4	2	2	3	3	3	69738	27442	63287	54938	87598	51098	1.182	0.465	1.072	0.931	1.484	0.866	0.788	3.191	0.808	1.207	0.5265
NbS00002287g0003.1	Probable mitochondrial chaperone BCS1-B OS=Dictyostelium discoideum GN=bcsl1b PE=3 SV=1	bcsl1b	61.478	20.4	15	7	7	2	0	0	3	6	4	2	0	0	6	7	5	2	0	0	6	7	5	64483	0	0	146810	333780	467910	0.255			0.58	1.318	1.848	2.275			4.897
NbS00002289g0008.1	unnamed protein product [Vitis vinifera]	---	69.789	2.7	2	1	1	1	0	0	0	0	1	1	0	1	0	1	1	1	0	1	0	1	1	0	0	0	0	0	21418
NbS00002296g0006.1	heme oxygenase 1 [Nicotiana tabacum]	---	34.938	26.3	24	5	2	4	4	4	3	5	4	5	5	5	5	5	5	2	2	2	2	2	2	838970	747900	608220	840740	763880	694520	1.12	0.998	0.812	1.122	1.02	0.927	1.002	1.022	1.142	1.047	0.65818
NbS00002298g0008.1	Malate dehydrogenase, glyoxysomal OS=Citrullus lanatus PE=1 SV=1	---	34.866	56	15	13	2	1	1	2	4	3	4	12	12	13	10	11	13	2	2	2	2	2	2	201280	178670	421690	292390	382560	625020	0.575	0.51	1.204	0.835	1.092	1.784	1.452	2.141	1.482	1.621	0.21792
NbS00002305g0004.1	Stress-induced-phosphoprotein [Medicago truncatula]	---	65.696	13.2	8	6	4	4	1	2	0	0	1	6	5	3	3	1	3	4	3	2	3	1	3	493030	331350	446110	84941	0	276340	1.511	1.015	1.367	0.26		0.847	0.172		0.62	0.427
NbS00002305g0102.1	uncharacterized protein	---	44.123	58.1	32	19	3	5	7	7	4	4	5	18	19	18	18	18	18	3	3	3	2	2	2	1070300	1070800	814230	1044100	1411000	1164900	0.977	0.977	0.743	0.953	1.288	1.063	0.975	1.318	1.431	1.225	0.184303
NbS00002307g0007.1	predicted protein [Populus trichocarpa]	---	27.24	11.4	4	2	2	2	0	0	0	0	2	2	2	2	2	2	2	2	2	2	2	2	2	249380	242540	273070	282540	242050	470160	0.85	0.827	0.931	0.963	0.825	1.603	1.133	0.998	1.722	1.3	0.33748
NbS00002314g0005.1	cytochrome c oxidase family protein-like [Solanum tuberosum]	---	18.401	57.2	17	5	3	2	4	3	2	2	4	2	5	4	5	4	4	1	3	3	3	2	3	1146500	869100	1134400	713270	1461100	935220	1.099	0.833	1.087	0.684	1.401	0.896	0.622	1.682	0.824	0.987	0.83968
NbS00002342g0018.1	RecName: Full=Pyrophosphate--fructose 6-phosphate 1-phosphotransferase subunit alpha	---	67.36	40.1	43	18	2	8	9	6	6	8	6	16	15	14	14	15	16	1	2	1	2	2	1	723430	635660	684160	584790	640810	678380	1.1	0.966	1.04	0.889	0.974	1.031	0.808	1.008	0.991	0.932	0.2819
NbS00002344g0006.1	RecName: Full=Translationally-controlled tumor protein homolog	---	19.659	26.3	22	6	1	4	5	4	2	4	3	6	5	6	5	5	6	1	1	1	1	1	1	1007800	1284900	1104300	893320	1478300	2006800	0.778	0.992	0.852	0.689	1.141	1.549	0.886	1.15	1.818	1.289	0.45172
NbS00002350g0011.1	acetolactate synthase, putative [Ricinus communis]	---	41.402	20.6	20	7	0	7	3	3	2	1	4	7	6	7	6	6	6	0	0	0	0	0	0	420920	601760	449460	230640	123680	235110	1.225	1.751	1.308	0.671	0.36	0.684	0.548	0.206	0.523	0.4	0.0165196
NbS00002351g0008.1	Plastid-specific 30S ribosomal protein 3, chloroplast precursor, putative [Ricinus communis]	---	8.3085	63	10	3	2	2	3	1	1	1	2	2	3	3	3	2	3	2	2	2	2	1	2	1005700	666530	213250	905900	572730	655820	1.501	0.995	0.318	1.352	0.855	0.979	0.901	0.859	3.079	1.132	0.5818
NbS00002352g0003.1	4-alpha-glucanotransferase [Solanum tuberosum]	---	10.87	27.6	13	2	2	3	2	2	3	1	2	2	2	2	2	2	2	2	2	2	2	2	2	135740	195490	197240	160610	145100	160470	0.819	1.179	1.19	0.969	0.875	0.968	1.183	0.742	0.813	0.882	0.429
NbS00002352g0007.1	4-alpha-glucanotransferase [Solanum tuberosum]	---	9.6857	23.8	4	1	1	1	1	1	0	0	1	1	1	1	1	1	1	1	1	1	1	1	1	0	0	0	0	0	19908
NbS00002358g0009.1	cytosolic ascorbate peroxidase [Nicotiana tabacum]	---	37.343	38.5	4	9	2	1	0	0	2	1	0	8	9	8	8	8	8	1	2	1	2	1	1	0	223740	0	342980	0	0		0.79		1.21						1.532
NbS00002365g0023.1	AT hook motif DNA-binding family protein	---	38.724	11.5	2	2	2	2	0	0	0	0	0	2	2	1	1	1	1	2	2	1	1	1	1	56380	24623	0	0	0	0	1.392	0.608
NbS00002367g0012.1	Chain A, Cystathionine Gamma-Synthase From Nicotiana Tabacum	---	69.592	19.6	28	9	2	5	5	7	3	3	5	8	6	8	6	6	7	2	1	1	1	1	1	491620	559490	731420	560700	413140	394690	0.936	1.065	1.393	1.068	0.787	0.752	1.141	0.739	0.54	0.768	0.178025
NbS00002389g0014.1	Momilactone A synthase OS=Oryza sativa subsp. japonica GN=Os04g0179200 PE=2 SV=1	Os04g0179200	41.791	8.6	4	2	2	0	0	0	1	2	1	2	0	0	2	2	2	2	0	0	2	2	2	26298	0	0	84278	228800	119480	0.229			0.735	1.995	1.042	3.21			5.491
NbS00002391g0108.1	uncharacterized protein	---	17.399	22.9	7	2	1	1	1	2	1	1	1	2	2	2	2	2	2	1	1	1	1	1	1	146130	169870	164040	202270	146400	172320	0.876	1.018	0.983	1.212	0.877	1.033	1.384	0.861	1.051	1.085	0.50976
NbS00002393g0008.1	diacylglycerol acyltransferase type 2 [Olea europaea]	---	37.389	3.3	1	1	1	1	0	0	0	0	0	1	1	0	0	1	0	1	1	0	0	1	0	0	0	0	0	12809	0
NbS00002393g0009.1	PREDICTED: protein transport protein Sec24-like At3g07100-like [Vitis vinifera]	---	108.95	7.4	5	6	1	1	1	1	1	1	0	5	6	6	6	5	6	1	1	1	1	1	1	0	0	0	0	0	15256
NbS00002394g0001.1	fructokinase [Solanum lycopersicum]	---	37.298	3.2	5	1	1	0	1	1	1	1	1	0	1	1	1	1	1	0	1	1	1	1	1	0	0	0	0	0	193290
NbS00002403g0104.1	uncharacterized protein	---	53.587	11.9	7	4	3	2	1	1	0	2	1	4	4	4	3	3	4	3	3	3	3	3	3	137300	132310	125240	93190	125810	94928	1.162	1.12	1.06	0.789	1.065	0.804	0.679	0.951	0.758	0.795	0.077217
NbS00002408g0006.1	60S ribosomal protein L13a-like protein [Solanum tuberosum]	---	23.483	27.7	25	6	1	6	4	4	3	5	3	6	5	6	5	5	6	1	1	1	1	1	1	1067700	1212000	1426200	1275600	1192100	1151000	0.875	0.993	1.168	1.045	0.977	0.943	1.194	0.984	0.807	0.977	0.85298
NbS00002409g0109.1	uncharacterized protein	---	101.33	39.9	114	22	6	21	24	20	17	14	18	21	19	21	19	21	20	6	6	6	6	6	6	2856800	3288400	3612100	2714000	2206800	2515800	0.997	1.148	1.26	0.947	0.77	0.878	0.95	0.671	0.697	0.762	0.040983
NbS00002410g0025.1	mitochondrial small heat shock protein [Capsicum annuum]	---	24.25	7.1	3	2	2	2	0	0	1	0	0	2	1	2	1	1	2	2	1	2	1	1	2	69404	0	33083	0	0	27064	1.607		0.766			0.627			0.819	0.528
NbS00002420g0010.1	PREDICTED: CLIP-associating protein-like [Vitis vinifera]	---	156.91	3	4	3	2	0	0	1	1	1	1	0	1	2	2	2	2	0	0	1	1	1	1	0	0	0	0	0	1755200
NbS00002421g0007.1	RecName: Full=Inositol-3-phosphate synthase	---	56.457	35.7	60	11	2	12	9	6	11	9	13	11	11	9	11	11	11	2	2	2	2	2	2	1643400	1272900	1131400	2064000	2212100	2267100	0.931	0.721	0.641	1.169	1.253	1.284	1.256	1.738	2.003	1.616	0.0124025
NbS00002425g0008.1	PREDICTED: ABC transporter B family member 28-like [Vitis vinifera]	---	73.843	16	21	6	2	5	1	3	4	4	4	6	6	3	5	5	5	2	2	1	1	1	1	108570	79462	196800	132270	146350	149820	0.801	0.586	1.452	0.976	1.08	1.105	1.218	1.843	0.761	1.113	0.57476
NbS00002425g0015.1	PREDICTED: zinc finger CCCH domain-containing protein 48 [Vitis vinifera]	---	48.458	9.1	2	2	2	1	1	0	0	0	0	1	1	0	0	1	1	1	1	0	0	1	1	0	11422	0	0	0	0
NbS00002437g0006.1	hypothetical protein VITISV_033286 [Vitis vinifera]	---	144.74	19.1	14	17	4	2	3	3	2	1	3	13	16	15	14	10	14	3	4	4	4	2	4	57245	68137	109440	77580	30983	110970	0.756	0.9	1.445	1.024	0.409	1.465	1.354	0.454	1.014	0.935	0.73112
NbS00002443g0005.1	Sucrose nonfermenting 4-like protein OS=Arabidopsis thaliana GN=SNF4 PE=1 SV=1	SNF4	53.295	4.8	2	1	1	1	0	1	0	0	0	1	1	1	1	1	1	1	1	1	1	1	1	0	0	0	0	0	16242
NbS00002443g0216.1	uncharacterized protein	---	35.529	17	9	3	3	2	2	2	1	1	1	3	2	3	1	2	1	3	2	3	1	2	1	275010	306850	864430	0	229560	0	0.656	0.732	2.063		0.548			0.749		0.476
NbS00002447g0006.1	RNA-binding protein precursor [Nicotiana tabacum]	---	31.208	18.8	24	4	4	4	4	3	5	4	4	4	4	4	4	4	4	4	4	4	4	4	4	905410	611270	768140	651460	855560	818680	1.178	0.795	1	0.848	1.113	1.065	0.72	1.4	1.065	1.018	0.87596
NbS00002447g0019.1	PREDICTED: ribosome biogenesis protein WDR12 homolog [Vitis vinifera]	---	50.768	6.3	3	2	2	1	1	1	0	0	0	2	2	1	2	2	2	2	2	1	2	2	2	12440	39338	0	0	0	0	0.481	1.519
NbS00002455g0005.1	PREDICTED: phosphatidylinositol 4-kinase alpha-like isoform 2 [Vitis vinifera]	---	157.25	3.9	3	3	3	1	0	1	0	1	0	3	3	3	2	2	3	3	3	3	2	2	3	36620	0	36594	0	37933	0	0.988		0.988		1.024					1.036
NbS00002457g0003.1	BTF3 [Nicotiana benthamiana]	---	17.568	61.1	74	7	1	16	13	15	7	13	10	7	7	7	5	7	6	1	1	1	1	1	1	3096800	2006900	3221400	557380	2769100	815240	1.49	0.966	1.55	0.268	1.333	0.392	0.18	1.38	0.253	0.498	0.142941
NbS00002458g0031.1	PREDICTED: translocation protein SEC63 homolog [Vitis vinifera]	---	75.341	2.9	4	1	1	1	1	1	0	0	1	1	1	1	1	1	1	1	1	1	1	1	1	0	0	0	0	0	26514
NbS00002458g0041.1	predicted protein [Populus trichocarpa]	---	16.503	21.8	8	2	2	1	2	2	1	1	1	1	2	2	2	2	1	1	2	2	2	2	1	0	101910	131850	62120	38935	0		1.218	1.575	0.742	0.465			0.382		0.432
NbS00002485g0006.1	cinnamyl alcohol dehydrogenase 1 [Nicotiana tabacum]	---	30.297	30.4	19	6	5	4	4	4	2	2	3	6	4	5	3	6	4	5	3	4	2	5	3	157510	239840	272530	354590	275160	275570	0.6	0.914	1.038	1.351	1.048	1.05	2.252	1.147	1.012	1.351	0.16024
NbS00002488g0003.1	PREDICTED: nudix hydrolase 20, chloroplastic-like isoform 1 [Vitis vinifera]	---	40.693	5.3	5	1	1	1	1	1	1	0	1	1	1	1	1	1	1	1	1	1	1	1	1	0	0	0	0	0	40077
NbS00002496g0032.1	OS=Spinacia oleracea GN=PRPS9 PE=1 SV=1	PRPS9	22.69	32.5	30	5	5	5	6	6	4	5	4	5	5	5	5	5	5	5	5	5	5	5	5	2177300	2246500	1881900	2104600	1704400	1439400	1.131	1.167	0.977	1.093	0.885	0.747	0.966	0.758	0.765	0.832	0.191475
NbS00002497g0219.1	uncharacterized protein	---	48.609	2.1	8	1	1	1	2	1	2	1	1	1	1	1	1	1	1	1	1	1	1	1	1	0	0	0	0	0	1270200
NbS00002498g0003.1	Proteasome subunit beta type-5 OS=Spinacia oleracea PE=2 SV=1	---	36.711	31.6	27	8	8	5	5	6	3	5	3	6	5	8	5	7	8	6	5	8	5	7	8	1488700	1137600	1096500	821300	1176300	1026400	1.324	1.012	0.975	0.73	1.046	0.913	0.551	1.034	0.936	0.812	0.21554
NbS00002504g0003.1	60S ribosomal protein L30 OS=Lupinus luteus GN=RPL30 PE=3 SV=1	RPL30	12.562	52.2	18	5	2	5	2	3	4	2	2	5	4	4	4	4	3	2	1	1	1	1	1	1695700	1193100	1192700	1544100	1622000	1148000	1.212	0.853	0.852	1.104	1.159	0.82	0.911	1.359	0.962	1.057	0.73324
NbS00002505g0006.1	PREDICTED: 26S proteasome non-ATPase regulatory subunit 11 isoform 2 [Vitis vinifera]	---	49.085	36.3	41	12	3	8	6	9	4	6	8	10	11	12	9	10	9	3	3	3	2	3	3	573560	488360	561030	329290	326420	428830	1.271	1.082	1.243	0.73	0.723	0.95	0.574	0.668	0.764	0.668	0.0163638
NbS00002505g0020.1	Transmembrane emp24 domain-containing protein 10 precursor, putative [Ricinus communis]	---	24.385	21.5	11	4	2	3	2	2	2	2	0	4	3	4	4	4	4	2	2	2	2	2	2	184530	208810	178470	165900	141790	119130	1.109	1.255	1.072	0.997	0.852	0.716	0.899	0.679	0.668	0.747	0.048956
NbS00002518g0008.1	1,3-beta-glucan synthase, putative [Ricinus communis]	---	180.6	4.3	8	4	2	3	1	1	1	1	1	4	3	3	3	3	2	2	2	2	2	2	2	712540	1461900	1252800	1730500	1501500	2311300	0.477	0.978	0.838	1.157	1.004	1.546	2.426	1.027	1.845	1.617	0.114402
NbS00002520g0008.1	chloroplast PsbP2 precursor [Nicotiana benthamiana]	---	37.566	39.4	19	12	4	3	2	3	3	4	4	10	12	11	12	11	11	2	4	3	4	3	3	493930	291350	660920	680080	885140	449650	0.856	0.505	1.146	1.179	1.534	0.779	1.377	3.038	0.68	1.393	0.32462
NbS00002522g0001.1	14-3-3 a-1 protein [Nicotiana tabacum]	---	28.765	61.6	13	13	1	2	0	3	1	3	4	12	13	12	12	13	13	1	1	1	1	1	1	0	0	0	0	0	378720
NbS00002523g0104.1	uncharacterized protein	---	28.339	46.4	73	10	2	11	13	10	14	12	13	9	9	9	9	9	9	2	2	2	2	2	2	24840000	32055000	31049000	41674000	36857000	37496000	0.731	0.943	0.913	1.226	1.084	1.103	1.677	1.15	1.208	1.319	0.03374
NbS00002524g0009.1	Serine/threonine-protein kinase cdk9, putative [Ricinus communis]	---	59.731	5.6	6	2	2	2	0	1	2	0	1	2	2	2	2	2	1	2	2	2	2	2	1	46039	61284	44634	57899	32311	0	0.951	1.265	0.922	1.195	0.667		1.257	0.527		0.89
NbS00002526g0005.1	unknown protein	---	26.739	39.5	33	5	5	7	6	8	5	1	6	5	5	5	4	4	5	5	5	5	4	4	5	1540100	1871800	1646100	1454000	645260	1233000	1.101	1.339	1.177	1.04	0.461	0.882	0.945	0.344	0.749	0.659	0.138577
NbS00002537g0002.1	40S ribosomal protein S24-2 OS=Arabidopsis thaliana GN=RPS24B PE=2 SV=2	RPS24B	11.899	28.4	5	3	1	1	1	1	0	1	1	3	3	2	2	3	3	1	1	1	0	1	1	0	0	0	0	0	47739
NbS00002548g0010.1	Flotillin-like protein 1 OS=Medicago truncatula GN=FLOT1 PE=2 SV=1	FLOT1	51.914	8.9	4	3	3	0	0	0	2	1	1	0	1	1	3	3	3	0	1	1	3	3	3	0	0	0	138220	233550	203960				0.72	1.217	1.063
NbS00002552g0004.1	PREDICTED: GDSL esterase/lipase At5g55050 [Vitis vinifera]	---	38.415	5	7	1	1	1	2	1	1	1	1	1	1	1	1	1	1	1	1	1	1	1	1	0	0	0	0	0	3405300
NbS00002552g0107.1	uncharacterized protein	---	25.827	18.8	10	3	3	3	2	1	1	1	2	3	3	2	3	2	3	3	3	2	3	2	3	169070	119590	72421	84373	64696	83773	1.708	1.208	0.732	0.852	0.654	0.846	0.499	0.541	1.156	0.645	0.21104
NbS00002553g0007.1	PREDICTED: sucrose nonfermenting 4-like protein-like isoform 2 [Vitis vinifera]	---	57.654	3.4	2	1	1	1	1	0	0	0	0	1	1	1	0	0	0	1	1	1	0	0	0	0	0	10998	0	0	0
NbS00002583g0203.1	uncharacterized protein	---	12.398	35.4	9	4	2	1	1	2	1	2	2	4	4	4	4	4	4	2	2	2	2	2	2	425030	327090	337000	311150	270180	280830	1.307	1.006	1.036	0.957	0.831	0.864	0.732	0.826	0.834	0.792	0.069982
NbS00002587g0006.1	Lysosomal Pro-X carboxypeptidase OS=Bos taurus GN=PRCP PE=2 SV=1	PRCP	41.493	10.1	6	2	2	1	2	2	0	0	1	2	2	2	2	2	1	2	2	2	2	2	1	60977	86102	66751	46892	48846	0	0.985	1.391	1.078	0.757	0.789		0.769	0.567		0.671
NbS00002592g0008.1	UDP-glucose:protein transglucosylase-like protein SlUPTG1 [Solanum lycopersicum]	---	41.303	55.6	2	15	1	0	1	1	0	0	0	14	14	15	14	14	15	0	1	1	1	1	1	0	0	0	0	0	38523
NbS00002594g0012.1	RecName: Full=Phosphoglycerate kinase, cytosolic	---	34.943	56.9	11	13	1	2	2	2	2	2	1	13	13	12	12	12	12	1	1	1	1	1	1	0	0	0	0	0	182180
NbS00002594g0013.1	mercaptopyruvate sulfurtransferase-like protein [Solanum lycopersicum]	---	41.378	35.9	20	9	6	4	5	2	4	3	2	7	9	8	8	8	7	5	6	5	5	5	4	228130	311270	204540	233880	285120	203540	0.933	1.274	0.837	0.957	1.167	0.833	1.026	0.916	0.995	0.971	0.8952
NbS00002598g0016.1	PREDICTED: glutaminyl-tRNA synthetase [Vitis vinifera]	---	96.151	16.6	6	8	2	1	1	1	1	1	1	8	5	7	5	7	6	2	1	1	1	2	1	52808	0	0	0	50250	0	1.025				0.975					0.951
NbS00002609g0008.1	-binding protein [Nicotiana tabacum]	---	71.153	34.7	65	16	3	13	12	14	6	10	10	15	15	14	15	14	14	3	3	2	2	3	3	1875100	1704800	1826600	1564700	1686900	1588800	1.098	0.998	1.07	0.916	0.988	0.93	0.834	0.99	0.869	0.895	0.039525
NbS00002612g0002.1	PREDICTED: 60S ribosomal protein L4-1-like [Glycine max]	---	52.372	47.7	15	16	1	2	3	3	2	3	2	14	14	13	12	13	12	1	1	1	1	1	1	814280	749190	485270	548470	612380	516700	1.311	1.206	0.781	0.883	0.986	0.832	0.674	0.818	1.065	0.819	0.34984
NbS00002621g0212.1	uncharacterized protein	---	26.067	41.6	31	9	9	6	5	6	5	4	5	7	7	6	7	7	6	7	7	6	7	7	6	814450	665890	718980	558020	288170	692580	1.307	1.069	1.154	0.896	0.463	1.112	0.686	0.433	0.964	0.7	0.197224
NbS00002628g0012.1	PREDICTED: uncharacterized protein LOC100246864 isoform 1 [Vitis vinifera]	---	19.89	9	3	1	1	1	1	0	0	1	0	1	1	1	0	1	1	1	1	1	0	1	1	0	0	0	0	0	10409
NbS00002645g0008.1	GN=CBR1 PE=3 SV=1	---	31.008	43.9	18	6	0	4	2	3	3	3	3	6	6	5	5	5	6	0	0	0	0	0	0	531900	544850	496230	356740	455310	452210	1.125	1.152	1.049	0.754	0.963	0.956	0.67	0.836	0.911	0.804	0.058083
NbS00002651g0004.1	RecName: Full=Eukaryotic translation initiation factor 5A-3	---	16.866	46.1	7	6	2	1	2	2	0	1	1	6	5	5	4	5	5	2	2	2	1	2	2	139060	127540	235850	0	169200	92775	0.91	0.834	1.543		1.107	0.607		1.327	0.393	0.782
NbS00002661g0001.1	PPPDE putative thiol peptidase family protein [Arabidopsis thaliana]	---	32.636	21.1	6	4	2	1	1	1	1	1	1	3	4	2	4	3	3	2	2	1	2	2	2	58285	33301	0	34887	35265	45134	1.409	0.805		0.843	0.852	1.091	0.598	1.058		0.839
NbS00002662g0008.1	predicted protein [Populus trichocarpa]	---	51.22	37.7	33	13	9	8	5	4	5	6	5	10	11	8	11	11	8	6	7	5	7	8	5	600500	544400	608230	598090	594640	615830	1.012	0.917	1.025	1.008	1.002	1.037	0.996	1.093	1.012	1.031	0.43148
NbS00002662g0109.1	uncharacterized protein	---	28.252	36.9	36	10	0	7	8	8	4	5	4	8	9	10	7	7	7	0	0	0	0	0	0	2297200	2343800	1621200	2543500	2153700	1961200	1.067	1.088	0.753	1.181	1	0.911	1.107	0.919	1.21	1.063	0.65062
NbS00002663g0004.1	PREDICTED: uridylate kinase-like [Glycine max]	---	32.753	5.7	6	1	1	1	1	1	1	1	1	1	1	1	1	1	1	1	1	1	1	1	1	0	0	0	0	0	18303
NbS00002670g0022.1	PREDICTED: threonyl-tRNA synthetase-like [Vitis vinifera]	---	77.649	27.1	43	13	3	9	8	10	4	5	7	10	10	9	8	10	10	2	3	2	2	2	2	800060	889490	1037100	704390	594570	701930	1.015	1.129	1.316	0.894	0.755	0.891	0.881	0.669	0.677	0.734	0.030844
NbS00002670g0023.1	putative membrane protein [Solanum tuberosum]	---	44.109	12	12	3	3	2	0	0	3	4	3	3	2	0	3	3	3	3	2	0	3	3	3	102190	82736	0	311330	517270	557960	0.325	0.263		0.991	1.646	1.775	3.049	6.259		5.002
NbS00002677g0011.1	hypothetical protein VITISV_006765 [Vitis vinifera]	---	88.171	45	106	23	23	20	15	17	16	17	21	21	21	22	18	18	23	21	21	22	18	18	23	4245400	4017800	4379300	3838800	3914800	3359900	1.072	1.015	1.106	0.97	0.989	0.849	0.905	0.974	0.768	0.879	0.074064
NbS00002677g0303.1	uncharacterized protein	---	86.343	6.8	10	3	1	2	1	0	2	3	2	2	2	2	2	3	3	1	1	1	1	1	1	79306	69220	60706	84354	51390	99364	1.071	0.935	0.82	1.139	0.694	1.342	1.063	0.742	1.637	1.123	0.70866
NbS00002703g0009.1	26S proteasome subunit 4-like [Solanum tuberosum]	---	49.308	44.5	55	16	16	13	7	13	7	6	9	13	14	15	13	12	13	13	14	15	13	12	13	1469500	1366000	1790800	1136900	1718900	1225400	1.013	0.941	1.234	0.783	1.184	0.844	0.773	1.258	0.684	0.882	0.41832
NbS00002709g0010.1	protease C56, putative [Ricinus communis]	---	41.794	19.1	17	4	4	4	2	3	2	3	3	4	4	3	3	4	4	4	4	3	3	4	4	520710	600820	567280	505710	501510	586720	0.952	1.098	1.037	0.924	0.917	1.072	0.971	0.835	1.034	0.944	0.41978
NbS00002714g0002.1	flavanone 3-hydroxylase [Nicotiana tabacum]	---	41.584	5.1	1	1	1	0	1	0	0	0	0	1	1	0	0	0	0	1	1	0	0	0	0	0	15256	0	0	0	0
NbS00002719g0104.1	uncharacterized protein	---	46.655	18.6	12	4	1	2	3	2	2	2	1	2	2	2	2	2	3	0	1	0	0	0	1	0	69801	0	0	0	62978		1.051				0.949				0.903
NbS00002720g0124.1	uncharacterized protein	---	39.645	14.6	12	3	3	1	2	4	1	2	2	2	3	3	2	2	2	2	3	3	2	2	2	77583	127660	81010	148900	85070	127490	0.719	1.183	0.75	1.379	0.788	1.181	1.918	0.666	1.575	1.262	0.36972
NbS00002723g0014.1	predicted protein [Populus trichocarpa]	---	32.322	12.2	5	2	1	1	0	1	1	1	1	2	2	2	2	2	2	1	1	1	1	1	1	0	0	0	0	0	51477
NbS00002733g0023.1	LOCATED IN: mitochondrion, chloroplast thylakoid membrane, chloroplast, plastid, chloroplast envelope	---	104.7	5.6	5	3	1	1	1	2	0	1	0	3	3	2	3	3	2	1	1	1	1	1	1	50046	93565	141280	71127	73970	72355	0.598	1.118	1.687	0.85	0.883	0.864	1.421	0.79	0.512	0.763	0.60314
NbS00002734g0001.1	Glutathione-regulated potassium-efflux system protein kefB, putative [Ricinus communis]	---	33.764	30.1	9	5	5	3	1	1	1	0	3	5	4	5	4	3	4	5	4	5	4	3	4	149400	44721	73353	57087	72291	97272	1.814	0.543	0.891	0.693	0.878	1.181	0.382	1.617	1.325	0.847	0.87014
NbS00002744g0010.1	Actin-7 OS=Arabidopsis thaliana GN=ACT7 PE=1 SV=1	ACT7	50.468	38.5	7	14	1	1	0	2	1	0	3	11	11	11	10	12	12	0	0	1	0	0	1	0	0	469180	0	0	324330			1.183			0.817			0.691	0.691
NbS00002759g0010.1	5-epi-aristolochene synthase [Nicotiana tabacum]	---	45.714	22.4	2	7	0	0	0	0	0	1	1	3	1	1	6	5	6	0	0	0	0	0	0	0	0	0	0	0	689220
NbS00002765g0014.1	Dipeptidyl peptidase 9 OS=Mus musculus GN=Dpp9 PE=2 SV=2	Dpp9	60.508	3	3	1	1	1	1	0	0	1	0	1	1	1	1	1	1	1	1	1	1	1	1	0	0	0	0	0	12959
NbS00002765g0028.1	ABC transporter C family member 9 OS=Arabidopsis thaliana GN=ABCC9 PE=2 SV=2	ABCC9	164.91	2.6	3	2	2	0	2	1	0	0	0	2	2	2	2	2	2	2	2	2	2	2	2	76144	323630	171340	155180	125860	97310	0.481	2.045	1.083	0.981	0.795	0.615	2.04	0.389	0.568	0.663	0.57814
NbS00002770g0001.1	fasciclin-like arabinogalactan protein [Vitis hybrid cultivar]	---	43.713	14.7	9	3	2	2	3	2	1	0	1	2	3	2	2	2	2	1	2	1	1	1	1	174120	152270	204240	186650	101100	156280	1.072	0.937	1.257	1.149	0.622	0.962	1.072	0.664	0.765	0.837	0.37074
NbS00002777g0004.1	predicted protein [Populus trichocarpa]	---	33.352	31.4	5	6	4	2	0	0	1	1	1	6	4	5	3	5	3	4	2	3	1	3	1	228730	0	0	0	0	0
NbS00002795g0202.1	uncharacterized protein	---	63.047	24.2	29	8	7	7	5	5	3	4	5	8	7	5	6	7	8	7	6	4	6	6	7	508790	376630	516840	272670	506320	287940	1.236	0.915	1.256	0.663	1.23	0.7	0.536	1.344	0.557	0.761	0.24434
NbS00002801g0004.1	unknown [Lotus japonicus]	---	16.326	35.2	7	3	1	2	2	1	0	2	0	3	3	2	2	2	2	1	1	1	1	1	1	0	0	0	0	0	4502.5
NbS00002808g0033.1	PREDICTED: U-box domain-containing protein 72 [Vitis vinifera]	---	62.342	27.4	28	9	2	7	5	4	5	2	5	7	8	7	7	5	7	1	2	1	1	0	1	1204500	1374700	1388400	1273100	1238300	1353200	0.923	1.053	1.064	0.975	0.949	1.037	1.056	0.901	0.975	0.974	0.6607
NbS00002812g0002.1	TGB12K interacting protein 2 [Nicotiana tabacum]	---	37.408	26.4	1	5	1	1	0	0	0	0	0	5	4	5	3	4	3	1	1	1	0	0	0	0	0	9572.4	0	0	0
NbS00002815g0010.1	E1 alpha subunit of pyruvate dehydrogenase [Petunia x hybrida]	---	40.008	43.9	36	13	2	5	7	6	6	5	7	11	13	12	12	11	12	2	2	2	2	2	2	769200	824880	839750	972530	1087600	1041500	0.834	0.894	0.91	1.054	1.179	1.129	1.264	1.319	1.241	1.274	0.0045358
NbS00002820g0010.1	unnamed protein product [Vitis vinifera]	---	19.108	34.6	0	4	0	0	0	0	0	0	0	2	2	2	3	2	3	0	0	0	0	0	0	0	0	0	0	0	0
NbS00002829g0004.1	PREDICTED: phospholipid:diacylglycerol acyltransferase 1 [Vitis vinifera]	---	77.517	13.9	20	5	5	3	5	5	1	2	4	5	5	5	5	4	5	5	5	5	5	4	5	412430	477910	555550	395390	318210	468740	0.942	1.091	1.268	0.903	0.726	1.07	0.959	0.665	0.844	0.818	0.21776
NbS00002839g0006.1	uncharacterized protein	---	20.226	13.1	1	1	1	0	0	0	0	0	1	1	1	1	1	0	1	1	1	1	1	0	1	0	0	0	0	0	183560
NbS00002841g0012.1	conserved hypothetical protein [Ricinus communis]	---	29.324	15.4	2	2	2	0	1	1	0	0	0	1	1	1	2	1	1	1	1	1	2	1	1	0	0	0	60264	0	0
NbS00002847g0001.1	Cell division protein FtsZ homolog 2-2, chloroplastic OS=Arabidopsis thaliana GN=FTSZ2-2 PE=1 SV=1	FTSZ2-2	36.897	26.2	25	7	5	3	5	7	5	2	3	6	7	7	7	6	7	4	5	5	5	5	5	270070	322180	305650	205860	139810	189750	1.131	1.349	1.279	0.862	0.585	0.794	0.762	0.434	0.621	0.596	0.014924
NbS00002849g0003.1	PREDICTED: putative low molecular weight protein-tyrosine-phosphatase slr0328-like [Vitis vinifera]	---	27.356	21.3	39	5	2	7	7	7	6	5	7	5	5	4	5	5	5	2	2	1	2	2	2	602190	654010	631550	1079600	844950	906610	0.766	0.832	0.803	1.373	1.074	1.153	1.792	1.291	1.436	1.499	0.0064634
NbS00002856g0006.1	unnamed protein product [Vitis vinifera]	---	22.338	45.8	15	4	3	2	4	3	2	1	3	4	4	3	4	3	4	3	3	3	3	2	3	190520	249290	314940	189710	72574	176790	0.958	1.253	1.583	0.953	0.365	0.889	0.995	0.291	0.562	0.582	0.150916
NbS00002874g0010.1	PREDICTED: dnaJ homolog subfamily C member 13-like [Vitis vinifera]	---	37.095	5.7	5	1	1	1	1	0	1	1	1	1	1	1	1	1	1	1	1	1	1	1	1	0	0	0	0	0	32930
NbS00002874g0013.1	PREDICTED: dnaJ homolog subfamily C member 13-like [Glycine max]	---	89.416	5.9	4	2	2	2	0	0	1	0	1	2	2	2	2	2	2	2	2	2	2	2	2	67859	61201	47366	62612	51394	62157	1.155	1.041	0.806	1.065	0.875	1.058	0.922	0.841	1.313	0.999	0.96554
NbS00002880g0008.1	RecName: Full=ATP synthase subunit delta', mitochondrial	---	21.444	57.2	9	5	5	1	1	1	1	3	2	2	3	5	1	4	3	2	3	5	1	4	3	340130	296540	438430	0	1150500	464370	0.632	0.551	0.815		2.138	0.863		3.88	1.059	2.253
NbS00002882g0020.1	predicted protein [Populus trichocarpa]	---	23.86	60.7	81	14	2	16	15	15	12	10	13	12	14	14	12	12	13	1	2	2	2	2	2	5788300	5912200	6815500	5578300	4011400	5595500	1.031	1.053	1.213	0.993	0.714	0.996	0.963	0.678	0.821	0.82	0.162977
NbS00002887g0004.1	PREDICTED: calcium-transporting ATPase 2, plasma membrane-type isoform 1 [Vitis vinifera]	---	113.48	13	9	8	3	1	2	1	1	2	2	6	7	6	4	6	7	2	3	3	1	2	3	84617	175630	102780	0	164960	133940	0.639	1.327	0.776		1.246	1.012		0.939	1.304	1.235
NbS00002888g0001.1	actin [Striga asiatica]	---	42.089	36.9	0	9	0	0	0	0	0	0	0	8	7	6	7	7	8	0	0	0	0	0	0	0	0	0	0	0	183110
NbS00002889g0011.1	unknown [Lotus japonicus]	---	26.64	20.7	18	4	4	4	4	4	2	2	2	4	4	4	4	4	4	4	4	4	4	4	4	130640	127190	131740	102730	95264	114650	1.116	1.087	1.126	0.878	0.814	0.98	0.787	0.749	0.87	0.803	0.0154161
NbS00002898g0003.1	5-phosphoribosyl-1-pyrophosphate amidotransferase [Nicotiana tabacum]	---	53.603	24.3	27	7	7	6	4	6	4	3	4	7	4	6	5	5	6	7	4	6	5	5	6	320590	340220	352600	408230	244540	311470	0.973	1.032	1.07	1.239	0.742	0.945	1.273	0.719	0.883	0.952	0.66278
NbS00002898g0020.1	Ribosome-binding factor A, putative [Ricinus communis]	---	28.567	10.2	2	2	2	2	0	0	0	0	0	2	2	0	1	0	1	2	2	0	1	0	1	33763	16604	0	0	0	0	1.341	0.659
NbS00002898g0022.1	PREDICTED: tRNA-dihydrouridine synthase 3-like [Vitis vinifera]	---	75.123	4.4	5	2	2	2	0	0	1	1	1	2	2	2	1	1	2	2	2	2	1	1	2	49156	21538	25964	0	0	23951	1.63	0.714	0.861			0.794			0.922	0.743
NbS00002898g0023.1	Unknown Protein	---	9.7593	21.2	2	1	1	0	1	0	0	1	0	1	1	1	1	1	1	1	1	1	1	1	1	0	0	0	0	0	205830
NbS00002899g0003.1	hypothetical protein VITISV_040077 [Vitis vinifera]	---	70.344	33.2	14	16	3	4	3	3	1	2	1	13	14	14	11	13	13	3	2	3	2	2	2	79228	71280	89481	27793	70817	37284	1.265	1.138	1.428	0.444	1.13	0.595	0.351	0.993	0.417	0.566	0.085882
NbS00002906g0008.1	predicted protein [Populus trichocarpa]	---	60.793	4.5	4	2	2	0	1	1	1	0	1	2	2	2	1	2	1	2	2	2	1	2	1	0	819370	1357700	0	0	0		0.753	1.247
NbS00002907g0007.1	IAA-amino acid hydrolase ILR1-like 4 OS=Arabidopsis thaliana GN=ILL4 PE=1 SV=2	ILL4	48.208	23.2	11	5	5	2	2	2	2	2	1	4	3	4	4	4	2	4	3	4	4	4	2	73314	64976	75568	38980	68124	44881	1.202	1.066	1.239	0.639	1.117	0.736	0.532	1.048	0.594	0.711	0.101257
NbS00002923g0004.1	hypothetical protein VITISV_001671 [Vitis vinifera]	---	58.926	3.1	1	1	1	0	0	0	0	0	1	0	1	1	0	1	1	0	1	1	0	1	1	0	0	0	0	0	9441.2
NbS00002929g0001.1	naphthoate synthase [Cucumis melo subsp. melo]	---	35.095	28.2	11	5	5	5	1	2	1	1	1	5	4	4	3	2	3	5	4	4	3	2	3	289060	151610	321720	197940	136100	186060	1.352	0.709	1.505	0.926	0.637	0.87	0.685	0.898	0.578	0.682	0.25884
NbS00002930g0007.1	CYP72A57 [Nicotiana tabacum]	---	56.768	15.2	8	5	4	1	4	1	0	1	1	4	5	4	5	4	3	3	4	3	4	3	2	87215	223190	114350	63453	92749	116680	0.75	1.92	0.983	0.546	0.798	1.004	0.728	0.416	1.021	0.643	0.30254
NbS00002935g0006.1	vacuolar H+-ATPase B subunit [Nicotiana tabacum]	---	54.422	54.4	26	21	0	4	4	6	4	4	4	19	21	20	20	21	21	0	0	0	0	0	0	610010	713740	978720	655810	776040	699080	0.826	0.966	1.325	0.888	1.05	0.946	1.075	1.087	0.714	0.925	0.70288
NbS00002940g0011.1	glutamate dehydrogenase [Nicotiana tabacum]	---	49.662	21.6	2	7	1	0	1	0	1	0	0	6	7	6	7	5	7	1	1	0	1	1	1	0	0	0	0	0	20483
NbS00002945g0006.1	proton pump interactor 1 [Solanum tuberosum]	---	77.381	25.1	2	13	2	1	0	1	0	0	0	11	8	10	10	10	10	2	1	1	1	1	1	43608	0	0	0	0	0
NbS00002954g0013.1	RecName: Full=40S ribosomal protein S3a	---	27.633	36.4	6	7	1	1	1	1	1	1	1	6	6	6	6	5	5	1	1	1	1	1	1	0	0	0	0	0	807510
NbS00002956g0008.1	PREDICTED: alpha,alpha-trehalose-phosphate synthase [UDP-forming] 6 [Vitis vinifera]	---	111.66	3.2	4	2	2	2	1	1	0	0	0	2	2	2	2	0	2	2	2	2	2	0	2	31097	16894	18279	9293.8	0	15264	1.712	0.93	1.006	0.512		0.84	0.299		0.835	0.556
NbS00002963g0012.1	steroid binding protein, putative [Ricinus communis]	---	24.899	19.7	7	3	1	0	2	1	1	2	1	2	3	3	3	3	3	1	1	1	1	1	1	0	0	0	0	0	67164
NbS00002971g0007.1	NRC1 [Solanum lycopersicum]	---	100.05	5.1	4	3	3	2	1	0	0	0	1	2	3	2	2	3	1	2	3	2	2	3	1	31883	49178	54247	0	47419	0	0.698	1.077	1.187		1.038			0.964		1.051
NbS00002973g0003.1	mitochondrial carrier protein, putative [Ricinus communis]	---	43.505	6.9	6	2	2	2	1	1	0	1	1	2	2	1	1	2	2	2	2	1	1	2	2	68484	49768	0	0	57049	57651	1.176	0.855			0.98	0.99		1.146		0.97
NbS00002982g0008.1	Isocitrate dehydrogenase [NADP] OS=Nicotiana tabacum PE=2 SV=1	---	44.965	42	17	17	3	3	3	3	3	2	3	14	15	14	15	15	14	3	2	2	3	3	3	876430	1264000	1325400	1556600	1534100	1627200	0.643	0.927	0.972	1.141	1.125	1.193	1.774	1.214	1.227	1.361	0.133122
NbS00002991g0006.1	MAP kinase kinase [Nicotiana tabacum]	---	39.616	9.2	7	2	2	1	1	1	1	2	1	1	1	1	2	2	1	1	1	1	2	2	1	0	0	0	192100	184630	0				1.02	0.98
NbS00002992g0004.1	40S ribosomal protein S7-like protein [Solanum tuberosum]	---	22.066	59.7	5	11	2	1	1	0	0	3	0	10	9	8	10	9	9	1	2	1	2	2	1	107880	105510	93214	105920	163320	0	0.937	0.916	0.809	0.92	1.418		0.982	1.548		1.317
NbS00002996g0005.1	PREDICTED: glutaminyl-tRNA synthetase [Vitis vinifera]	---	86.704	23.4	30	11	5	9	2	7	3	4	5	11	7	11	8	9	8	5	3	5	4	4	3	325840	295490	328450	327850	271980	330130	1.04	0.943	1.048	1.046	0.868	1.054	1.006	0.92	1.006	0.979	0.75756
NbS00003014g0011.1	Manganese-dependent ADP-ribose/CDP-alcohol diphosphatase OS=Oryza sativa subsp. japonica GN=Os07g0688000 PE=2 SV=1	Os07g0688000	36.677	10.8	8	2	2	2	0	3	1	1	1	2	2	2	2	2	2	2	2	2	2	2	2	74909	84891	112910	61046	98882	71037	0.892	1.011	1.345	0.727	1.178	0.846	0.815	1.165	0.629	0.847	0.41096
NbS00003014g0012.1	GN=nadA PE=3 SV=1	---	79.11	4.8	5	2	2	2	1	1	1	0	0	2	2	2	2	2	2	2	2	2	2	2	2	62697	47013	47381	46694	25179	35307	1.423	1.067	1.076	1.06	0.572	0.802	0.745	0.536	0.745	0.683	0.116
NbS00003016g0008.1	PREDICTED: protein transport protein SEC23-like isoform 1 [Glycine max]	---	87.964	26.3	39	11	2	7	6	6	5	8	7	9	11	9	8	9	9	1	2	1	2	2	1	2748800	2819700	2735700	2791900	3292300	2976600	0.95	0.974	0.945	0.965	1.138	1.028	1.016	1.168	1.088	1.091	0.156756
NbS00003017g0007.1	glutathione S-transferase 12 [Capsicum chinense]	---	34.793	26.5	20	5	4	2	3	1	3	6	5	5	4	4	5	5	4	4	3	3	4	4	4	126730	310920	236580	753790	904950	874180	0.237	0.582	0.443	1.41	1.693	1.635	5.949	2.909	3.691	3.754	0.0069849
NbS00003032g0001.1	Probable protein phosphatase 2C 59 OS=Arabidopsis thaliana GN=WIN2 PE=1 SV=1	WIN2	32.117	21.1	10	4	4	2	1	2	1	1	3	3	3	4	3	3	3	3	3	4	3	3	3	110720	119490	95994	90762	96916	101820	1.079	1.164	0.935	0.884	0.944	0.992	0.819	0.811	1.061	0.887	0.182665
NbS00003043g0005.1	serine carboxypeptidase, putative [Ricinus communis]	---	52.198	10.9	15	3	3	3	3	1	4	2	2	3	3	2	3	2	2	3	3	2	3	2	2	156810	133450	122710	177430	111890	112590	1.155	0.983	0.904	1.306	0.824	0.829	1.131	0.838	0.917	0.973	0.79542
NbS00003054g0003.1	DCC family protein At1g52590, chloroplastic OS=Arabidopsis thaliana GN=At1g52590 PE=1 SV=1	At1g52590	16.928	9.9	2	2	2	0	0	1	0	0	1	2	2	2	2	2	2	2	2	2	2	2	2	0	0	33998	0	0	33763			1.003			0.997			0.994	0.994
NbS00003054g0022.1	Embryo-specific protein 3, (ATS3)	---	21.84	40.6	19	4	4	6	4	2	3	1	3	4	4	4	4	3	4	4	4	4	4	3	4	422080	457360	273340	227130	207230	233650	1.391	1.507	0.901	0.748	0.683	0.77	0.538	0.453	0.855	0.579	0.033142
NbS00003068g0018.1	predicted protein [Populus trichocarpa]	---	64.185	8.8	9	3	3	1	2	3	0	1	2	2	3	3	2	2	3	2	3	3	2	2	3	47684	71202	100850	45794	62257	54678	0.748	1.117	1.582	0.718	0.977	0.858	0.96	0.875	0.542	0.741	0.32536
NbS00003071g0002.1	immediate-early salicylate-induced glucosyltransferase [Nicotiana tabacum]	---	53.555	31.3	37	8	6	8	8	5	5	4	7	8	8	8	7	7	8	6	6	6	6	5	6	681340	1172000	435490	722750	1160000	912830	0.804	1.383	0.514	0.853	1.369	1.077	1.061	0.99	2.095	1.221	0.45364
NbS00003075g0011.1	RecName: Full=Photosystem I reaction center subunit IV B, chloroplastic	---	15.254	46.2	91	5	1	16	16	16	16	11	16	5	5	5	5	5	5	1	1	1	1	1	1	33857000	40459000	44422000	55834000	45027000	48691000	0.757	0.905	0.993	1.249	1.007	1.089	1.65	1.113	1.097	1.26	0.0831
NbS00003075g0013.1	predicted protein [Populus trichocarpa]	---	36.963	27.3	24	7	7	5	4	4	4	2	5	6	6	6	5	7	7	6	6	6	5	7	7	343310	360260	388210	336900	359580	276820	0.997	1.047	1.128	0.979	1.045	0.804	0.982	0.998	0.713	0.892	0.23942
NbS00003088g0002.1	RNA-binding protein Musashi homolog 2 OS=Mus musculus GN=Msi2 PE=1 SV=1	Msi2	50.343	14.2	2	4	1	0	0	0	0	1	1	4	4	4	3	4	4	1	1	1	1	1	1	0	0	0	0	0	21490
NbS00003094g0008.1	cop9 complex subunit, putative [Ricinus communis]	---	46.673	17.2	11	5	3	4	1	3	1	0	2	4	4	4	4	4	3	2	3	3	3	3	2	122860	98413	110830	127200	143930	119050	1.021	0.818	0.921	1.057	1.196	0.989	1.035	1.462	1.074	1.175	0.129041
NbS00003096g0010.1	SPM1 protein [Solanum lycopersicum]	---	36.444	5.5	1	1	1	0	0	0	0	0	1	1	0	1	0	1	1	1	0	1	0	1	1	0	0	0	0	0	8809.3
NbS00003106g0012.1	predicted protein [Populus trichocarpa]	---	50.24	17.6	4	5	2	1	0	2	1	0	0	4	2	5	3	3	5	2	0	2	1	1	2	96867	0	119280	102520	0	80378	0.971		1.196	1.028		0.806	1.059		0.674	0.846
NbS00003113g0010.1	enoyl-ACP reductase [Nicotiana tabacum]	---	39.841	18.7	3	5	1	0	1	1	0	0	1	5	4	5	4	4	5	1	1	1	0	0	1	0	0	0	0	0	57195
NbS00003114g0007.1	unnamed protein product [Vitis vinifera]	---	96.105	5.4	6	3	3	2	2	0	0	1	1	2	2	2	2	1	1	2	2	2	2	1	1	0	61368	50967	55679	0	0		1.096	0.91	0.994						0.991
NbS00003122g0001.1	heat shock protein, putative [Ricinus communis]	---	94.883	40	75	25	7	15	11	16	11	13	9	22	21	22	21	21	19	7	3	5	6	5	4	1413400	1340700	1280400	1534400	1555500	1456500	0.988	0.937	0.895	1.073	1.088	1.018	1.086	1.161	1.137	1.127	0.02644
NbS00003128g0012.1	PREDICTED: aspartic proteinase nepenthesin-2 [Vitis vinifera]	---	56.137	21.8	27	8	2	5	5	4	5	4	4	7	6	5	6	5	5	2	2	1	1	1	1	538890	621330	549040	546990	369400	503510	1.033	1.191	1.053	1.049	0.708	0.965	1.015	0.594	0.916	0.831	0.196979
NbS00003134g0011.1	ATP-dependent RNA helicase-like protein DB10 OS=Nicotiana sylvestris PE=2 SV=1	---	79.207	5.6	1	3	1	0	0	0	0	0	1	3	2	3	3	2	3	1	1	1	1	1	1	0	0	0	0	0	19581
NbS00003134g0014.1	Anthranilate phosphoribosyltransferase, chloroplastic OS=Arabidopsis thaliana GN=PAT1 PE=2 SV=1	PAT1	34.662	3.7	6	1	1	1	1	1	1	1	1	1	1	1	1	1	1	1	1	1	1	1	1	0	0	0	0	0	127700
NbS00003134g0203.1	uncharacterized protein	---	22.252	29.7	31	3	1	5	5	5	6	4	6	2	3	3	3	2	3	1	1	1	1	1	1	2943600	4291800	4446300	3520100	1850600	3472500	0.86	1.255	1.3	1.029	0.541	1.015	1.197	0.431	0.781	0.757	0.29182
NbS00003142g0007.1	RecName: Full=Inositol-3-phosphate synthase	---	56.385	32.9	5	10	1	1	1	1	1	1	0	10	10	8	10	10	9	1	1	1	1	1	0	0	0	0	0	88675	0
NbS00003148g0002.1	PREDICTED: probable carboxylesterase 7-like [Vitis vinifera]	---	31.659	6.7	4	1	1	1	1	0	1	0	1	1	1	0	1	1	1	1	1	0	1	1	1	0	0	0	0	0	35886
NbS00003163g0002.1	ribulose 1,5 biphosphate carboxylase/oxygenase [Liparia genistoides]	---	19.217	20.2	5	2	1	1	1	1	1	0	1	2	2	2	2	2	2	1	1	1	1	1	1	0	0	0	0	0	81714
NbS00003170g0012.1	urate oxidase [Nicotiana tabacum]	---	34.723	26.7	17	6	6	5	3	1	2	2	4	6	5	4	5	4	4	6	5	4	5	4	4	141080	190600	179930	197960	159350	208230	0.786	1.062	1.002	1.103	0.888	1.16	1.403	0.836	1.158	1.106	0.4543
NbS00003175g0006.1	PREDICTED: psbP-like protein 2, chloroplastic [Vitis vinifera]	---	18.777	46	29	6	6	4	3	6	5	5	6	5	4	6	5	5	6	5	4	6	5	5	6	622300	629050	812030	838570	622880	667280	0.891	0.9	1.162	1.2	0.892	0.955	1.347	0.991	0.822	1.032	0.8169
NbS00003179g0007.1	cysteine protease [Solanum tuberosum]	---	48.954	34.2	35	9	5	5	9	6	3	6	6	8	7	9	8	7	7	5	4	5	5	5	5	1363000	1232000	1156500	933200	901410	1297500	1.188	1.074	1.008	0.813	0.786	1.131	0.684	0.732	1.122	0.835	0.20072
NbS00003183g0016.1	PREDICTED: uncharacterized protein LOC100264831 [Vitis vinifera]	---	36.914	17.8	14	4	2	4	3	1	2	2	2	4	4	4	4	3	4	2	2	2	2	2	2	429840	327320	267970	215100	245310	226040	1.507	1.147	0.939	0.754	0.86	0.792	0.5	0.75	0.843	0.67	0.05442
NbS00003190g0004.1	PREDICTED: probable aminotransferase ACS12-like [Vitis vinifera]	---	33.276	9.9	7	2	2	1	2	2	1	0	1	2	2	2	1	2	1	2	2	2	1	2	1	32197	37954	44170	0	21481	0	0.948	1.118	1.301		0.633			0.566		0.564
NbS00003194g0003.1	unnamed protein product [Vitis vinifera]	---	135.63	5.6	6	3	3	3	1	1	0	0	1	3	1	1	1	0	1	3	1	1	1	0	1	46423	0	0	0	0	0
NbS00003200g0004.1	PREDICTED: traB domain-containing protein isoform 1 [Vitis vinifera]	---	11.568	14	5	1	1	1	2	1	0	0	1	1	1	1	1	0	1	1	1	1	1	0	1	0	0	0	0	0	20243
NbS00003231g0004.1	chloroplast photosystem II 5 kDa precursor protein [Picrorhiza kurrooa]	---	11.582	10.9	11	1	1	1	2	3	1	3	1	1	1	1	1	1	1	1	1	1	1	1	1	0	0	0	0	0	2537100
NbS00003232g0016.1	PREDICTED: aldehyde dehydrogenase 22A1 [Vitis vinifera]	---	67.135	2.5	5	1	1	0	1	1	1	1	1	1	1	1	1	1	1	1	1	1	1	1	1	0	0	0	0	0	24712
NbS00003233g0007.1	GN=mrp PE=3 SV=1	---	53.919	29.2	37	9	3	8	5	7	7	5	5	8	9	8	8	7	8	2	3	2	2	2	2	955990	821670	929940	753340	309740	524180	1.336	1.148	1.299	1.052	0.433	0.732	0.787	0.377	0.564	0.586	0.085205
NbS00003243g0003.1	PREDICTED: 3-oxoacyl-[acyl-carrier-protein] synthase, mitochondrial [Vitis vinifera]	---	44.692	8.9	3	2	2	1	0	0	0	1	1	2	1	1	1	1	1	2	1	1	1	1	1	74400	0	0	0	0	0
NbS00003245g0012.1	PREDICTED: probable serine racemase [Vitis vinifera]	---	35.588	16.5	8	4	4	4	1	0	1	1	1	4	2	3	3	2	4	4	2	3	3	2	4	73319	84699	99082	76329	74332	80044	0.902	1.042	1.219	0.939	0.914	0.985	1.041	0.877	0.808	0.897	0.32162
NbS00003246g0006.1	PREDICTED: chaperone protein dnaJ 6 [Vitis vinifera]	---	32.625	6.7	3	1	1	1	0	0	1	0	1	1	1	1	1	1	1	1	1	1	1	1	1	0	0	0	0	0	15895
NbS00003256g0014.1	ubiquitin activating enzyme 1 [Nicotiana tabacum]	---	120.62	41.1	30	28	7	9	4	4	6	4	3	28	23	24	23	19	24	7	6	6	6	4	6	602230	601230	545580	543910	500400	600610	1.065	1.063	0.965	0.962	0.885	1.062	0.903	0.833	1.101	0.941	0.36618
NbS00003260g0003.1	glycine-rich protein precursor [Nicotiana tabacum]	---	12.155	14.9	4	1	1	0	1	1	0	1	1	1	1	1	1	1	1	1	1	1	1	1	1	0	0	0	0	0	261530
NbS00003273g0005.1	unknown [Lotus japonicus]	---	16.814	21.3	9	2	2	2	2	1	2	1	1	2	2	1	2	1	2	2	2	1	2	1	2	74100	50975	0	40697	0	45496	1.403	0.965		0.771		0.861	0.55			0.689
NbS00003275g0028.1	PREDICTED: NPL4-like protein 2 [Vitis vinifera]	---	45.018	25.4	19	7	1	3	4	1	2	6	3	6	6	3	6	6	5	1	1	0	1	1	1	358360	355680	445660	311290	590580	531510	0.829	0.823	1.031	0.72	1.367	1.23	0.869	1.661	1.193	1.236	0.44096
NbS00003284g0006.1	MAP kinase [Nicotiana benthamiana]	---	21.931	25	3	3	1	2	0	0	0	0	1	3	3	3	3	3	3	1	1	1	1	1	1	26620	36582	43513	44004	0	0	0.706	0.971	1.155	1.168			1.654			1.237
NbS00003290g0007.1	ADPglucose pyrophosphorylase large subunit [Solanum lycopersicum]	---	62.746	20.5	37	9	3	10	7	4	4	6	6	9	8	8	9	9	7	3	3	3	3	3	1	437780	281810	179650	225780	284670	254580	1.578	1.016	0.648	0.814	1.026	0.918	0.516	1.01	1.417	0.851	0.72222
NbS00003310g0001.1	putative cytochrome reductase [Capsicum annuum]	---	73.567	21	20	8	4	4	1	2	3	5	5	6	6	7	6	7	8	2	3	3	3	4	4	398390	348240	317530	411600	438300	409110	1.029	0.899	0.82	1.063	1.132	1.057	1.033	1.259	1.289	1.183	0.06828
NbS00003318g0014.1	RecName: Full=Histidinol-phosphate aminotransferase, chloroplastic	---	43.244	11.7	18	3	3	3	4	3	2	3	3	3	3	3	3	3	3	3	3	3	3	3	3	463540	472510	514410	440010	590330	442910	0.951	0.97	1.056	0.903	1.211	0.909	0.95	1.248	0.861	1.015	0.95046
NbS00003320g0019.1	PREDICTED: 50S ribosomal protein L31, chloroplastic isoform 1 [Vitis vinifera]	---	14.552	55.8	32	6	6	5	6	7	4	4	6	4	5	6	4	4	4	4	5	6	4	4	4	2199700	2353300	2160200	2462200	1354300	2275400	1.031	1.103	1.012	1.154	0.635	1.066	1.119	0.576	1.053	0.908	0.56514
NbS00003324g0001.1	PREDICTED: xylosyltransferase 1 [Vitis vinifera]	---	49.215	5.8	9	1	1	1	2	2	2	1	1	1	1	1	1	1	1	1	1	1	1	1	1	0	0	0	0	0	1092900
NbS00003328g0001.1	cytochrome P450 [Ipomoea nil]	---	52.754	2.6	2	1	1	1	0	1	0	0	0	1	1	1	1	0	1	1	1	1	1	0	1	0	0	0	0	0	10788
NbS00003331g0002.1	GDSL esterase/lipase At1g29660 OS=Arabidopsis thaliana GN=At1g29660 PE=2 SV=1	At1g29660	40.136	9.8	12	2	2	3	1	2	2	2	2	2	2	2	2	2	2	2	2	2	2	2	2	75786	64264	53726	63093	51159	57213	1.245	1.056	0.883	1.036	0.84	0.94	0.832	0.795	1.065	0.884	0.3723
NbS00003339g0008.1	60S ribosomal protein L19-like protein [Solanum tuberosum]	---	29.634	14.4	2	4	1	1	1	0	0	0	0	4	3	3	3	3	3	1	1	1	1	1	1	0	0	0	0	0	15603
NbS00003345g0003.1	peptide N-glycanase precursor [Solanum lycopersicum]	---	68.144	5	6	2	2	1	1	1	1	0	2	1	2	1	2	2	2	1	2	1	2	2	2	0	90804	0	77097	78812	71953		1.14		0.968	0.989	0.903		0.868		0.836
NbS00003345g0009.1	multiprotein bridging factor 1b [Solanum lycopersicum]	---	15.271	26.6	5	2	2	1	2	1	0	1	0	2	2	2	2	2	2	2	2	2	2	2	2	185700	186050	179190	109210	57867	125350	1.321	1.324	1.275	0.777	0.412	0.892	0.588	0.311	0.7	0.531	0.102578
NbS00003355g0003.1	PREDICTED: protein TIC 22-like, chloroplastic [Vitis vinifera]	---	34.169	10.8	3	2	1	1	0	0	1	1	0	2	2	1	2	1	2	1	1	0	1	1	1	0	0	0	0	0	16337
NbS00003356g0012.1	PREDICTED: probable calcium-binding protein CML21-like [Glycine max]	---	25.372	6.8	4	1	1	1	1	1	0	0	1	1	1	1	1	1	1	1	1	1	1	1	1	0	0	0	0	0	50161
NbS00003359g0102.1	uncharacterized protein	---	53.913	6.4	5	2	2	1	1	0	1	1	1	2	1	2	1	1	2	2	1	2	1	1	2	0	0	0	0	0	57435
NbS00003376g0008.1	Protein YIF1A, putative [Ricinus communis]	---	29.848	16.5	8	3	2	2	2	1	1	0	2	3	3	3	2	3	2	2	2	2	1	2	1	215170	104910	147080	161950	138280	166350	1.383	0.674	0.945	1.041	0.889	1.069	0.753	1.319	1.131	0.999	0.8662
NbS00003380g0001.1	ribosomal protein L12-1a [Nicotiana tabacum]	---	19.688	33.9	38	4	2	6	6	7	6	7	6	3	3	4	3	3	3	1	1	2	1	2	1	8445800	10518000	7983700	10930000	8819400	10882000	0.88	1.096	0.832	1.139	0.919	1.134	1.294	0.839	1.363	1.137	0.30086
NbS00003380g0002.1	PREDICTED: uncharacterized protein LOC100267992 [Vitis vinifera]	---	66.14	3.1	4	1	1	1	1	1	0	0	1	1	1	1	1	0	1	1	1	1	1	0	1	0	0	0	0	0	14620
NbS00003380g0003.1	PREDICTED: uncharacterized protein LOC100267992 [Vitis vinifera]	---	25.728	5.6	1	1	1	1	0	0	0	0	0	1	0	0	0	0	0	1	0	0	0	0	0	25094	0	0	0	0	0	1
NbS00003380g0006.1	PREDICTED: uncharacterized protein LOC100264532 [Vitis vinifera]	---	74.156	8	5	3	3	2	1	0	1	1	0	2	2	1	2	1	1	2	2	1	2	1	1	0	0	0	26141	0	0
NbS00003380g0113.1	uncharacterized protein	---	45.293	26.9	49	9	9	8	9	8	7	11	6	8	9	8	9	9	8	8	9	8	9	9	8	2579300	3171800	2922500	3427500	2957500	3140700	0.85	1.046	0.963	1.13	0.975	1.035	1.329	0.932	1.075	1.098	0.26622
NbS00003380g0115.1	uncharacterized protein	---	25.903	55.5	7	14	2	2	1	1	1	1	1	12	14	13	13	13	13	2	2	1	1	2	1	955720	1204700	0	0	1244000	0	0.842	1.062			1.096			1.032		1.151
NbS00003382g0007.1	PREDICTED: serine carboxypeptidase-like 42 [Vitis vinifera]	---	53.205	17.8	7	4	4	2	1	1	3	0	0	4	3	4	3	4	2	4	3	4	3	4	2	84067	79327	68054	189220	36998	23177	1.049	0.99	0.849	2.361	0.462	0.289	2.251	0.467	0.34	1.078	0.6456
NbS00003383g0021.1	RelA-SpoT like protein RSH4 [Nicotiana tabacum]	---	61.849	3.4	4	1	1	1	1	1	1	0	0	1	1	1	1	0	1	1	1	1	1	0	1	0	0	0	0	0	10654
NbS00003393g0011.1	cyclophilin 40 [Nicotiana tabacum]	---	39.52	18.1	13	4	4	3	2	4	1	2	1	3	3	4	3	4	3	3	3	4	3	4	3	167690	191660	184580	130870	147740	127320	1.059	1.211	1.166	0.827	0.933	0.804	0.781	0.77	0.69	0.746	0.0084194
NbS00003396g0109.1	uncharacterized protein	---	35.938	29.6	19	5	5	4	4	4	2	2	3	5	4	4	3	3	4	5	4	4	3	3	4	310620	339700	309190	314890	270030	323380	0.998	1.091	0.993	1.012	0.867	1.039	1.014	0.795	1.046	0.947	0.42576
NbS00003396g0110.1	uncharacterized protein	---	22.381	44.8	28	6	6	7	5	3	5	3	5	5	4	4	5	4	4	5	4	4	5	4	4	1307500	1355000	1119300	1004900	1229600	859140	1.141	1.182	0.977	0.877	1.073	0.75	0.769	0.908	0.768	0.818	0.155319
NbS00003411g0019.1	beta-D-xylosidase 1 precursor [Solanum lycopersicum]	---	83.994	12	20	7	7	3	2	3	6	1	5	4	4	5	6	2	6	4	4	5	6	2	6	259070	362490	458000	439720	350140	485730	0.66	0.923	1.167	1.12	0.892	1.237	1.697	0.966	1.06	1.181	0.3906
NbS00003420g0016.1	uncharacterized protein LOC100808705 [Glycine max]	---	26.433	31.6	56	7	7	10	7	9	9	11	10	5	7	6	7	7	7	5	7	6	7	7	7	2579400	2776800	2517700	3104700	3339900	3010500	0.893	0.961	0.872	1.075	1.156	1.042	1.204	1.203	1.195	1.201	0.0125805
NbS00003423g0020.1	PREDICTED: uncharacterized protein LOC100261574 [Vitis vinifera]	---	39.537	8	3	2	2	2	0	0	0	1	0	2	2	2	1	1	2	2	2	2	1	1	2	37169	15376	15365	0	0	12486	1.849	0.765	0.764			0.621			0.813	0.552
NbS00003430g0014.1	hypothetical protein ARALYDRAFT_477585 [Arabidopsis lyrata subsp. lyrata]	---	111.62	4.7	3	3	3	0	0	1	1	1	0	2	2	3	2	3	2	2	2	3	2	3	2	0	0	42684	47053	80977	0			0.75	0.827	1.423					1.5
NbS00003433g0008.1	predicted protein [Populus trichocarpa]	---	55.227	2.8	1	1	1	1	0	0	0	0	0	1	0	0	0	0	0	1	0	0	0	0	0	23891	0	0	0	0	0	1
NbS00003434g0016.1	unnamed protein product [Vitis vinifera]	---	11.723	14.7	4	2	2	0	0	2	0	0	2	1	2	2	1	2	1	1	2	2	1	2	1	0	180410	469220	0	194210	0		0.641	1.668		0.69			1.076		0.598
NbS00003440g0013.1	Protein phosphatase 1 regulatory subunit [Medicago truncatula]	---	35.979	16.6	10	4	4	3	2	2	1	0	2	4	4	4	3	2	4	4	4	4	3	2	4	64033	62539	86768	72357	75615	66770	0.897	0.877	1.216	1.014	1.06	0.936	1.13	1.209	0.77	1.007	0.88748
NbS00003448g0019.1	predicted protein [Populus trichocarpa]	---	31.76	17.6	8	3	2	1	1	1	2	1	2	2	3	2	3	2	2	2	2	2	2	2	2	99770	101820	103410	67344	105500	86822	1.06	1.082	1.099	0.716	1.121	0.923	0.675	1.036	0.84	0.852	0.30672
NbS00003448g0020.1	RecName: Full=Pyrophosphate--fructose 6-phosphate 1-phosphotransferase subunit beta	---	57.256	40.5	48	12	4	9	9	9	5	7	9	11	9	11	8	10	12	4	4	4	3	4	4	1212400	1214500	1230200	1030500	1027100	1172400	1.056	1.058	1.072	0.898	0.895	1.021	0.85	0.846	0.952	0.883	0.101782
NbS00003450g0004.1	putative cinnamyl alcohol dehydrogenase [Nicotiana tabacum]	---	39.134	20.1	20	6	3	4	4	3	3	2	4	5	6	5	5	4	5	3	3	3	3	2	2	731170	779300	492280	769480	608460	639880	1.091	1.163	0.735	1.148	0.908	0.955	1.052	0.781	1.299	1.007	0.89858
NbS00003453g0210.1	uncharacterized protein	---	70.764	25	8	8	1	1	2	1	2	1	1	8	7	8	7	8	7	1	1	1	1	1	1	97330	150980	0	192020	89461	0	0.735	1.14		1.45	0.675		1.973	0.592		1.133
NbS00003462g0016.1	uncharacterized protein LOC100499788 precursor [Glycine max]	---	16.581	17.1	6	2	2	0	1	1	1	2	1	1	2	2	2	2	2	1	2	2	2	2	2	0	156130	148680	144230	209640	162580		0.951	0.905	0.878	1.276	0.99		1.342	1.094	1.129
NbS00003467g0022.1	Hop-interacting protein THI138 [Solanum lycopersicum]	---	84.933	4.4	4	2	2	2	1	1	0	0	0	2	1	1	1	1	1	2	1	1	1	1	1	64798	0	0	0	0	0
NbS00003470g0014.1	unknown [Lotus japonicus]	---	12.188	24.3	5	1	1	1	1	1	1	1	0	1	1	1	1	1	0	1	1	1	1	1	0	0	0	0	0	1697500	0
NbS00003478g0004.1	RecName: Full=NADP-dependent glyceraldehyde-3-phosphate dehydrogenase	---	43.353	50.6	12	13	1	2	2	2	2	2	2	11	10	10	7	9	9	1	1	1	1	1	1	2856100	2829000	2776200	2172300	1984800	1881400	1.182	1.171	1.149	0.899	0.821	0.779	0.761	0.701	0.678	0.714	0.00135851
NbS00003479g0020.1	catechol O-methyltransferase [Nicotiana tabacum]	---	39.74	55.9	47	13	2	8	5	6	8	10	10	11	10	10	10	12	11	2	1	1	1	2	1	1235000	995670	1089900	2240700	2390600	2343300	0.72	0.58	0.635	1.306	1.393	1.366	1.814	2.402	2.151	2.101	0.00033991
NbS00003479g0024.1	PREDICTED: nascent polypeptide-associated complex subunit alpha-like protein 2-like [Vitis vinifera]	---	22.657	46.4	18	6	3	6	6	1	2	2	1	6	6	6	5	4	6	3	3	3	3	1	3	942060	451740	160790	221530	245990	192850	2.552	1.224	0.436	0.6	0.666	0.522	0.235	0.544	1.197	0.425	0.35022
NbS00003484g0006.1	insulin degrading enzyme [Solanum lycopersicum]	---	117.36	2.5	3	2	2	1	0	0	1	1	0	2	2	1	2	1	2	2	2	1	2	1	2	21752	0	0	22924	0	0	0.974			1.026			1.053			1.053
NbS00003490g0016.1	PREDICTED: probable inactive serine/threonine-protein kinase scy1 isoform 1 [Vitis vinifera]	---	80.097	5.6	8	3	3	2	1	1	1	2	1	2	3	3	3	3	3	2	3	3	3	3	3	103640	99610	81602	78193	96697	88769	1.134	1.09	0.893	0.855	1.058	0.971	0.754	0.971	1.087	0.925	0.4738
NbS00003492g0006.1	carbonyl reductase, putative [Ricinus communis]	---	33.059	8	1	1	1	1	0	0	0	0	0	1	0	1	0	0	0	1	0	1	0	0	0	0	0	14782	0	0	0
NbS00003496g0001.1	unnamed protein product [Thellungiella halophila]	---	41.018	19.6	3	5	3	2	0	0	0	1	0	3	2	0	0	2	3	2	2	0	0	2	2	308750	0	0	0	0	0
NbS00003504g0006.1	hypothetical protein OsI_28949 [Oryza sativa Indica Group]	---	27.429	6.2	3	1	1	1	0	0	0	1	1	1	1	1	1	1	1	1	1	1	1	1	1	0	0	0	0	0	24519
NbS00003506g0011.1	Serine/threonine-protein kinase fray2 OS=Dictyostelium discoideum GN=fray2 PE=3 SV=1	fray2	75.114	9	11	4	4	1	2	2	2	2	2	3	3	4	3	2	3	3	3	4	3	2	3	59104	56629	49508	74050	72136	74929	0.918	0.879	0.769	1.15	1.12	1.164	1.253	1.274	1.514	1.338	0.005704
NbS00003519g0011.1	predicted protein [Populus trichocarpa]	---	26.565	5.6	6	1	1	1	1	1	1	1	1	1	1	1	1	1	1	1	1	1	1	1	1	0	0	0	0	0	190020
NbS00003545g0002.1	predicted protein [Populus trichocarpa]	---	59.967	3.2	2	1	1	0	0	0	0	1	1	0	0	0	1	1	1	0	0	0	1	1	1	0	0	0	0	0	23502
NbS00003555g0009.1	PREDICTED: pirin-like protein-like [Vitis vinifera]	---	31.919	5.7	6	1	1	1	1	1	1	1	1	1	1	1	1	1	1	1	1	1	1	1	1	0	0	0	0	0	36388
NbS00003556g0037.1	PREDICTED: putative DNA repair protein RAD23-1-like isoform 1 [Glycine max]	---	40.517	6.1	2	2	2	2	0	0	0	0	0	2	0	0	0	0	0	2	0	0	0	0	0	172750	0	0	0	0	0	1
NbS00003561g0007.1	predicted protein [Populus trichocarpa]	---	72.126	12	15	5	5	4	2	2	3	3	1	4	4	4	5	5	4	4	4	4	5	5	4	129700	117590	127460	157440	141400	133560	0.964	0.874	0.947	1.17	1.051	0.993	1.214	1.203	1.049	1.154	0.066842
NbS00003561g0020.1	uncharacterized protein LOC543930 [Solanum lycopersicum]	---	24.531	14.4	22	2	1	3	5	3	4	4	3	2	2	2	2	2	2	1	1	1	1	1	1	1240100	1173400	1433400	1925100	1210600	1609900	0.866	0.819	1.001	1.344	0.845	1.124	1.552	1.032	1.123	1.233	0.2563
NbS00003563g0008.1	hypothetical protein VITISV_008033 [Vitis vinifera]	---	40.101	39.2	39	10	4	8	8	7	7	4	5	9	10	10	9	7	8	3	4	4	3	3	3	1324000	1340500	1262100	1396600	1018700	1091800	1.069	1.082	1.019	1.127	0.822	0.881	1.054	0.76	0.865	0.893	0.27728
NbS00003570g0008.1	40S ribosomal protein S5 [Capsicum annuum]	---	26.66	41.4	39	7	1	7	7	6	5	7	7	7	6	6	5	6	6	1	1	1	1	1	1	4668700	4209100	3803300	4050600	5303700	4160300	1.069	0.964	0.871	0.928	1.215	0.953	0.868	1.26	1.094	1.066	0.59554
NbS00003574g0001.1	PREDICTED: probable mitochondrial 2-oxoglutarate/malate carrier protein [Vitis vinifera]	---	28.317	13.4	5	2	2	0	0	0	1	3	1	1	0	1	2	2	2	1	0	1	2	2	2	0	0	14989	27793	70855	21001			0.445	0.826	2.105	0.624			1.402	2.663
NbS00003584g0003.1	coatomer alpha subunit, putative [Ricinus communis]	---	137.16	32.4	91	26	7	19	19	14	11	13	15	25	22	20	19	21	23	7	5	5	3	5	6	2676500	2554100	1950500	2013800	2475500	2288200	1.15	1.098	0.838	0.866	1.064	0.984	0.753	0.969	1.174	0.944	0.67882
NbS00003596g0009.1	serine/threonine protein kinase, putative [Ricinus communis]	---	107.9	6	5	4	4	3	2	0	0	0	0	3	3	2	2	3	1	3	3	2	2	3	1	113170	83583	0	36456	46103	0	1.621	1.197		0.522	0.66		0.322	0.551		0.419
NbS00003596g0013.1	3-desoxy-D-manno octulosonic acid-8-phosphate synthase [Solanum lycopersicum]	---	30.625	37.1	21	6	2	4	3	3	3	5	3	4	4	4	5	5	6	1	1	1	2	1	2	300910	380870	322170	369960	400330	354590	0.848	1.073	0.908	1.043	1.128	0.999	1.23	1.051	1.1	1.121	0.2084
NbS00003599g0211.1	uncharacterized protein	---	78.742	26.7	20	9	2	5	3	4	3	3	2	9	9	8	8	6	7	2	2	2	2	1	1	466350	389140	359910	300880	323410	404670	1.247	1.04	0.962	0.804	0.865	1.082	0.645	0.832	1.125	0.847	0.22594
NbS00003604g0018.1	GN=ribD PE=3 SV=1	---	47.853	24.4	21	6	6	5	2	6	1	4	3	5	3	6	5	4	5	5	3	6	5	4	5	395490	445760	414800	336520	227240	340150	1.099	1.238	1.152	0.935	0.631	0.945	0.851	0.51	0.82	0.72	0.066137
NbS00003606g0005.1	PREDICTED: uncharacterized protein At2g34460, chloroplastic-like [Vitis vinifera]	---	27.05	30.7	18	5	5	3	5	3	3	2	2	4	4	3	4	3	3	4	4	3	4	3	3	482530	708770	778890	574760	473970	607380	0.798	1.173	1.289	0.951	0.784	1.005	1.192	0.668	0.78	0.84	0.38998
NbS00003611g0207.1	uncharacterized protein	---	31.395	16.4	8	3	3	3	1	1	0	1	2	3	1	2	0	2	3	3	1	2	0	2	3	153750	0	64761	0	62023	102430	1.606		0.676		0.648	1.07			1.583	0.753
NbS00003611g0307.1	uncharacterized protein	---	42.302	68.3	152	19	0	24	24	27	26	29	22	17	16	13	16	16	14	0	0	0	0	0	0	22891000	26872000	28719000	25601000	25730000	25908000	0.882	1.035	1.107	0.986	0.991	0.998	1.118	0.957	0.902	0.984	0.87648
NbS00003615g0014.1	PREDICTED: aldose 1-epimerase [Vitis vinifera]	---	39.141	19.3	15	4	4	3	3	2	2	2	3	3	3	3	4	4	3	3	3	3	4	4	3	181910	253250	238120	287950	352210	302150	0.676	0.941	0.884	1.069	1.308	1.122	1.581	1.39	1.269	1.399	0.044502
NbS00003619g0010.1	PREDICTED: protein IN2-1 homolog B-like [Vitis vinifera]	---	35.404	22.9	15	5	3	1	5	1	2	3	3	4	5	3	3	5	4	2	3	2	2	3	2	142750	645620	129580	220670	309850	361170	0.473	2.141	0.43	0.732	1.027	1.197	1.548	0.48	2.784	0.971	0.67722
NbS00003625g0001.1	light harvesting chlorophyll a/b-binding protein [Nicotiana sylvestris]	---	28.445	43.4	2	8	1	0	0	1	0	1	0	8	7	7	6	7	7	1	1	1	0	1	1	0	0	0	0	0	42315
NbS00003630g0001.1	PB1 domain-containing protein [Nicotiana benthamiana]	---	50.498	20.1	18	5	5	5	3	3	3	0	4	5	3	4	3	2	5	5	3	4	3	2	5	156730	131570	114440	139350	125160	132200	1.176	0.987	0.859	1.046	0.939	0.992	0.889	0.951	1.155	0.985	0.9401
NbS00003630g0103.1	uncharacterized protein	---	32.575	12.9	10	2	2	2	2	2	2	1	1	2	2	2	2	2	2	2	2	2	2	2	2	306370	370860	457810	372200	82318	104140	1.085	1.314	1.622	1.319	0.292	0.369	1.216	0.222	0.227	0.492	0.126357
NbS00003659g0116.1	uncharacterized protein	---	12.872	34.2	10	3	2	3	1	0	2	3	1	3	2	2	2	2	2	2	2	1	2	2	2	290630	456720	544410	420530	403730	444020	0.681	1.07	1.276	0.986	0.946	1.041	1.448	0.884	0.816	0.982	0.946
NbS00003659g0117.1	uncharacterized protein	---	47.469	48.7	44	16	12	9	8	7	6	6	8	16	14	16	13	12	14	12	10	12	9	8	10	1148600	1356500	1370300	1377600	1551700	1483700	0.831	0.982	0.992	0.997	1.123	1.074	1.2	1.144	1.083	1.139	0.120724
NbS00003673g0008.1	predicted protein [Populus trichocarpa]	---	61.67	7.7	3	3	3	2	0	0	0	0	1	2	1	3	2	1	2	2	1	3	2	1	2	62271	0	40447	0	0	0	1.212		0.788
NbS00003675g0003.1	unknown [Lotus japonicus]	---	61.864	21.9	3	7	3	0	0	0	0	3	0	2	4	3	4	6	4	0	0	0	0	3	0	0	0	0	0	37716	0					1
NbS00003688g0006.1	PREDICTED: UPF0308 protein At2g37240, chloroplastic [Vitis vinifera]	---	28.934	30.3	23	5	5	5	3	4	5	3	3	4	3	3	4	3	3	4	3	3	4	3	3	193950	211640	236860	349150	225870	233570	0.802	0.875	0.979	1.444	0.934	0.966	1.8	1.067	0.987	1.259	0.23162
NbS00003709g0007.1	Glucan endo-1,3-beta-glucosidase, basic vacuolar isoform GLB OS=Nicotiana tabacum PE=2 SV=1	---	40.061	22.5	18	5	5	2	1	0	5	5	5	4	3	4	5	5	5	4	3	4	5	5	5	175660	41269	67615	792970	1656700	1333600	0.259	0.061	0.1	1.17	2.444	1.967	4.517	40.066	19.67	13.288	0.0046443
NbS00003709g0115.1	uncharacterized protein	---	17.89	37	39	5	5	6	4	6	8	10	5	4	4	4	5	5	4	4	4	4	5	5	4	1624100	2481600	2107900	2605200	1609400	2570100	0.75	1.146	0.973	1.203	0.743	1.186	1.604	0.648	1.219	1.092	0.71386
NbS00003717g0027.1	putative [Nicotiana tabacum]	---	22.367	39.2	20	5	2	4	4	3	3	3	3	5	5	4	5	5	5	2	2	2	2	2	2	143670	134470	92370	158150	125780	114510	1.121	1.049	0.721	1.234	0.981	0.894	1.101	0.935	1.24	1.075	0.65254
NbS00003717g0028.1	PREDICTED: probable ATP synthase 24 kDa subunit, mitochondrial [Vitis vinifera]	---	27.651	61.5	92	18	9	20	14	17	13	10	18	18	15	18	16	14	18	9	7	9	8	7	9	3292200	4016100	4147000	3669400	3439100	4061600	0.873	1.065	1.1	0.973	0.912	1.077	1.115	0.856	0.979	0.975	0.80788
NbS00003734g0110.1	uncharacterized protein	---	10.332	17.9	6	1	1	1	2	1	1	0	1	1	1	1	1	1	1	1	1	1	1	1	1	0	0	0	0	0	32179
NbS00003740g0007.1	RecName: Full=60S ribosomal protein L34	---	13.768	20.8	3	2	2	0	0	1	1	1	0	0	1	1	2	2	1	0	1	1	2	2	1	0	0	0	0	290620	0
NbS00003745g0009.1	PREDICTED: VHS domain-containing protein At3g16270 [Vitis vinifera]	---	80.869	22.3	40	10	4	7	6	7	7	5	8	9	10	9	9	8	10	3	4	4	4	3	4	324250	360000	384030	313430	344060	350010	0.937	1.041	1.11	0.906	0.994	1.012	0.967	0.955	0.912	0.943	0.39358
NbS00003746g0008.1	Long chain acyl-CoA synthetase 1 OS=Arabidopsis thaliana GN=LACS1 PE=2 SV=1	LACS1	71.38	24.7	53	10	10	11	10	10	6	8	8	10	10	10	9	10	9	10	10	10	9	10	9	1087800	910350	994820	835850	684090	758570	1.238	1.036	1.132	0.951	0.779	0.863	0.768	0.752	0.762	0.761	0.023998
NbS00003746g0009.1	Probable pre-mRNA-splicing factor ATP-dependent RNA helicase OS=Arabidopsis thaliana GN=At2g47250 PE=2 SV=1	At2g47250	90.013	13.1	17	8	8	6	3	1	1	4	2	8	8	5	7	8	6	8	8	5	7	8	6	211420	145670	140260	157750	229500	161910	1.212	0.835	0.804	0.904	1.316	0.928	0.746	1.576	1.154	1.104	0.59892
NbS00003753g0004.1	PREDICTED: uncharacterized protein all1601 [Vitis vinifera]	---	26.115	43.7	5	6	1	1	2	1	1	0	0	3	5	5	5	5	5	1	1	1	1	1	1	80213	67696	46503	72222	59643	55004	1.262	1.065	0.732	1.137	0.939	0.866	0.901	0.882	1.183	0.962	0.91398
NbS00003754g0001.1	Mitochondrial import receptor subunit TOM7-1 OS=Solanum tuberosum GN=TOM7-1 PE=3 SV=3	TOM7-1	8.2748	20.8	3	1	1	0	1	1	0	0	1	1	1	1	1	1	1	1	1	1	1	1	1	0	0	0	0	0	133400
NbS00003763g0016.1	PREDICTED: uncharacterized protein At2g41620 [Vitis vinifera]	---	98.833	2.7	6	2	2	2	1	2	1	0	0	2	2	2	2	2	2	2	2	2	2	2	2	43804	30767	48858	24083	36095	32843	1.214	0.853	1.354	0.668	1.001	0.91	0.55	1.174	0.672	0.754	0.20764
NbS00003765g0012.1	hypothetical protein [Prunus persica]	---	54.25	8.8	12	3	3	2	3	3	1	1	2	3	3	3	3	2	3	3	3	3	3	2	3	81139	101550	84873	44402	44159	69833	1.143	1.43	1.196	0.625	0.622	0.984	0.547	0.435	0.823	0.592	0.031061
NbS00003774g0005.1	GDP-D-mannose pyrophosphorylase [Nicotiana tabacum]	---	35.721	23	4	5	1	1	0	2	0	1	0	3	4	4	3	4	4	1	1	1	0	1	1	0	7964.1	0	0	0	0
NbS00003781g0020.1	Clostridium pasteurianum ferredoxin homolog [Solanum tuberosum]	---	16.401	32.4	5	3	3	0	0	0	1	3	1	1	1	1	1	3	2	1	1	1	1	3	2	0	0	0	0	60491	103040					0.74	1.26
NbS00003790g0008.1	Probable methyltransferase PMT21 OS=Arabidopsis thaliana GN=ERD3 PE=2 SV=1	ERD3	74.431	21.3	23	9	2	6	3	6	3	2	3	7	6	8	6	5	7	2	1	2	1	0	2	566140	562970	574100	319040	302190	295200	1.297	1.289	1.315	0.731	0.692	0.676	0.564	0.537	0.514	0.538	1.65692e-05
NbS00003793g0006.1	putative vacuolar proton ATPase subunit E [Solanum lycopersicum]	---	27.713	36.9	45	8	3	7	6	11	7	7	7	6	6	7	8	7	8	3	3	3	3	3	3	1329500	1799900	1566300	2082700	1906800	1873300	0.756	1.023	0.89	1.184	1.084	1.065	1.566	1.06	1.197	1.249	0.070444
NbS00003794g0019.1	Unknown Protein	---	6.9479	24.2	3	1	1	1	0	1	0	1	0	1	1	1	0	1	1	1	1	1	0	1	1	0	0	0	0	0	36085
NbS00003812g0004.1	uncharacterized protein LOC100306111 [Glycine max]	---	10.949	48.5	13	4	4	2	3	1	3	3	1	4	4	2	4	3	3	4	4	2	4	3	3	424070	381580	279880	382060	500430	208030	1.169	1.052	0.772	1.053	1.38	0.574	0.901	1.312	0.744	1.005	0.88802
NbS00003816g0021.1	Probable mannose-6-phosphate isomerase OS=Dictyostelium discoideum GN=mpi PE=3 SV=1	mpi	48.669	9.1	7	3	3	3	3	1	0	0	0	3	2	2	1	0	2	3	2	2	1	0	2	62893	112280	35130	0	0	25729	1.066	1.903	0.595			0.436			0.733	0.367
NbS00003820g0008.1	PREDICTED: protein transport protein Sec24-like At4g32640-like [Vitis vinifera]	---	116.07	15.6	36	9	3	7	8	5	7	3	6	9	8	9	8	7	9	3	3	3	3	2	3	378550	457540	555030	414030	379610	400760	0.878	1.062	1.288	0.961	0.881	0.93	1.095	0.83	0.722	0.859	0.28274
NbS00003823g0130.1	uncharacterized protein	---	68.4	14.6	21	5	2	5	3	3	3	3	4	4	4	2	2	3	3	1	1	0	0	0	1	177320	193010	159010	150760	235320	189190	0.963	1.048	0.864	0.819	1.278	1.028	0.85	1.219	1.19	1.087	0.64316
NbS00003824g0016.1	PREDICTED: lamin-like protein [Vitis vinifera]	---	19.709	9.1	4	1	1	1	1	0	1	1	0	1	1	1	1	1	1	1	1	1	1	1	1	0	0	0	0	0	15794
NbS00003824g0017.1	unnamed protein product [Vitis vinifera]	---	46.126	27.1	3	7	2	0	1	0	1	1	0	7	6	6	5	5	5	2	2	2	2	1	1	0	67910	0	42374	0	0		1.232		0.768						0.623
NbS00003832g0105.1	uncharacterized protein	---	24.714	12.5	10	2	1	1	2	2	2	2	1	1	2	2	2	2	2	1	1	1	1	1	1	0	147760	104920	111390	101790	110710		1.281	0.91	0.966	0.883	0.96		0.689	1.055	0.855
NbS00003851g0014.1	peroxidase [Nicotiana tabacum]	---	29.907	31.5	22	7	7	2	2	0	6	6	6	4	3	5	6	7	6	4	3	5	6	7	6	169940	120290	193500	1515100	1957400	1904500	0.174	0.123	0.198	1.551	2.004	1.95	8.914	16.293	9.848	11.121	0.000120788
NbS00003864g0006.1	beta-hexosaminidase, putative [Ricinus communis]	---	58.726	4.2	2	2	2	1	1	0	0	0	0	2	2	2	2	1	2	2	2	2	2	1	2	34269	34322	0	0	0	0	0.999	1.001
NbS00003884g0012.1	unknown [Populus trichocarpa]	---	31.963	39.5	15	6	6	2	4	2	3	2	2	4	5	6	4	6	5	4	5	6	4	6	5	251400	266330	279110	237720	141980	224840	1.076	1.14	1.195	1.018	0.608	0.963	0.946	0.533	0.806	0.759	0.1453
NbS00003889g0004.1	unnamed protein product [Vitis vinifera]	---	62.119	2.5	6	1	1	1	1	1	1	1	1	1	1	1	1	1	1	1	1	1	1	1	1	0	0	0	0	0	41950
NbS00003899g0006.1	PREDICTED: phosphoglycolate phosphatase-like [Glycine max]	---	39.788	50.6	20	16	2	4	4	2	3	3	4	15	15	14	15	13	15	2	2	2	2	2	2	610790	626240	653670	931100	538460	913020	0.858	0.879	0.918	1.307	0.756	1.282	1.523	0.86	1.397	1.26	0.38052
NbS00003900g0004.1	60S ribosomal protein L36e, putative [Ricinus communis]	---	12.097	22.2	1	2	1	0	0	0	0	0	1	1	1	1	1	2	2	0	0	0	0	1	1	0	0	0	0	0	164660
NbS00003900g0021.1	PREDICTED: uncharacterized protein LOC100780360 [Glycine max]	---	104.61	5.6	2	3	1	1	1	0	0	0	0	3	3	2	2	2	2	1	1	1	0	0	1	0	0	0	0	0	14442
NbS00003900g0023.1	PREDICTED: cleavage and polyadenylation specificity factor subunit 2 [Vitis vinifera]	---	62.901	20.7	18	7	3	5	5	3	1	2	2	6	5	5	4	6	4	2	2	3	1	3	1	845160	739760	766690	444290	718210	550010	1.248	1.092	1.132	0.656	1.06	0.812	0.526	0.971	0.717	0.728	0.081157
NbS00003906g0003.1	exocyst complex component sec3, putative [Ricinus communis]	---	102.64	7	9	5	5	4	1	1	1	0	2	5	3	3	3	3	3	5	3	3	3	3	3	56099	55234	52508	71682	44896	93061	0.901	0.887	0.844	1.152	0.721	1.495	1.279	0.813	1.771	1.28	0.4426
NbS00003907g0006.1	alpha-galactosidase [Nicotiana tabacum]	---	26.175	21.4	1	4	1	0	1	0	0	0	0	3	4	4	3	4	4	0	1	1	1	1	1	0	0	0	0	0	55590
NbS00003909g0012.1	PREDICTED: uncharacterized protein LOC100267262 [Vitis vinifera]	---	30.123	19	4	5	2	1	0	2	0	1	0	4	4	4	3	3	5	1	2	2	0	1	2	0	50472	70002	0	0	62442		0.828	1.148			1.024			0.892	1.036
NbS00003920g0008.1	PREDICTED: katanin p60 ATPase-containing subunit A-like 2 [Vitis vinifera]	---	45.123	4.7	1	1	1	1	0	0	0	0	0	1	1	1	0	0	0	1	1	1	0	0	0	0	0	18249	0	0	0
NbS00003933g0012.1	uncharacterized protein LOC543930 [Solanum lycopersicum]	---	25.792	13.7	10	2	1	2	1	1	2	2	2	2	2	2	2	2	2	1	1	1	1	1	1	571330	202380	0	1169000	818150	185980	0.969	0.343		1.983	1.388	0.316	2.046	4.047		1.873
NbS00003933g0015.1	putative p-coumarate 3-hydroxylase [Capsicum annuum]	---	56.283	12.9	11	4	4	3	1	2	1	2	2	3	2	3	4	2	3	3	2	3	4	2	3	58907	78887	55076	64652	71373	75848	0.873	1.169	0.816	0.958	1.058	1.124	1.097	0.905	1.377	1.099	0.43224
NbS00003947g0013.1	PREDICTED: uncharacterized protein LOC100257829 [Vitis vinifera]	---	15.177	36	4	3	3	0	0	1	2	1	0	1	3	2	3	2	3	1	3	2	3	2	3	0	64648	76218	98892	85345	83400		0.791	0.933	1.21	1.045	1.021		1.321	1.094	1.267
NbS00003951g0018.1	unknown [Medicago truncatula]	---	15.972	31	10	4	4	4	1	1	2	1	1	3	2	3	3	3	3	3	2	3	3	3	3	212740	204950	147150	228520	217510	186450	1.066	1.027	0.737	1.145	1.09	0.934	1.074	1.061	1.267	1.12	0.40668
NbS00003953g0001.1	peptidyl-prolyl cis-trans isomerase [Solanum lycopersicum]	---	18.051	64	15	7	5	2	1	3	3	3	3	4	5	4	4	4	5	3	4	3	3	3	3	371310	634990	513730	892070	469330	751780	0.613	1.049	0.848	1.473	0.775	1.242	2.403	0.739	1.465	1.39	0.26762
NbS00003961g0008.1	hypothetical protein POPTRDRAFT_1076074 [Populus trichocarpa]	---	49.365	8.9	3	2	2	0	0	2	0	0	1	1	0	2	0	1	1	1	0	2	0	1	1	0	0	50527	0	0	0
NbS00003962g0006.1	conserved hypothetical protein [Ricinus communis]	---	38.767	5.2	2	1	1	0	1	0	0	0	1	0	1	1	1	0	1	0	1	1	1	0	1	0	0	0	0	0	5724.2
NbS00003964g0003.1	RecName: Full=9-divinyl ether synthase	---	54.022	24.9	16	9	9	0	0	0	4	6	6	0	1	1	8	7	8	0	1	1	8	7	8	0	0	0	542930	940710	800310				0.713	1.236	1.051
NbS00003966g0007.1	predicted protein [Populus trichocarpa]	---	14.244	34.1	13	4	1	2	3	3	1	1	3	4	3	4	3	3	4	1	0	1	0	0	1	556920	688100	815670	729760	609550	527880	0.851	1.051	1.246	1.115	0.931	0.806	1.31	0.886	0.647	0.906	0.54546
NbS00003977g0120.1	uncharacterized protein	---	50.637	15	2	5	2	0	1	0	0	1	0	3	3	3	4	5	3	1	1	1	1	2	1	0	0	0	0	131940	0
NbS00003978g0027.1	hypothetical protein VITISV_021085 [Vitis vinifera]	---	22.296	33.7	7	4	2	1	2	0	1	1	2	3	4	4	4	4	4	1	2	2	2	2	2	0	170660	230490	201420	223590	237250		0.802	1.084	0.947	1.051	1.116		1.31	1.03	1.101
NbS00003980g0003.1	PREDICTED: xylulose kinase [Vitis vinifera]	---	61.442	18.6	24	7	7	4	4	6	4	3	3	6	7	7	5	4	7	6	7	7	5	4	7	202110	187520	278710	187000	215370	244540	0.922	0.855	1.271	0.853	0.982	1.116	0.925	1.149	0.878	0.968	0.88042
NbS00003986g0016.1	PREDICTED: phospholipid-transporting ATPase 3-like [Glycine max]	---	107.04	1.9	1	1	1	0	0	1	0	0	0	1	1	1	0	0	1	1	1	1	0	0	1	0	0	0	0	0	2512.8
NbS00003997g0005.1	predicted protein [Populus trichocarpa]	---	14.028	10.6	3	1	1	0	0	0	1	1	1	0	0	0	1	1	1	0	0	0	1	1	1	0	0	0	0	0	2804400
NbS00004009g0001.1	PREDICTED: uncharacterized protein LOC100259454 [Vitis vinifera]	---	66.942	21.9	57	9	9	12	10	9	9	7	10	9	7	7	8	8	7	9	7	7	8	8	7	2578500	2349600	2174000	2242200	2251900	2308700	1.113	1.014	0.938	0.968	0.972	0.996	0.87	0.959	1.062	0.958	0.46406
NbS00004010g0007.1	predicted protein [Populus trichocarpa]	---	27.189	12.9	4	2	2	2	1	0	1	0	0	2	1	1	1	0	1	2	1	1	1	0	1	36751	0	0	0	0	0
NbS00004016g0004.1	Adenylyltransferase and sulfurtransferase MOCS3 OS=Arabidopsis thaliana GN=MOCS3 PE=2 SV=1	MOCS3	50.972	10.6	9	4	4	0	3	1	1	2	2	1	4	3	4	4	3	1	4	3	4	4	3	0	55476	71531	72988	96635	107000		0.687	0.886	0.904	1.197	1.325		1.742	1.495	1.452
NbS00004018g0009.1	phenylalanine ammonia-lyase 4 [Nicotiana tabacum]	---	71.835	15.3	1	6	1	0	0	0	0	1	0	6	3	5	4	6	6	1	1	1	1	1	1	0	0	0	0	0	29457
NbS00004022g0005.1	PREDICTED: RNA-binding protein Nova-1-like [Vitis vinifera]	---	38.407	7.1	4	2	1	1	1	0	1	1	0	2	2	2	2	2	2	1	1	1	1	1	1	0	0	0	0	0	26311
NbS00004029g0013.1	Pentatricopeptide repeat-containing protein At3g49240 OS=Arabidopsis thaliana GN=EMB1796 PE=2 SV=1	EMB1796	75.546	24.5	24	10	5	6	4	3	4	3	4	8	8	8	9	7	8	4	4	3	5	3	4	385280	274860	368110	292790	304130	269080	1.22	0.871	1.166	0.927	0.963	0.852	0.76	1.106	0.731	0.842	0.21876
NbS00004032g0007.1	branched-chain amino acid aminotransferase [Solanum tuberosum]	---	31.761	17.9	5	3	1	1	1	1	1	0	1	3	3	2	3	3	3	1	1	1	1	1	1	0	0	0	0	0	27127
NbS00004032g0008.1	branched-chain amino acid aminotransferase [Solanum tuberosum]	---	9.2455	24.1	1	1	1	1	0	0	0	0	0	1	1	1	0	0	0	1	1	1	0	0	0	0	0	8292	0	0	0
NbS00004038g0017.1	PREDICTED: 50S ribosomal protein L1-like [Vitis vinifera]	---	42.801	9.1	3	2	2	0	1	1	0	1	0	2	2	2	2	1	1	2	2	2	2	1	1	0	35780	68776	0	0	0		0.684	1.316
NbS00004040g0008.1	Hop-interacting protein THI140 [Solanum lycopersicum]	---	103.47	17.1	22	10	10	3	3	4	4	3	5	8	6	7	7	6	9	8	6	7	7	6	9	209880	204580	175900	265010	222210	194540	0.99	0.965	0.83	1.25	1.048	0.918	1.263	1.086	1.106	1.155	0.25654
NbS00004041g0020.1	unnamed protein product [Vitis vinifera]	---	76.294	2.9	1	1	1	0	0	1	0	0	0	1	1	1	1	1	1	1	1	1	1	1	1	0	0	0	0	0	3755500
NbS00004044g0002.1	RecName: Full=40S ribosomal protein S3a	---	32.269	37.7	5	10	1	1	1	1	0	0	2	9	9	9	9	8	8	1	1	1	1	1	1	0	0	0	0	0	247960
NbS00004045g0101.1	uncharacterized protein	---	17.372	58.5	1	11	0	1	0	0	0	0	0	11	8	9	7	8	9	0	0	0	0	0	0	180150	0	0	0	0	0	1
NbS00004045g0216.1	uncharacterized protein	---	36.173	8.2	7	2	2	2	1	1	1	1	1	2	1	1	1	1	1	2	1	1	1	1	1	73832	0	0	0	0	0
NbS00004050g0010.1	PREDICTED: ATP-dependent Clp protease proteolytic subunit 3, chloroplastic [Vitis vinifera]	---	32.647	15.6	10	3	1	1	2	2	1	2	2	3	3	3	3	3	3	1	1	1	1	1	1	0	0	0	0	0	220160
NbS00004050g0113.1	uncharacterized protein	---	45.476	21.1	11	5	3	2	2	3	1	2	1	5	4	5	3	3	1	3	3	3	1	2	1	49269	69826	64008	0	64884	0	0.795	1.126	1.032		1.047			0.93		1.064
NbS00004053g0011.1	deoxyuridine 5'-triphosphate nucleotidohydrolase [Solanum lycopersicum]	---	10.051	18.1	5	1	1	1	1	1	1	1	0	1	1	1	1	1	1	1	1	1	1	1	1	0	0	0	0	0	38661
NbS00004066g0009.1	PREDICTED: uncharacterized protein LOC100260976 [Vitis vinifera]	---	21.225	19.6	2	2	1	0	0	1	0	0	1	2	0	2	1	0	1	1	0	1	0	0	0	0	0	38107	0	0	0
NbS00004079g0002.1	PREDICTED: uncharacterized RNA-binding protein C660.15-like isoform 1 [Vitis vinifera]	---	45.51	17	10	5	3	1	1	0	2	3	3	3	5	2	5	5	3	2	3	1	3	3	2	310340	285770	303700	341800	299510	322840	0.999	0.92	0.978	1.1	0.964	1.039	1.101	1.048	1.062	1.071	0.21018
NbS00004083g0014.1	RAD23-like [Solanum tuberosum]	---	40.561	26.6	37	7	3	7	7	8	4	5	6	7	6	7	5	6	7	3	2	3	1	2	3	817810	869010	867470	929580	904990	843380	0.938	0.997	0.995	1.066	1.038	0.967	1.136	1.041	0.972	1.048	0.25768
NbS00004083g0015.1	TCP domain class transcription factor [Malus x domestica]	---	57.385	41	67	14	3	17	10	14	8	8	10	13	14	14	12	12	13	3	3	3	1	2	3	1640100	1483900	1485900	1473100	1678700	1361700	1.079	0.976	0.977	0.969	1.104	0.896	0.898	1.131	0.917	0.979	0.75074
NbS00004085g0015.1	chloroplast pigment-binding protein CP26 [Nicotiana tabacum]	---	23.552	30.7	82	6	3	13	14	15	12	14	14	6	6	6	6	6	6	3	3	3	3	3	3	16715000	21352000	24713000	35243000	33718000	29122000	0.623	0.796	0.922	1.315	1.258	1.086	2.111	1.58	1.178	1.563	0.023582
NbS00004087g0011.1	phosphoenolpyruvate carboxylase [Ricinus communis]	---	117.41	9.8	16	7	7	1	3	3	3	2	4	5	6	7	7	5	7	5	6	7	7	5	7	135360	171400	222390	182280	230220	240930	0.687	0.87	1.128	0.925	1.168	1.222	1.346	1.343	1.083	1.235	0.2513
NbS00004100g0004.1	DnaJ homolog [Nicotiana tabacum]	---	35.696	18.7	3	5	1	1	0	1	0	0	1	5	5	5	4	4	5	1	1	1	0	0	1	0	0	0	0	0	34131
NbS00004101g0013.1	PREDICTED: uncharacterized protein LOC100257141 [Vitis vinifera]	---	18.063	42.3	5	4	3	2	0	1	1	1	0	4	2	1	2	1	1	3	1	1	2	1	1	73211	0	0	34686	0	0	1.357			0.643			0.474			0.474
NbS00004110g0003.1	putative glycosyltransferase [Nicotiana benthamiana]	---	51.424	9.6	8	2	2	2	2	2	0	1	1	2	2	2	1	1	1	2	2	2	1	1	1	59335	76284	56092	0	0	0	0.929	1.194	0.878
NbS00004110g0018.1	vesicle transport v-SNARE 11-like [Solanum tuberosum]	---	25.082	23.1	13	4	4	5	3	2	2	1	0	4	4	3	2	3	3	4	4	3	2	3	3	169310	101000	183610	120410	75649	112810	1.332	0.794	1.444	0.947	0.595	0.887	0.711	0.749	0.614	0.68	0.191364
NbS00004121g0011.1	putative 40S ribosomal protein S8-like protein [Solanum tuberosum]	---	22.533	34.8	11	5	2	2	2	2	1	2	2	5	5	5	5	5	5	2	2	2	2	2	2	68590	65303	64254	46685	34172	44517	1.272	1.211	1.192	0.866	0.634	0.826	0.681	0.524	0.693	0.633	0.0092419
NbS00004129g0001.1	PREDICTED: probable exocyst complex component 6 [Vitis vinifera]	---	86.039	7.1	7	3	2	1	1	3	0	1	1	3	3	3	1	2	2	2	2	2	1	1	2	41707	40717	78544	0	62426	32411	0.815	0.796	1.535		1.22	0.634		1.533	0.413	0.884
NbS00004129g0002.1	sec15, putative [Ricinus communis]	---	12.583	37.5	2	2	1	0	0	1	1	0	0	1	2	2	1	1	1	0	1	1	1	0	1	0	0	0	0	0	11075
NbS00004134g0009.1	Calcium-transporting ATPase 1, chloroplastic OS=Arabidopsis thaliana GN=ACA1 PE=1 SV=3	ACA1	108.12	1.6	6	1	1	1	1	1	1	1	1	1	1	1	1	1	1	1	1	1	1	1	1	0	0	0	0	0	32157
NbS00004138g0114.1	uncharacterized protein	---	38.487	39.1	10	8	3	4	4	0	0	1	1	7	7	4	6	6	6	3	3	0	2	2	2	59083	82484	0	75308	56573	62758	0.879	1.227		1.12	0.841	0.933	1.274	0.685		0.916
NbS00004153g0004.1	solanesyl diphosphate synthase [Solanum lycopersicum]	---	44.871	26.9	27	7	6	6	2	7	3	3	6	7	5	7	5	6	6	6	4	6	5	5	6	231260	240060	220630	339000	209290	277390	0.914	0.949	0.872	1.34	0.827	1.097	1.466	0.871	1.258	1.193	0.32808
NbS00004167g0007.1	solanesyl diphosphate synthase [Solanum lycopersicum]	---	43.922	18.2	9	4	3	1	3	2	1	0	2	3	4	4	2	3	2	2	3	3	2	2	2	99931	159540	118620	123650	71942	154720	0.823	1.314	0.977	1.019	0.593	1.274	1.238	0.451	1.304	0.927	0.7108
NbS00004169g0003.1	Patellin-5, putative [Ricinus communis]	---	59.336	5.7	2	2	2	0	0	1	0	1	0	0	1	1	1	2	1	0	1	1	1	2	1	0	0	0	0	84081	0
NbS00004171g0014.1	PREDICTED: acylamino-acid-releasing enzyme-like isoform 1 [Vitis vinifera]	---	73.86	16.9	16	7	4	3	3	3	2	3	2	5	4	5	5	6	6	3	3	3	3	3	3	90245	175110	151340	158900	126610	148030	0.637	1.236	1.068	1.121	0.893	1.045	1.76	0.722	0.978	1.04	0.74862
NbS00004173g0007.1	polyphenol oxidase [Nicotiana tabacum]	---	68.768	18.4	25	7	3	8	6	5	1	2	3	7	6	7	3	5	4	3	2	3	1	2	1	712140	754700	786720	241630	433770	420980	1.275	1.352	1.409	0.433	0.777	0.754	0.34	0.575	0.535	0.487	0.059445
NbS00004182g0007.1	OST3/OST6 family protein [Arabidopsis lyrata subsp. lyrata]	---	49.155	14.6	9	3	3	1	2	2	1	1	2	2	2	2	2	2	2	2	2	2	2	2	2	42837	0	123670	0	0	148310	0.408		1.178			1.413			1.199	1.782
NbS00004185g0008.1	putative membrane protein [Solanum tuberosum]	---	44.06	13.7	16	3	3	3	2	3	2	3	3	3	3	3	2	3	3	3	3	3	2	3	3	289270	239710	274880	231160	359620	333690	1.004	0.832	0.954	0.802	1.248	1.158	0.799	1.5	1.214	1.15	0.4455
NbS00004200g0021.1	GN=rutB PE=3 SV=1	---	26.965	13	3	2	2	0	1	0	0	1	1	2	1	1	2	1	2	2	1	1	2	1	2	0	0	0	0	0	73037
NbS00004204g0005.1	auxin-repressed protein [Nicotiana tabacum]	---	13.319	9.8	3	1	1	1	1	1	0	0	0	1	1	1	1	1	1	1	1	1	1	1	1	0	0	0	0	0	184430
NbS00004208g0006.1	PREDICTED: yrdC domain-containing protein, mitochondrial [Vitis vinifera]	---	27.452	16	7	2	2	2	1	1	1	1	1	2	2	2	2	1	1	2	2	2	2	1	1	210580	129380	134720	91403	0	0	1.488	0.914	0.952	0.646			0.434			0.578
NbS00004213g0008.1	PREDICTED: uncharacterized protein LOC100259497 [Vitis vinifera]	---	45.531	26.8	27	6	6	7	3	4	3	5	5	6	5	4	6	6	5	6	5	4	6	6	5	924850	819340	773000	672430	715830	738640	1.195	1.059	0.999	0.869	0.925	0.954	0.727	0.873	0.955	0.845	0.048699
NbS00004213g0009.1	dicarboxylate/tricarboxylate carrier [Nicotiana tabacum]	---	31.973	44	28	10	2	5	5	4	4	3	7	9	9	9	9	10	9	1	2	1	2	2	2	854800	1010000	832730	1299700	1201400	1153500	0.807	0.954	0.787	1.228	1.135	1.09	1.522	1.19	1.385	1.355	0.0117836
NbS00004213g0109.1	uncharacterized protein	---	118.24	13.6	4	8	2	2	1	0	0	1	0	7	6	5	5	7	6	2	2	0	1	1	2	40252	31918	0	0	0	62111	0.899	0.713				1.388				1.722
NbS00004214g0010.1	PREDICTED: uncharacterized protein LOC100248418 [Vitis vinifera]	---	142.12	4.5	12	4	1	2	2	2	2	2	2	3	3	2	3	4	4	1	1	0	1	1	1	114010	90070	151630	136440	94981	92713	1.006	0.795	1.338	1.204	0.838	0.818	1.197	1.054	0.611	0.911	0.68102
NbS00004220g0013.1	predicted protein [Populus trichocarpa]	---	26.365	36.6	10	6	3	2	2	1	1	2	2	5	6	5	5	5	6	2	3	2	2	2	3	97433	74010	114950	77118	107620	83859	1.053	0.8	1.243	0.834	1.163	0.907	0.792	1.454	0.73	0.938	0.7393
NbS00004222g0004.1	putative PR-10 type pathogenesis-related protein [Nicotiana tabacum]	---	16.654	41.8	16	4	3	3	3	3	1	3	3	3	4	4	4	4	4	3	3	3	3	3	3	1460900	980530	1014100	1258100	1328700	1055900	1.235	0.829	0.857	1.063	1.123	0.893	0.861	1.355	1.042	1.054	0.67798
NbS00004224g0005.1	PREDICTED: derlin-1 [Vitis vinifera]	---	31.98	13.8	12	2	2	4	2	2	2	1	1	2	2	2	2	1	2	2	2	2	2	1	2	90973	101110	50406	30026	0	44581	1.434	1.594	0.795	0.473		0.703	0.33		0.884	0.461
NbS00004238g0018.1	unknown [Solanum tuberosum]	---	34.535	49.3	13	9	4	3	3	2	2	1	2	7	7	8	6	6	8	4	3	4	3	3	4	152290	87794	114160	102430	165570	123960	1.225	0.706	0.918	0.824	1.331	0.997	0.673	1.885	1.086	1.106	0.64052
NbS00004240g0011.1	60S ribosomal protein L32, putative [Ricinus communis]	---	15.659	42.1	5	4	0	1	1	2	0	0	1	4	4	3	4	4	3	0	0	0	0	0	0	0	0	0	0	0	36453
NbS00004242g0111.1	uncharacterized protein	---	16.198	22.5	9	2	1	0	1	1	2	2	3	2	2	2	2	2	2	1	1	1	1	1	1	0	56540	58794	131120	125180	76131		0.631	0.657	1.464	1.398	0.85		2.216	1.294	1.921
NbS00004260g0019.1	Dihydrolipoyllysine-residue acetyltransferase component of pyruvate dehydrogenase, putative [Ricinus communis]	---	47.419	40.6	15	8	2	2	3	2	3	2	3	8	8	8	7	8	7	2	2	2	2	2	2	765790	815790	901040	1003100	897650	971190	0.858	0.914	1.01	1.124	1.006	1.088	1.31	1.101	1.077	1.157	0.063936
NbS00004261g0007.1	unnamed protein product [Vitis vinifera]	---	38.328	5.6	3	1	1	0	1	1	0	0	1	1	1	1	1	0	1	1	1	1	1	0	1	0	0	0	0	0	40153
NbS00004263g0010.1	PREDICTED: uncharacterized protein LOC100244479 [Vitis vinifera]	---	21.051	9.3	1	1	1	1	0	0	0	0	0	1	0	1	0	0	0	1	0	1	0	0	0	0	0	5334.7	0	0	0
NbS00004264g0022.1	Staphylococcal nuclease domain-containing protein 1 OS=Rattus norvegicus GN=Snd1 PE=2 SV=1	Snd1	111.02	32	26	24	5	4	5	2	5	5	5	23	21	21	21	23	21	5	3	5	5	4	5	480930	450570	351820	506830	503050	454110	1.05	0.984	0.768	1.107	1.099	0.992	1.054	1.117	1.292	1.141	0.24114
NbS00004264g0028.1	unknown protein	---	21.061	12	6	1	1	1	2	1	0	2	0	1	1	1	1	1	1	1	1	1	1	1	1	60612	78216	0	38412	68713	54612	1.008	1.301		0.639	1.143	0.908	0.634	0.879		0.777
NbS00004268g0115.1	uncharacterized protein	---	27.047	39.6	47	7	2	8	11	9	5	8	6	7	7	6	6	6	7	2	2	1	2	2	2	2760700	2445800	4280000	2212400	1871600	1832400	1.075	0.953	1.667	0.862	0.729	0.714	0.802	0.765	0.428	0.624	0.068622
NbS00004268g0116.1	uncharacterized protein	---	22.382	10.9	4	2	1	1	1	0	0	2	0	2	2	2	2	2	2	1	1	1	1	1	1	94821	0	60932	109790	139000	87520	0.964		0.619	1.116	1.412	0.889	1.158		1.436	1.439
NbS00004276g0009.1	PREDICTED: uncharacterized protein LOC100264910 [Vitis vinifera]	---	48.328	8.9	7	3	3	2	2	0	1	1	1	3	2	3	1	1	2	3	2	3	1	1	2	89626	154360	67984	0	0	120920	0.828	1.426	0.628			1.117			1.779	1.163
NbS00004277g0105.1	uncharacterized protein	---	36.196	34.4	14	8	3	2	0	1	3	3	5	4	2	3	5	7	7	2	1	1	3	3	3	78189	0	0	362690	806200	536600	0.175			0.813	1.808	1.203	4.646			7.284
NbS00004283g0007.1	PREDICTED: ubiquitin-activating enzyme E1 1-like [Glycine max]	---	13.968	21.3	7	2	2	2	1	1	1	1	1	2	1	1	1	2	1	2	1	1	1	2	1	208450	0	0	0	83788	0	1.427				0.573					0.402
NbS00004297g0014.1	AP-1 complex subunit gamma-2, putative [Ricinus communis]	---	102.6	9.3	14	5	4	2	2	4	2	2	2	5	3	5	4	4	4	4	3	4	3	3	3	122220	217840	206840	137300	204820	179080	0.687	1.224	1.162	0.771	1.151	1.006	1.122	0.94	0.866	0.953	0.89724
NbS00004300g0004.1	PREDICTED: thioredoxin reductase 2-like [Vitis vinifera]	---	35.155	43.3	32	8	6	6	4	4	5	7	6	8	7	8	8	8	8	6	5	6	6	6	6	288830	349750	298910	306590	458280	401030	0.824	0.998	0.853	0.875	1.307	1.144	1.062	1.31	1.341	1.243	0.190325
NbS00004301g0004.1	RecName: Full=Eukaryotic translation initiation factor 5A-2	---	17.39	42.1	7	7	2	1	2	1	1	1	1	7	6	6	6	6	6	2	2	2	2	2	2	181660	152830	63911	164400	126840	163880	1.277	1.074	0.449	1.156	0.892	1.152	0.905	0.831	2.566	1.143	0.54856
NbS00004314g0004.1	unnamed protein product [Vitis vinifera]	---	52.953	2.7	6	1	1	1	1	1	1	1	1	1	1	1	1	1	1	1	1	1	1	1	1	0	0	0	0	0	10625
NbS00004324g0003.1	predicted protein [Populus trichocarpa]	---	32.879	24.2	17	5	5	5	1	6	1	1	3	5	4	5	4	3	5	5	4	5	4	3	5	233460	225160	219510	340590	287220	297320	0.874	0.843	0.821	1.275	1.075	1.113	1.459	1.275	1.356	1.364	0.005017
NbS00004325g0012.1	ubiquitin-associated /TS-N domain-containing protein [Arabidopsis lyrata subsp. lyrata]	---	46.509	17.7	17	6	1	4	2	5	2	3	1	5	5	6	5	5	4	1	0	1	0	0	0	370240	339930	287870	365310	375540	364680	1.056	0.97	0.821	1.042	1.071	1.04	0.987	1.104	1.267	1.107	0.28638
NbS00004331g0005.1	COP9 complex subunit 7a [Solanum chacoense]	---	21.908	31.9	14	5	5	4	3	3	1	1	2	4	5	5	5	4	4	4	5	5	5	4	4	216160	203990	217370	213890	167350	188170	1.075	1.014	1.081	1.063	0.832	0.935	0.989	0.821	0.865	0.893	0.184262
NbS00004361g0008.1	ADP-glucose pyrophosphorylase small subunit [Nicotiana tabacum]	---	59.307	43	101	16	1	19	16	18	16	15	17	16	16	16	15	14	16	1	1	1	1	1	1	5614300	6562500	5940000	6674700	5499700	6175200	0.924	1.08	0.977	1.098	0.905	1.016	1.188	0.838	1.04	1.013	0.8801
NbS00004370g0039.1	ripening regulated protein DDTFR10-like [Solanum tuberosum]	---	22.855	41.6	6	7	1	1	1	0	2	1	1	5	6	4	7	7	6	1	1	0	1	1	1	0	0	0	0	0	401420
NbS00004372g0004.1	ACT11D09.4 [Cucumis melo]	---	107.85	4.5	5	3	2	2	1	0	0	1	1	2	3	2	1	2	3	2	2	1	0	1	2	133630	60467	0	0	59774	110100	1.469	0.665			0.657	1.21		0.988		0.875
NbS00004377g0003.1	PREDICTED: tropinone reductase homolog At1g07440 [Vitis vinifera]	---	27.649	29.6	19	5	2	2	3	5	3	3	3	3	4	5	3	5	4	1	2	2	1	2	2	473650	619310	696530	347680	321080	441450	0.98	1.281	1.441	0.719	0.664	0.913	0.734	0.518	0.634	0.62	0.03334
NbS00004382g0012.1	hypothetical protein VITISV_003519 [Vitis vinifera]	---	52.521	8.9	8	3	2	2	1	1	1	1	2	2	1	2	3	2	3	1	0	1	2	1	2	69819	0	65507	73912	86425	56188	0.992		0.931	1.05	1.228	0.798	1.058		0.857	1.066
NbS00004389g0009.1	cyclase family protein [Arabidopsis lyrata subsp. lyrata]	---	50.705	8.9	9	3	1	3	2	0	2	1	1	3	3	2	2	2	3	1	1	0	0	0	1	101600	122290	79497	154850	143450	125200	0.839	1.009	0.656	1.278	1.184	1.033	1.523	1.173	1.575	1.396	0.068597
NbS00004401g0008.1	PREDICTED: shikimate kinase, chloroplastic [Vitis vinifera]	---	31.085	25.4	21	5	5	6	4	2	3	3	3	4	4	4	3	4	3	4	4	4	3	4	3	293580	370230	134560	287680	208190	272450	1.124	1.418	0.515	1.102	0.797	1.043	0.98	0.562	2.025	0.962	0.91506
NbS00004401g0017.1	translocon-associated protein beta family protein-like [Solanum tuberosum]	---	22.104	15.3	10	3	3	2	1	2	3	1	1	2	3	2	3	3	3	2	3	2	3	3	3	503760	697100	447770	568900	535470	689290	0.878	1.215	0.78	0.992	0.933	1.201	1.13	0.768	1.54	1.088	0.56176
NbS00004408g0003.1	hypothetical protein SORBIDRAFT_03g038830 [Sorghum bicolor]	---	32.468	12.8	6	2	2	1	1	1	0	1	2	2	2	2	1	2	2	2	2	2	1	2	2	48270	31588	55627	0	43007	29987	1.158	0.758	1.334		1.031	0.719		1.36	0.539	0.808
NbS00004414g0010.1	uncharacterized protein	---	23.714	74	144	16	16	23	25	24	23	26	23	12	14	15	14	14	16	12	14	15	14	14	16	20951000	28166000	24690000	27419000	21773000	25271000	0.848	1.14	0.999	1.11	0.881	1.023	1.309	0.773	1.024	1.009	0.91942
NbS00004415g0023.1	ADP-ribosylation factor-like 8b [Nicotiana tabacum]	---	21.697	19.2	2	2	1	0	0	1	0	1	0	2	1	2	1	2	1	1	0	1	0	1	0	0	0	0	0	29486	0
NbS00004415g0024.1	predicted protein [Populus trichocarpa]	---	17.724	18.8	2	2	2	0	0	0	1	0	1	1	2	2	2	2	2	1	2	2	2	2	2	0	0	0	55381	0	49953				1.052		0.948
NbS00004417g0006.1	14-3-3 protein [Nicotiana tabacum]	---	30.044	33.1	9	7	2	3	1	2	0	2	1	7	6	6	6	6	7	2	2	1	2	2	2	413470	83577	78826	42800	95098	84273	3.109	0.628	0.593	0.322	0.715	0.634	0.104	1.139	1.069	0.386	0.31196
NbS00004419g0002.1	cytochrome P450 [Capsicum annuum]	---	59.233	8.7	11	4	4	4	2	1	0	2	2	4	4	4	3	4	2	4	4	4	3	4	2	202750	223760	156190	194480	209450	203820	1.022	1.128	0.787	0.98	1.056	1.027	0.959	0.936	1.305	1.043	0.6554
NbS00004422g0017.1	Serine/threonine-protein kinase SAPK1, putative [Ricinus communis]	---	29.217	6.1	4	1	1	1	0	0	1	1	1	1	1	1	1	1	1	1	1	1	1	1	1	0	0	0	0	0	15788
NbS00004432g0009.1	PREDICTED: trafficking protein particle complex subunit 3 [Vitis vinifera]	---	50.767	16.2	15	4	1	3	1	2	3	4	2	4	2	3	3	4	3	1	0	1	1	1	1	96935	63972	130560	110440	156890	87163	0.9	0.594	1.213	1.026	1.457	0.81	1.14	2.453	0.668	1.216	0.48106
NbS00004432g0010.1	unnamed protein product [Vitis vinifera]	---	123.31	2.9	4	3	3	3	0	0	0	0	1	3	1	3	1	0	1	3	1	3	1	0	1	99003	0	32437	0	0	0	1.506		0.494
NbS00004437g0004.1	PREDICTED: IST1 homolog [Vitis vinifera]	---	35.592	5	5	1	1	1	1	1	1	1	0	1	1	1	1	1	1	1	1	1	1	1	1	0	0	0	0	0	23323
NbS00004447g0101.1	uncharacterized protein	---	63.22	40.3	44	17	1	2	0	0	14	13	15	5	2	3	17	13	16	0	0	0	1	1	1	81137	65509	31184	3344700	3063600	3727600	0.047	0.038	0.018	1.946	1.782	2.169	41.404	46.895	120.5	57.252	0.000157731
NbS00004457g0108.1	uncharacterized protein	---	17.427	19.4	4	2	2	2	0	1	0	1	0	2	1	1	0	1	0	2	1	1	0	1	0	36719	0	0	0	0	0
NbS00004459g0001.1	PREDICTED: malate dehydrogenase, glyoxysomal [Vitis vinifera]	---	37.257	42.1	3	8	1	0	0	0	1	1	1	6	6	6	8	8	7	0	0	0	1	1	1	0	0	0	0	0	82742
NbS00004460g0001.1	PREDICTED: fasciclin-like arabinogalactan protein 17 [Vitis vinifera]	---	48.968	3.8	3	1	1	1	1	1	0	0	0	1	1	1	1	1	1	1	1	1	1	1	1	0	0	0	0	0	11812
NbS00004466g0001.1	NRC1 [Solanum lycopersicum]	---	102.71	1	5	1	1	1	1	1	0	1	1	1	1	1	1	1	1	1	1	1	1	1	1	0	0	0	0	0	116500
NbS00004470g0002.1	uncharacterized protein LOC100306467 [Glycine max]	---	16.856	51.2	6	7	2	1	1	1	1	1	1	7	6	5	5	6	6	2	1	1	1	1	1	152680	0	0	0	0	0
NbS00004472g0002.1	PREDICTED: uncharacterized protein LOC100242841 [Vitis vinifera]	---	17.412	19	7	2	2	1	1	2	1	0	2	1	2	2	2	1	2	1	2	2	2	1	2	0	93569	83531	90690	0	77710		1.083	0.967	1.05		0.9			0.931	0.951
NbS00004472g0004.1	Hop-interacting protein THI032 [Solanum lycopersicum]	---	53.524	60.2	27	16	4	7	4	5	3	6	2	16	16	15	16	16	15	4	4	3	4	4	3	574950	297430	654860	176560	760210	199920	1.295	0.67	1.475	0.398	1.712	0.45	0.307	2.555	0.305	0.744	0.4174
NbS00004472g0016.1	PREDICTED: calmodulin-related protein isoform 2 [Vitis vinifera]	---	24.079	22.7	1	4	1	0	0	1	0	0	0	4	4	4	4	4	4	1	1	1	1	1	1	0	0	0	0	0	65612
NbS00004472g0017.1	GAL83 [Nicotiana attenuata]	---	31.355	6.5	2	1	1	1	0	1	0	0	0	1	0	1	0	0	0	1	0	1	0	0	0	0	0	29511	0	0	0
NbS00004479g0012.1	fructose-1,6-bisphosphatase, putative [Ricinus communis]	---	44.806	37.8	37	10	10	6	5	8	7	6	5	10	9	9	8	8	10	10	9	9	8	8	10	477290	539190	589870	629450	628780	528900	0.844	0.953	1.043	1.113	1.112	0.935	1.319	1.167	0.896	1.113	0.2727
NbS00004488g0011.1	PREDICTED: d-3-phosphoglycerate dehydrogenase, chloroplastic-like [Vitis vinifera]	---	70.676	29.6	3	11	2	0	1	1	1	0	0	8	9	8	10	9	10	1	2	1	2	0	1	0	0	0	242410	0	0
NbS00004488g0012.1	unnamed protein product [Vitis vinifera]	---	28.904	14.4	8	3	3	2	1	0	2	1	2	3	2	1	2	1	2	3	2	1	2	1	2	155680	47359	0	96675	0	79970	1.64	0.499		1.018		0.842	0.621			0.87
NbS00004491g0008.1	CYP98A33v1 [Nicotiana tabacum]	---	59.016	16.8	18	7	7	3	3	6	2	1	3	6	5	7	5	6	7	6	5	7	5	6	7	320640	402460	397000	308670	314260	383480	0.905	1.136	1.12	0.871	0.887	1.082	0.962	0.781	0.966	0.898	0.35084
NbS00004500g0004.1	Multidrug resistance protein ABC transporter family [Medicago truncatula]	---	117.78	18.4	41	13	3	4	3	5	7	11	11	12	8	12	10	11	13	3	2	3	3	2	3	406860	305650	343600	674600	1197100	722450	0.669	0.502	0.565	1.109	1.968	1.188	1.658	3.92	2.103	2.457	0.0118972
NbS00004500g0017.1	PREDICTED: ABC transporter C family member 3-like [Vitis vinifera]	---	171.07	10.9	3	11	1	0	0	0	1	1	1	10	7	9	8	10	11	1	1	0	1	1	1	0	0	0	0	0	27872
NbS00004503g0001.1	predicted protein [Populus trichocarpa]	---	21.151	8	3	1	1	1	0	0	1	0	1	1	1	0	1	0	1	1	1	0	1	0	1	0	0	0	0	0	21744
NbS00004507g0010.1	PREDICTED: RNA-binding post-transcriptional regulator csx1-like [Glycine max]	---	49.093	19.4	24	7	3	4	2	6	5	4	3	6	6	7	6	6	5	2	3	3	3	3	2	317900	404910	385850	637920	550880	367940	0.716	0.911	0.869	1.436	1.24	0.828	2.006	1.361	0.953	1.404	0.152023
NbS00004507g0118.1	uncharacterized protein	---	8.576	42.1	9	2	2	2	2	1	2	1	1	2	2	2	2	2	2	2	2	2	2	2	2	133380	315460	88311	131950	128660	202860	0.8	1.892	0.53	0.791	0.771	1.216	0.989	0.408	2.294	0.862	0.9513
NbS00004512g0009.1	predicted protein [Populus trichocarpa]	---	49.475	16.6	4	4	1	1	1	1	0	1	0	3	4	4	4	3	3	1	1	1	1	1	1	0	0	0	0	0	10291
NbS00004513g0009.1	uncharacterized protein	---	14.742	8.6	3	1	1	0	0	0	1	1	1	0	0	0	1	1	1	0	0	0	1	1	1	0	0	0	0	0	107080
NbS00004515g0209.1	uncharacterized protein	---	95.526	20.2	37	10	7	10	5	5	5	6	6	10	8	8	10	8	10	7	6	6	7	5	7	643250	607910	655850	603920	774850	716010	0.964	0.911	0.983	0.905	1.162	1.074	0.939	1.276	1.093	1.099	0.31062
NbS00004521g0015.1	conserved hypothetical protein [Ricinus communis]	---	23.544	8.1	4	1	1	1	0	1	0	1	1	1	1	1	1	1	1	1	1	1	1	1	1	0	0	0	0	0	113690
NbS00004524g0008.1	PREDICTED: aspartic proteinase nepenthesin-1-like [Vitis vinifera]	---	39.384	8	4	1	1	1	0	1	1	0	1	1	1	1	1	1	1	1	1	1	1	1	1	0	0	0	0	0	15449
NbS00004528g0005.1	IST1-like protein OS=Dictyostelium discoideum GN=DDB_G0289029 PE=3 SV=1	DDB_G0289029	55.049	20	15	6	3	4	2	3	0	2	4	4	5	6	3	5	6	2	3	3	1	3	3	219740	153180	135760	97339	127170	110930	1.562	1.089	0.965	0.692	0.904	0.788	0.443	0.83	0.817	0.659	0.070761
NbS00004529g0005.1	PREDICTED: BTB/POZ domain-containing protein At5g67385-like isoform 1 [Vitis vinifera]	---	67.934	12	13	5	2	5	0	1	2	2	3	5	5	4	4	5	5	2	2	2	2	2	2	169040	139390	138910	187480	136580	160960	1.088	0.897	0.894	1.206	0.879	1.036	1.108	0.98	1.159	1.084	0.5312
NbS00004530g0005.1	PREDICTED: glycyl-tRNA synthetase 1, mitochondrial-like [Vitis vinifera]	---	92.752	35.3	66	18	3	11	12	13	9	12	9	17	16	15	15	15	13	3	3	3	3	3	2	1726800	1989800	1867200	2050200	2089500	1936000	0.889	1.024	0.961	1.055	1.075	0.996	1.187	1.05	1.036	1.088	0.143397
NbS00004534g0006.1	RNA-binding protein Musashi homolog Rbp6 OS=Drosophila melanogaster GN=Rbp6 PE=2 SV=3	Rbp6	47.715	6.7	2	2	1	1	1	0	0	0	0	2	2	2	2	2	1	1	1	1	1	1	0	0	0	0	0	9326.7	0
NbS00004538g0101.1	uncharacterized protein	---	26.572	35.6	3	5	1	1	0	1	0	0	1	5	4	5	4	4	5	1	0	1	0	0	1	0	0	0	0	0	23979
NbS00004539g0007.1	hypothetical protein VITISV_043507 [Vitis vinifera]	---	45.605	27.4	16	9	4	9	1	1	0	2	3	9	5	2	4	5	4	4	3	1	2	2	2	869510	364120	88580	109710	274470	244550	2.674	1.12	0.272	0.337	0.844	0.752	0.126	0.754	2.765	0.475	0.57238
NbS00004547g0002.1	RecName: Full=NADH dehydrogenase [ubiquinone] iron-sulfur protein 1, mitochondrial	---	48.577	22	6	7	1	1	1	0	2	1	1	6	6	7	5	5	6	1	1	1	1	1	1	0	0	0	0	0	84834
NbS00004550g0111.1	uncharacterized protein	---	33.593	26.1	5	6	1	2	1	0	0	2	0	5	6	5	5	4	5	1	1	1	0	1	1	35509	0	0	0	67347	0	0.69				1.31					1.899
NbS00004558g0003.1	hydroperoxide lyase [Nicotiana attenuata]	---	17.566	44.3	2	5	1	0	1	0	1	0	0	5	5	5	5	4	5	1	1	1	1	0	1	0	0	0	0	0	21982
NbS00004565g0111.1	uncharacterized protein	---	42.058	50	60	13	10	9	11	4	12	13	11	12	12	10	12	11	12	9	9	7	9	9	9	720390	1980500	470220	1359500	2139300	1780600	0.511	1.406	0.334	0.965	1.519	1.264	1.888	1.08	3.784	1.665	0.20148
NbS00004569g0024.1	Glutathione synthetase, chloroplastic OS=Solanum lycopersicum GN=GSH2 PE=2 SV=1	GSH2	64.109	16.1	3	6	3	0	1	2	0	0	0	3	6	5	4	3	3	1	3	2	1	1	1	0	113250	138810	0	0	0		0.899	1.101
NbS00004583g0122.1	uncharacterized protein	---	47.165	4.1	4	1	1	0	1	1	1	1	0	1	1	1	1	1	1	1	1	1	1	1	1	0	0	0	0	0	85188
NbS00004583g0123.1	uncharacterized protein	---	58.672	25.5	29	9	4	6	5	5	3	5	5	7	9	7	9	7	7	3	4	2	4	2	2	1005300	1109200	1022200	1145100	1014400	1109700	0.942	1.039	0.957	1.073	0.95	1.039	1.139	0.914	1.086	1.042	0.43658
NbS00004592g0013.1	hypothetical protein [Solanum tuberosum]	---	54.25	16.3	2	5	2	2	0	0	0	0	0	4	2	3	2	2	3	2	0	0	0	0	0	38479	0	0	0	0	0	1
NbS00004593g0003.1	non-intrinsic ABC protein [Nicotiana benthamiana]	---	61.174	22.3	8	8	1	2	2	3	0	1	0	7	6	7	6	5	5	1	0	0	0	0	0	134130	147130	146090	93746	72866	0	1.129	1.239	1.23	0.789	0.613		0.699	0.495		0.584
NbS00004594g0004.1	non-intrinsic ABC protein [Nicotiana benthamiana]	---	67.853	21.9	1	8	1	1	0	0	0	0	0	7	6	7	6	5	5	1	0	0	0	0	0	7856.1	0	0	0	0	0	1
NbS00004604g0007.1	PREDICTED: uncharacterized protein LOC100266148 [Vitis vinifera]	---	32.765	11.9	3	2	2	3	0	0	0	0	0	2	1	0	0	0	0	2	1	0	0	0	0	96837	0	0	0	0	0
NbS00004608g0009.1	Protein C20orf11, putative [Ricinus communis]	---	31.024	19	2	3	2	1	0	1	0	0	0	3	3	3	2	3	3	2	2	2	1	2	2	20979	0	67578	0	0	0	0.474		1.526
NbS00004609g0114.1	uncharacterized protein	---	96.362	12.6	16	7	1	2	1	1	3	5	4	3	4	3	5	6	6	0	0	0	1	0	1	172170	77377	146550	195600	361210	300200	0.824	0.37	0.702	0.937	1.73	1.437	1.137	4.676	2.047	2.165	0.059277
NbS00004609g0115.1	uncharacterized protein	---	33.471	31.9	36	7	7	6	6	6	6	6	6	7	7	7	7	7	7	7	7	7	7	7	7	847870	744090	820390	839050	879030	767250	1.039	0.912	1.005	1.028	1.077	0.94	0.989	1.181	0.935	1.03	0.62444
NbS00004623g0002.1	Os12g0571200 [Oryza sativa Japonica Group]	---	10.759	15.1	4	1	1	1	0	0	1	1	1	1	1	1	1	1	1	1	1	1	1	1	1	0	0	0	0	0	40751
NbS00004633g0009.1	putative translation initiation factor eIF-1A-like [Solanum tuberosum]	---	16.461	26.2	7	3	3	4	2	0	1	0	0	3	3	3	3	3	3	3	3	3	3	3	3	1171800	920000	259690	242690	362470	178830	2.242	1.76	0.497	0.464	0.694	0.342	0.207	0.394	0.688	0.333	0.132999
NbS00004638g0012.1	unknown [Populus trichocarpa x Populus deltoides]	---	16.891	24.7	11	2	2	1	2	2	2	1	3	1	2	2	2	2	2	1	2	2	2	2	2	0	108230	236530	245140	149550	253990		0.545	1.19	1.234	0.753	1.278		1.382	1.074	1.255
NbS00004640g0017.1	Os12g0145700 [Oryza sativa Japonica Group]	---	49.807	41.4	58	13	9	8	12	11	9	8	10	11	13	12	12	11	12	7	9	8	8	8	8	917670	1267000	1283100	1122700	987800	959290	0.842	1.163	1.178	1.03	0.907	0.88	1.223	0.78	0.747	0.885	0.39994
NbS00004649g0118.1	uncharacterized protein	---	39.675	15.8	6	3	3	2	2	1	0	1	0	2	2	2	0	2	0	2	2	2	0	2	0	74244	98149	73750	0	0	0	0.905	1.196	0.899
NbS00004667g0115.1	uncharacterized protein	---	134.02	14.3	19	11	1	3	3	3	3	4	3	10	11	10	9	9	9	1	1	1	1	1	1	118960	114070	103890	101230	103310	97938	1.116	1.07	0.975	0.95	0.969	0.919	0.851	0.906	0.943	0.898	0.067658
NbS00004674g0006.1	ceramidase, putative [Ricinus communis]	---	68.04	18.5	6	7	1	1	1	1	0	2	1	7	5	6	5	5	6	1	1	1	1	1	1	0	0	0	0	0	53008
NbS00004679g0009.1	calnexin-like protein precursor [Solanum lycopersicum]	---	69.988	34.4	43	13	5	11	9	5	4	9	5	12	9	8	7	8	8	5	3	2	1	1	3	2940100	2049400	924270	983400	1854600	1323900	1.751	1.22	0.55	0.586	1.104	0.788	0.335	0.905	1.433	0.704	0.51278
NbS00004683g0012.1	unknown protein	---	15.55	39.4	14	3	3	3	3	2	3	1	2	3	3	3	1	2	3	3	3	3	1	2	3	296460	327860	303960	0	138890	251870	1.124	1.243	1.152		0.526	0.955		0.423	0.829	0.631
NbS00004691g0007.1	Fruit-specific protein	---	11.218	33.3	7	2	2	1	2	2	0	1	1	2	2	2	1	2	1	2	2	2	1	2	1	121940	127000	232810	0	137040	0	0.788	0.821	1.505		0.886			1.079		0.854
NbS00004694g0008.1	aspartokinase-homoserine dehydrogenase [Glycine max]	---	100.22	39.5	24	22	6	5	5	3	3	4	4	20	19	19	17	19	18	5	6	4	4	4	4	374710	345490	453790	237360	455060	283060	1.046	0.964	1.267	0.663	1.27	0.79	0.634	1.317	0.624	0.831	0.35952
NbS00004697g0001.1	putative phosphate-induced protein [Capsicum chinense]	---	5.379	21.6	6	1	1	1	1	1	1	1	1	1	1	1	1	1	1	1	1	1	1	1	1	0	0	0	0	0	257250
NbS00004697g0002.1	3-deoxy-D-arabino-heptulosonate 7-phosphate synthase [Morinda citrifolia]	---	58.722	34.5	50	12	8	7	10	9	9	8	7	10	11	11	10	10	10	7	8	7	7	7	7	1142600	1147800	1214000	1065700	694680	929600	1.107	1.112	1.176	1.032	0.673	0.9	0.932	0.605	0.765	0.767	0.159378
NbS00004697g0005.1	erg-1 [Solanum tuberosum]	---	13.766	19	8	2	2	2	1	2	1	1	1	2	1	2	1	1	2	2	1	2	1	1	2	244560	0	182930	0	0	186790	1.194		0.893			0.912			1.021	0.874
NbS00004698g0017.1	GN=XCC3184 PE=4 SV=1	---	30.743	8.9	5	2	2	1	1	1	0	1	1	1	1	1	1	1	1	1	1	1	1	1	1	0	0	0	0	0	25938
NbS00004698g0019.1	Chalcone-flavanone isomerase family protein	---	21.726	10.4	2	1	1	0	0	1	0	1	0	1	1	1	0	1	0	1	1	1	0	1	0	0	0	0	0	34560	0
NbS00004703g0005.1	ras-related GTP-binding protein [Nicotiana tabacum]	---	22.475	38.9	10	5	2	1	2	2	2	2	1	3	5	4	5	5	4	1	2	1	2	2	2	0	199470	0	171210	162730	155630		1.158		0.994	0.945	0.903		0.816		0.818
NbS00004703g0008.1	nuclear RNA binding protein [Solanum tuberosum]	---	31.656	27.8	21	5	1	5	4	5	2	1	4	5	5	5	5	3	5	1	1	1	1	0	1	675800	832970	689520	273310	485910	671070	1.117	1.377	1.14	0.452	0.803	1.11	0.405	0.583	0.974	0.651	0.144741
NbS00004706g0018.1	unknown [Solanum tuberosum]	---	14.043	17.2	2	2	2	1	0	0	0	0	1	2	0	0	0	1	1	2	0	0	0	1	1	115590	0	0	0	0	0
NbS00004706g0021.1	PREDICTED: uncharacterized protein LOC100254135 isoform 1 [Vitis vinifera]	---	131.8	3.2	8	2	2	1	1	1	2	2	1	1	2	2	2	2	2	1	2	2	2	2	2	0	40897	27994	53674	47907	44332		0.952	0.652	1.249	1.115	1.032		1.171	1.583	1.411
NbS00004708g0012.1	PsbP domain-containing protein 2, chloroplastic OS=Arabidopsis thaliana GN=PPD2 PE=1 SV=1	PPD2	27.916	43.1	25	7	4	5	4	6	1	4	5	6	5	7	5	5	5	3	2	4	2	2	2	462210	573710	680430	436390	654900	559900	0.824	1.022	1.212	0.778	1.167	0.998	0.944	1.142	0.823	0.962	0.81908
NbS00004708g0014.1	Proteasome subunit beta type-3-A OS=Arabidopsis thaliana GN=PBC1 PE=1 SV=2	PBC1	22.689	39.7	19	6	2	3	3	3	3	4	3	4	5	5	5	6	5	2	1	1	1	2	1	202300	170380	160000	222880	303860	197650	0.966	0.813	0.764	1.064	1.45	0.943	1.101	1.784	1.234	1.359	0.113364
NbS00004712g0006.1	beta-amylase 1 [Nicotiana langsdorffii x Nicotiana sanderae]	---	64.444	8	7	3	3	2	2	0	1	0	2	3	3	1	3	3	3	3	3	1	3	3	3	41065	47687	0	42504	46246	52423	0.893	1.037		0.924	1.006	1.14	1.035	0.97		1.06
NbS00004717g0103.1	uncharacterized protein	---	13.061	12.5	10	1	1	2	1	1	2	2	2	1	1	1	1	1	1	1	1	1	1	1	1	0	0	0	0	0	291670
NbS00004735g0004.1	Phosphoserine phosphatase, chloroplastic OS=Arabidopsis thaliana GN=PSP PE=1 SV=2	PSP	12.369	14.2	5	1	1	0	1	1	1	1	1	1	1	1	1	1	1	1	1	1	1	1	1	0	0	0	0	0	128960
NbS00004735g0014.1	Phosphoserine phosphatase, chloroplastic OS=Arabidopsis thaliana GN=PSP PE=1 SV=2	PSP	16.881	15.6	6	2	2	2	1	2	1	0	0	2	2	2	2	1	2	2	2	2	2	1	2	104670	116610	115060	101920	0	107340	0.959	1.069	1.054	0.934		0.984	0.974		0.934	0.933
NbS00004744g0003.1	PREDICTED: uncharacterized protein LOC100253680 [Vitis vinifera]	---	37.843	9.1	6	2	2	1	0	2	1	1	1	2	2	2	2	2	2	2	2	2	2	2	2	127640	139430	236500	131980	98856	131150	0.885	0.967	1.639	0.915	0.685	0.909	1.034	0.708	0.555	0.719	0.2345
NbS00004753g0015.1	-binding protein [Nicotiana tabacum]	---	80.234	39.5	106	22	8	16	20	16	17	21	16	20	18	19	19	21	21	8	8	8	7	7	8	2327100	2680100	3150100	3110500	3350300	2933200	0.796	0.916	1.077	1.063	1.145	1.003	1.335	1.25	0.931	1.151	0.197965
NbS00004754g0003.1	PREDICTED: DNA polymerase delta small subunit [Vitis vinifera]	---	27.697	11.6	3	2	1	1	1	1	0	0	0	1	1	1	1	1	1	1	0	0	0	1	0	0	0	0	0	0	17142
NbS00004754g0011.1	PREDICTED: DNA polymerase delta small subunit-like [Glycine max]	---	23.637	12.1	2	2	1	1	0	1	0	0	0	1	0	1	0	0	0	1	0	0	0	0	0	0	0	8267.5	0	0	0
NbS00004754g0013.1	unnamed protein product [Vitis vinifera]	---	44.534	19.2	3	5	2	2	0	1	0	0	0	5	5	5	2	3	4	2	2	2	0	0	1	33454	17262	23897	0	0	0	1.345	0.694	0.961
NbS00004772g0008.1	PREDICTED: uncharacterized protein LOC100252010 [Vitis vinifera]	---	38.815	43.3	11	10	4	3	1	2	1	1	3	9	8	8	8	10	7	4	3	4	3	4	3	177390	140080	241520	83744	108910	169700	1.155	0.912	1.573	0.545	0.709	1.105	0.472	0.777	0.702	0.648	0.15676
NbS00004778g0003.1	Ubiquitin-conjugating enzyme E2 variant 1B [Medicago truncatula]	---	16.09	15.5	2	2	1	1	0	1	0	0	0	2	1	2	0	2	2	1	1	1	0	1	1	0	0	0	0	0	6373.1
NbS00004782g0025.1	phytochelatin synthase 1 [Nicotiana tabacum]	---	46.987	3	2	1	1	0	1	1	0	0	0	1	1	1	0	0	1	1	1	1	0	0	1	0	0	0	0	0	11836
NbS00004793g0001.1	Chlorophyll a-b binding protein 16, chloroplastic OS=Nicotiana tabacum GN=CAB16 PE=2 SV=1	CAB16	12.738	72.6	1	6	1	0	0	0	0	0	1	5	5	5	4	4	5	0	1	1	0	0	1	0	0	0	0	0	12786
NbS00004793g0007.1	Histone-lysine N-methyltransferase, H3 lysine-9 specific SUVH1 OS=Nicotiana tabacum GN=SUVH1 PE=1 SV=1	SUVH1	82.25	6.4	2	2	2	2	0	0	0	0	0	2	1	1	1	1	2	2	1	1	1	1	2	47416	0	0	0	0	33433	1.173					0.827				0.705
NbS00004793g0021.1	Kinase-related protein of unknown function (DUF1296)	---	80.03	7.6	1	3	1	1	0	0	0	0	0	3	0	2	0	0	0	1	0	0	0	0	0	9591.7	0	0	0	0	0	1
NbS00004802g0019.1	uncharacterized protein	---	29.463	3.9	2	1	1	0	0	1	0	1	0	0	1	1	0	1	1	0	1	1	0	1	1	0	0	0	0	0	43362
NbS00004804g0006.1	hypothetical protein VITISV_003301 [Vitis vinifera]	---	88.805	10.5	6	4	2	2	1	0	0	1	2	3	4	3	4	3	2	2	2	1	2	1	1	105490	63710	77286	66808	51186	79518	1.426	0.861	1.044	0.903	0.692	1.075	0.633	0.804	1.03	0.802	0.33124
NbS00004813g0102.1	uncharacterized protein	---	54.341	15.8	4	5	2	1	0	2	1	0	0	3	4	5	5	4	4	1	2	2	2	2	1	0	68330	138790	67894	46679	0		0.85	1.726	0.844	0.58			0.682		0.553
NbS00004818g0001.1	uncharacterized protein	---	23.332	4.4	2	1	1	1	0	0	1	0	0	1	1	1	1	0	0	1	1	1	1	0	0	0	0	0	1435700	0	0
NbS00004829g0014.1	predicted protein [Populus trichocarpa]	---	22.997	40.4	20	5	3	6	2	3	3	3	3	4	3	3	3	3	3	2	2	2	2	2	2	218990	331510	431800	346600	291840	302660	0.683	1.034	1.347	1.081	0.91	0.944	1.583	0.88	0.701	0.958	0.97054
NbS00004829g0017.1	RecName: Full=Glycine-rich protein 2	---	26.086	38	31	5	3	7	7	3	5	5	4	4	4	5	4	5	5	2	2	3	2	3	3	2421900	2015600	1989900	2242700	2364000	2158400	1.101	0.917	0.905	1.02	1.075	0.982	0.926	1.172	1.085	1.053	0.46894
NbS00004842g0003.1	amino acid transporter [Solanum tuberosum]	---	51.978	3.6	1	1	1	0	1	0	0	0	0	1	1	1	1	0	0	1	1	1	1	0	0	0	0	0	6594.5	0	0
NbS00004842g0004.1	PREDICTED: KH domain-containing protein At4g18375-like [Vitis vinifera]	---	73.008	9.6	8	4	4	1	2	1	1	2	1	2	3	2	4	4	3	2	3	2	4	4	3	159880	42653	41070	150990	100070	88891	1.644	0.439	0.422	1.552	1.029	0.914	0.944	2.344	2.166	1.395	0.333
NbS00004850g0016.1	proteasome-like protein alpha subunit [Solanum tuberosum]	---	27.033	37.9	51	7	7	11	7	8	9	9	7	7	7	6	7	7	6	7	7	6	7	7	6	766540	772770	845770	868790	811280	811370	0.943	0.951	1.041	1.069	0.998	0.998	1.134	1.049	0.959	1.044	0.32474
NbS00004850g0017.1	senescence-related protein [Camellia sinensis]	---	48.016	37.5	36	10	7	10	7	5	4	3	7	9	9	8	8	7	8	6	6	6	6	5	6	1564300	1702600	931320	939820	922190	1106600	1.31	1.425	0.78	0.787	0.772	0.926	0.601	0.542	1.187	0.707	0.183003
NbS00004852g0009.1	PREDICTED: acylamino-acid-releasing enzyme-like isoform 1 [Vitis vinifera]	---	87.231	2.9	4	1	1	1	0	1	1	0	1	1	0	1	1	1	1	1	0	1	1	1	1	0	0	0	0	0	26611
NbS00004854g0005.1	prolyl oligopeptidase [Coffea arabica]	---	93.031	22.7	26	10	10	6	5	6	2	3	4	9	10	9	7	7	9	9	10	9	7	7	9	391560	344150	360120	344310	295580	334390	1.135	0.997	1.044	0.998	0.857	0.969	0.879	0.86	0.928	0.889	0.120804
NbS00004858g0102.1	uncharacterized protein	---	26.826	31.6	20	5	5	4	6	4	3	1	2	4	5	4	5	5	4	4	5	4	5	5	4	501360	564310	822930	536080	428170	422250	0.918	1.034	1.508	0.982	0.784	0.774	1.07	0.758	0.513	0.734	0.157816
NbS00004868g0011.1	Vacuolar protein sorting-associated protein 16 homolog OS=Dictyostelium discoideum GN=vps16 PE=3 SV=2	vps16	76.21	4.1	2	2	2	0	0	2	0	0	0	1	1	2	2	2	1	1	1	2	2	2	1	0	0	27806	18861	14262	0			1.369	0.929	0.702					0.596
NbS00004894g0018.1	PREDICTED: glucan endo-1,3-beta-glucosidase 5-like [Glycine max]	---	53.169	20.3	16	6	5	2	5	2	3	2	2	6	6	4	5	6	5	5	5	3	4	5	4	208370	226070	207950	162170	129760	201070	1.101	1.195	1.099	0.857	0.686	1.063	0.778	0.574	0.967	0.768	0.096822
NbS00004897g0007.1	conserved hypothetical protein [Ricinus communis]	---	82.15	5.4	1	3	1	0	0	1	0	0	0	3	2	2	3	1	2	1	0	1	1	0	0	0	0	0	4904	0	0
NbS00004909g0015.1	predicted protein [Populus trichocarpa]	---	32.616	22.2	4	4	4	1	0	1	1	0	1	2	2	3	1	2	2	2	2	3	1	2	2	28842	0	52571	0	0	0	0.709		1.291
NbS00004910g0006.1	chlorophyll a/b-binding protein [Solanum lycopersicum]	---	26.263	22.4	21	6	6	3	3	5	3	3	4	5	3	6	3	3	5	5	3	6	3	3	5	996210	1474100	1414200	2550200	1829400	1953000	0.585	0.866	0.83	1.498	1.074	1.147	2.561	1.24	1.382	1.63	0.037317
NbS00004915g0008.1	PREDICTED: subtilisin-like protease [Vitis vinifera]	---	90.01	16.1	3	6	2	1	1	1	0	0	0	5	5	5	2	3	3	2	1	2	0	0	1	55962	0	59595	0	0	0	0.969		1.031
NbS00004916g0002.1	predicted protein [Populus trichocarpa]	---	58.628	32.9	22	11	6	4	3	4	4	4	3	8	8	8	8	10	8	3	5	4	5	6	5	302410	206930	342600	392110	291720	285800	0.996	0.682	1.128	1.292	0.961	0.941	1.297	1.409	0.834	1.138	0.48434
NbS00004937g0003.1	predicted protein [Populus trichocarpa]	---	81.917	18.1	27	8	8	10	8	3	3	2	1	8	8	6	6	5	5	8	8	6	6	5	5	251450	234470	228800	156940	168100	123270	1.297	1.21	1.18	0.81	0.867	0.636	0.625	0.717	0.539	0.627	0.0084649
NbS00004937g0014.1	PREDICTED: uncharacterized protein LOC100804648 [Glycine max]	---	29.501	12.5	3	2	2	1	0	1	0	1	0	1	2	1	0	1	0	1	2	1	0	1	0	0	10132	0	0	0	0
NbS00004941g0310.1	uncharacterized protein	---	32.778	18.8	6	4	1	1	1	1	1	1	1	3	4	4	4	4	3	1	1	1	1	1	1	0	0	0	0	0	28814
NbS00004947g0002.1	RecName: Full=NADH dehydrogenase [ubiquinone] iron-sulfur protein 1, mitochondrial	---	27.79	30	7	4	2	1	0	2	1	2	1	3	4	4	3	4	3	2	2	2	1	2	1	263640	248030	343420	0	285210	0	0.925	0.87	1.205		1			1.149		1
NbS00004955g0007.1	plastid division regulator MinE [Glycine max]	---	15.856	20.4	12	3	3	1	3	2	3	1	2	3	3	3	3	3	2	3	3	3	3	3	2	102470	68629	100380	71776	42614	97214	1.273	0.852	1.247	0.891	0.529	1.207	0.7	0.621	0.968	0.779	0.3515
NbS00004957g0121.1	uncharacterized protein	---	80.727	11.4	18	4	4	3	3	3	3	4	2	3	4	4	4	4	3	3	4	4	4	4	3	418820	486950	386850	628990	482190	423430	0.889	1.033	0.821	1.335	1.023	0.899	1.502	0.99	1.095	1.187	0.29336
NbS00004960g0005.1	PREDICTED: KH domain-containing protein At4g18375 [Vitis vinifera]	---	61.436	20.7	27	8	1	5	4	6	3	4	5	6	5	7	5	7	7	1	1	1	1	1	1	317230	324200	345240	424080	326950	370030	0.903	0.923	0.983	1.207	0.931	1.053	1.337	1.009	1.071	1.136	0.196663
NbS00004962g0007.1	PREDICTED: uncharacterized protein LOC100256872 [Vitis vinifera]	---	64.727	12	3	6	1	1	1	1	0	0	0	6	6	6	5	5	6	1	1	1	0	0	1	0	0	0	0	0	10996
NbS00004970g0006.1	uncharacterized protein [Arabidopsis thaliana]	---	19.257	12.4	1	1	1	0	0	1	0	0	0	1	1	1	1	0	1	1	1	1	1	0	1	0	0	0	0	0	7424
NbS00004986g0001.1	PREDICTED: uncharacterized protein LOC100249118 [Vitis vinifera]	---	31.815	41.4	52	10	6	8	10	11	8	8	7	9	8	9	8	7	7	6	5	5	5	5	5	1364200	1846700	1861500	2102000	1389700	1732200	0.795	1.076	1.085	1.225	0.81	1.009	1.541	0.753	0.93	1.03	0.88024
NbS00004996g0006.1	PREDICTED: chaperone protein dnaJ 10 [Vitis vinifera]	---	43.626	27.4	14	5	4	4	3	2	2	1	2	5	5	5	5	4	5	4	4	4	4	3	4	305490	205260	322300	137820	284600	200190	1.259	0.846	1.328	0.568	1.173	0.825	0.451	1.387	0.621	0.747	0.28118
NbS00004997g0008.1	coclaurine N-methyltransferase [Citrus unshiu]	---	29.01	21.5	9	3	3	1	3	1	1	1	2	3	3	3	2	3	3	3	3	3	2	3	3	146080	125100	161920	111640	61550	145860	1.165	0.998	1.292	0.891	0.491	1.164	0.765	0.492	0.901	0.737	0.2466
NbS00004997g0105.1	uncharacterized protein	---	100.65	20.1	16	13	5	3	2	3	3	4	1	10	13	12	10	12	9	5	5	5	3	4	3	199130	99849	84730	168470	277070	132340	1.243	0.623	0.529	1.051	1.729	0.826	0.846	2.775	1.561	1.506	0.27236
NbS00005003g0014.1	unknown [Solanum tuberosum]	---	28.305	36.9	8	10	0	2	1	2	1	1	1	8	9	10	7	7	7	0	0	0	0	0	0	460300	302820	337380	246860	263160	261710	1.475	0.97	1.081	0.791	0.843	0.839	0.536	0.869	0.776	0.701	0.056184
NbS00005006g0010.1	predicted protein [Populus trichocarpa]	---	29.447	6.7	4	1	1	1	1	1	0	0	1	1	1	1	1	1	1	1	1	1	1	1	1	0	0	0	0	0	22073
NbS00005012g0002.1	adenylate cyclase [Ipomoea nil]	---	26.621	30.2	14	5	5	3	3	2	2	2	2	5	4	4	5	3	5	5	4	4	5	3	5	198490	239600	272930	216120	175590	200980	0.914	1.103	1.256	0.995	0.808	0.925	1.089	0.733	0.736	0.833	0.18398
NbS00005012g0003.1	PREDICTED: protein KIAA0664 homolog [Vitis vinifera]	---	39.282	8.6	1	1	1	1	0	0	0	0	0	1	0	0	0	0	0	1	0	0	0	0	0	15794	0	0	0	0	0	1
NbS00005012g0016.1	unnamed protein product [Vitis vinifera]	---	141.86	12.8	7	9	5	4	2	0	0	0	1	8	8	5	6	4	8	5	4	2	2	0	4	53976	39072	39372	19664	0	27512	1.503	1.088	1.096	0.547		0.766	0.364		0.699	0.534
NbS00005017g0103.1	uncharacterized protein	---	7.9379	25.7	3	1	1	0	0	0	1	1	1	0	0	0	1	1	1	0	0	0	1	1	1	0	0	0	0	0	81226
NbS00005020g0017.1	conserved hypothetical protein [Ricinus communis]	---	37.5	35.4	15	10	3	3	3	3	2	1	3	8	9	7	8	6	7	3	3	3	2	2	3	111640	109780	116040	121930	65539	104070	1.065	1.047	1.107	1.163	0.625	0.993	1.092	0.597	0.897	0.864	0.4399
NbS00005023g0005.1	PHB2 [Nicotiana benthamiana]	---	31.886	44.1	46	11	2	12	7	7	5	10	5	10	8	8	7	9	8	1	1	1	1	2	1	1958000	1845400	1637100	1503200	1718700	1721100	1.131	1.066	0.946	0.869	0.993	0.995	0.768	0.932	1.052	0.909	0.24228
NbS00005026g0107.1	uncharacterized protein	---	31.302	21.7	14	5	1	3	2	2	2	3	2	4	4	3	4	4	3	1	1	0	1	1	0	719790	756630	579240	1173800	902070	1233500	0.805	0.846	0.648	1.313	1.009	1.379	1.631	1.193	2.128	1.61	0.02028
NbS00005026g0125.1	uncharacterized protein	---	100.84	15.1	4	8	2	0	1	1	2	0	0	5	7	6	6	8	5	2	1	1	2	2	0	94766	0	0	98279	85516	0	1.021			1.058	0.921		1.036			0.969
NbS00005031g0013.1	metacaspase type II [Nicotiana tabacum]	---	50.968	34.9	17	10	4	4	5	3	2	1	2	10	7	8	8	6	7	4	4	4	3	1	2	107450	150260	103290	104720	0	123990	0.911	1.274	0.876	0.888		1.051	0.975		1.2	0.95
NbS00005033g0013.1	predicted protein [Populus trichocarpa]	---	74.267	15.2	10	7	4	1	1	2	2	2	2	5	6	5	4	6	4	3	3	4	2	3	2	36140	31677	37735	81982	126320	58864	0.582	0.51	0.607	1.32	2.033	0.948	2.268	3.986	1.562	2.531	0.017724
NbS00005034g0022.1	putative cytochrome reductase [Capsicum annuum]	---	77.281	14.2	9	6	2	1	2	3	1	0	2	5	5	6	5	5	6	1	2	2	2	2	2	146230	157630	265380	92427	116250	142920	0.953	1.027	1.729	0.602	0.757	0.931	0.632	0.737	0.538	0.617	0.110579
NbS00005043g0005.1	LEA1-like protein [Capsicum annuum]	---	18.562	20.1	4	2	2	1	1	1	0	1	0	2	2	2	1	2	2	2	2	2	1	2	2	37600	44874	35820	0	37714	0	0.964	1.151	0.918		0.967			0.84		0.956
NbS00005049g0005.1	cysteine protease [Nicotiana tabacum]	---	33.208	20	10	5	5	4	1	0	1	2	2	5	4	2	3	4	2	5	4	2	3	4	2	116670	139880	95990	112260	154470	166840	0.89	1.068	0.733	0.857	1.179	1.273	0.963	1.104	1.737	1.23	0.27758
NbS00005050g0011.1	PREDICTED: AP-4 complex subunit mu-1 [Vitis vinifera]	---	56.538	9.3	10	3	2	1	2	2	2	1	2	1	3	3	3	3	3	1	2	2	2	2	2	0	108170	56455	86220	112110	118020		1.124	0.587	0.896	1.165	1.227		1.036	2.09	1.281
NbS00005064g0001.1	unknown protein	---	69.857	2.4	1	1	1	1	0	0	0	0	0	1	1	1	0	0	0	1	1	1	0	0	0	0	0	2124.5	0	0	0
NbS00005070g0002.1	CP12 [Nicotiana tabacum]	---	13.572	53.2	12	4	4	2	1	2	2	2	3	3	3	4	3	3	4	3	3	4	3	3	4	978290	734760	886410	1006500	628360	986180	1.124	0.844	1.019	1.157	0.722	1.133	1.029	0.855	1.112	1.008	0.96986
NbS00005074g0009.1	predicted protein [Populus trichocarpa]	---	44.449	26.3	10	8	4	1	2	2	2	2	1	6	7	7	7	6	7	3	4	3	4	3	4	195460	422890	613630	287470	370050	335290	0.527	1.14	1.655	0.775	0.998	0.904	1.471	0.875	0.546	0.806	0.75076
NbS00005077g0001.1	PREDICTED: peroxiredoxin Q, chloroplastic [Vitis vinifera]	---	23.986	31.5	27	5	5	6	4	5	3	5	4	5	5	4	4	5	5	5	5	4	4	5	5	409720	490120	416280	609630	525500	502540	0.832	0.996	0.846	1.238	1.067	1.021	1.488	1.071	1.207	1.244	0.05604
NbS00005083g0009.1	UPA21 [Capsicum annuum]	---	51.435	30	31	8	3	6	2	4	6	7	6	6	5	7	7	8	8	3	2	3	2	3	3	292820	200410	174550	222220	212610	222180	1.326	0.908	0.791	1.006	0.963	1.006	0.759	1.061	1.272	0.983	0.96498
NbS00005087g0108.1	uncharacterized protein	---	17.429	46.3	15	6	1	3	2	3	3	2	2	6	6	6	6	5	6	1	1	1	1	1	1	0	0	0	0	0	3884500
NbS00005095g0002.1	putative 3-isopropylmalate dehydrogenase small subunit [Capsicum annuum]	---	25.868	41.6	43	6	1	6	8	8	7	7	7	5	6	6	6	6	6	1	1	1	1	1	1	2258600	2634100	2806400	3588100	2916700	3078500	0.784	0.914	0.974	1.246	1.013	1.069	1.589	1.108	1.098	1.246	0.069878
NbS00005109g0016.1	PREDICTED: probable glutamyl-tRNA synthetase, cytoplasmic-like isoform 1 [Vitis vinifera]	---	90.153	9	3	5	1	0	1	1	0	1	0	5	5	4	5	5	4	1	1	1	1	1	1	0	0	0	0	0	41147
NbS00005114g0007.1	putative 24 kDa seed maturation protein-like protein [Solanum tuberosum]	---	28.43	11	3	2	2	1	0	0	0	1	1	2	1	1	1	1	1	2	1	1	1	1	1	101100	0	0	0	0	0
NbS00005119g0003.1	unknown [Solanum tuberosum]	---	21.961	50	26	9	1	6	4	5	3	4	4	9	9	9	9	8	9	1	1	1	1	1	1	1903500	1981800	1736300	1617100	1202700	1934200	1.101	1.146	1.004	0.935	0.695	1.119	0.849	0.606	1.115	0.846	0.26896
NbS00005125g0015.1	glycolate oxidase [Nicotiana benthamiana]	---	38.831	76.1	276	23	2	50	47	45	46	43	45	21	20	21	20	19	21	2	2	2	2	2	2	21235000	20979000	22969000	30091000	24534000	26957000	0.868	0.858	0.939	1.23	1.003	1.102	1.417	1.169	1.174	1.251	0.027583
NbS00005126g0002.1	PREDICTED: long chain acyl-CoA synthetase 7, peroxisomal [Vitis vinifera]	---	77.099	30.2	35	11	11	5	4	7	5	7	7	9	9	9	9	8	9	9	9	9	9	8	9	418960	473860	598120	390340	451590	496840	0.888	1.005	1.268	0.828	0.958	1.053	0.932	0.953	0.83	0.898	0.4657
NbS00005126g0017.1	PREDICTED: probable Xaa-Pro aminopeptidase P-like [Vitis vinifera]	---	80.29	20.4	38	9	5	10	8	6	4	5	5	8	9	9	7	8	9	4	5	5	3	4	5	666750	706250	549680	629400	464920	581970	1.112	1.177	0.916	1.049	0.775	0.97	0.943	0.658	1.059	0.872	0.3032
NbS00005139g0004.1	predicted protein [Populus trichocarpa]	---	29.471	27.3	13	5	5	3	1	5	0	2	2	4	5	5	3	5	5	4	5	5	3	5	5	330520	238850	484600	264540	591470	280930	0.905	0.654	1.327	0.724	1.62	0.769	0.8	2.477	0.58	1.079	0.89562
NbS00005148g0001.1	predicted protein [Populus trichocarpa]	---	67.24	5.7	7	2	2	1	0	1	0	3	2	1	2	2	2	2	2	1	2	2	2	2	2	0	32654	51758	34899	85739	66256		0.602	0.954	0.643	1.58	1.221		2.625	1.28	1.476
NbS00005152g0006.1	unknown [Solanum tuberosum]	---	21.988	50	54	10	3	10	11	7	9	9	8	8	10	9	10	9	9	2	3	2	3	3	2	2109700	2330100	1927900	2180500	1971700	1994400	1.011	1.117	0.924	1.045	0.945	0.956	1.034	0.846	1.035	0.965	0.62618
NbS00005159g0013.1	chloroplast methionine sulfoxide reductase B2 precursor [Nicotiana tabacum]	---	21.738	44.8	36	9	3	5	6	7	5	5	8	7	8	9	9	8	9	3	3	3	3	2	3	899570	773390	1096100	1090700	855880	1136800	0.922	0.793	1.124	1.118	0.877	1.165	1.213	1.106	1.036	1.113	0.45984
NbS00005159g0014.1	predicted protein [Populus trichocarpa]	---	28.308	6.6	1	1	1	1	0	0	0	0	0	1	0	1	1	0	0	1	0	1	1	0	0	0	0	0	3668	0	0
NbS00005169g0001.1	thionin like protein [Nicotiana tabacum]	---	12.095	17.1	9	1	1	3	2	3	1	0	0	1	1	1	1	1	1	1	1	1	1	1	1	0	0	0	0	0	22093
NbS00005170g0006.1	CLB1 [Solanum lycopersicum]	---	58.968	18.4	24	6	6	5	3	5	4	4	3	6	5	6	5	5	5	6	5	6	5	5	5	588950	542840	512690	451870	270420	479530	1.242	1.144	1.081	0.953	0.57	1.011	0.767	0.498	0.935	0.731	0.139704
NbS00005183g0002.1	chaperonin-60 beta subunit [Solanum tuberosum]	---	64.455	46.6	129	25	7	19	25	27	17	23	18	20	23	24	22	25	22	4	6	6	5	7	5	16019000	16876000	17498000	16871000	16345000	15123000	0.973	1.026	1.063	1.025	0.993	0.919	1.053	0.968	0.865	0.959	0.36682
NbS00005186g0003.1	conserved hypothetical protein [Ricinus communis]	---	81.034	10.1	5	4	4	3	0	1	0	1	0	4	2	2	1	1	2	4	2	2	1	1	2	104730	0	68335	0	0	0	1.21		0.79
NbS00005187g0006.1	protein transport SEC13-like protein [Solanum tuberosum]	---	32.568	48	36	9	1	7	8	7	5	1	8	8	8	7	9	4	8	1	1	1	1	0	1	877270	765090	733600	723940	611000	793550	1.169	1.019	0.977	0.964	0.814	1.057	0.825	0.799	1.082	0.896	0.29476
NbS00005213g0016.1	PREDICTED: peroxisomal membrane protein PEX14 [Vitis vinifera]	---	25.709	13.1	5	2	1	1	1	0	1	1	1	2	2	1	1	2	1	1	1	0	1	1	1	0	0	0	0	0	29317
NbS00005219g0009.1	GN=thiE PE=3 SV=1	---	61.84	22.1	30	7	7	6	5	6	5	4	4	7	7	6	7	5	7	7	7	6	7	5	7	259290	300490	310810	331280	332070	337170	0.831	0.964	0.997	1.062	1.065	1.081	1.278	1.105	1.084	1.149	0.127541
NbS00005227g0001.1	UDP-glucose:glucosyltransferase [Lycium barbarum]	---	54.152	4	3	1	1	0	1	0	0	1	1	0	1	1	0	1	1	0	1	1	0	1	1	0	0	0	0	0	27585
NbS00005227g0002.1	glucosyl transferase [Nicotiana tabacum]	---	53.503	13.5	16	4	4	2	4	2	3	1	4	3	4	3	4	3	4	3	4	3	4	3	4	112420	290920	221890	90458	240060	120400	0.627	1.622	1.237	0.504	1.338	0.671	0.804	0.825	0.542	0.721	0.44722
NbS00005228g0009.1	PREDICTED: metacaspase-1-like [Vitis vinifera]	---	39.909	4.6	1	1	1	0	0	0	0	0	1	0	0	1	1	1	1	0	0	1	1	1	1	0	0	0	0	0	28429
NbS00005230g0010.1	conserved hypothetical protein [Ricinus communis]	---	74.233	8.3	2	3	2	1	0	1	0	0	0	2	1	3	2	1	3	1	0	2	1	0	2	0	0	0	0	0	45280
NbS00005233g0108.1	uncharacterized protein	---	30.366	45	47	9	8	8	9	7	6	10	7	8	9	7	8	7	8	7	8	6	7	6	7	708210	1564000	1056200	860550	1069100	1051000	0.674	1.487	1.004	0.818	1.017	1	1.214	0.684	0.996	0.896	0.80376
NbS00005246g0006.1	pectin methyl esterase [Solanum tuberosum]	---	61.882	8.8	15	3	3	3	2	3	2	2	3	2	2	2	2	3	3	2	2	2	2	3	3	138610	167060	256800	239180	129180	249210	0.705	0.849	1.306	1.216	0.657	1.267	1.725	0.774	0.97	1.098	0.77376
NbS00005248g0005.1	UDP-sulfoquinovose synthase [Solanum lycopersicum]	---	53.39	42.6	73	16	3	14	12	15	9	13	10	13	11	14	12	11	13	3	2	3	2	2	2	1536800	1885100	1870000	1826600	1192900	1546300	0.935	1.147	1.138	1.112	0.726	0.941	1.189	0.633	0.827	0.863	0.32486
NbS00005251g0111.1	uncharacterized protein	---	23.612	8.3	4	1	1	1	1	1	1	0	0	1	1	1	1	1	0	1	1	1	1	1	0	0	0	0	0	57471	0
NbS00005253g0012.1	phytoene synthase 1 [Nicotiana tabacum]	---	49.639	11.8	6	3	3	2	1	1	1	0	1	3	2	3	2	1	2	3	2	3	2	1	2	96661	109180	107650	53500	0	80771	1.079	1.219	1.202	0.597		0.902	0.553		0.75	0.642
NbS00005255g0002.1	Os11g0521000 [Oryza sativa Japonica Group]	---	40.984	20.8	8	6	4	4	2	1	1	0	0	6	6	4	5	4	5	4	4	2	3	2	3	74437	59742	44176	48274	58797	42540	1.362	1.093	0.808	0.883	1.076	0.778	0.648	0.984	0.963	0.839	0.4143
NbS00005255g0013.1	PREDICTED: uncharacterized membrane protein At1g16860 [Vitis vinifera]	---	51.213	9.7	2	3	2	1	0	1	0	0	0	3	3	3	1	1	1	2	2	2	1	0	1	25689	0	41194	0	0	0	0.768		1.232
NbS00005259g0004.1	oligopeptidase, putative [Ricinus communis]	---	25.92	33.3	12	6	2	3	3	1	1	2	2	6	5	5	5	5	5	2	2	2	2	2	2	183420	215660	159240	185600	250270	228310	0.9	1.058	0.782	0.911	1.228	1.121	1.012	1.161	1.434	1.19	0.23446
NbS00005278g0012.1	G protein gamma subunit 2	---	12.214	16.2	3	1	1	1	1	0	0	0	1	1	1	1	0	0	1	1	1	1	0	0	1	0	0	0	0	0	27491
NbS00005284g0009.1	Skp1-like protein 1 [Petunia integrifolia subsp. inflata]	---	17.597	56.4	4	5	2	1	1	0	1	1	0	4	5	5	4	4	5	1	2	2	1	1	2	0	0	0	0	0	54566
NbS00005287g0010.1	catalytic, putative [Ricinus communis]	---	48.902	14.5	7	4	4	2	2	2	0	0	1	2	3	3	2	4	1	2	3	3	2	4	1	58194	43183	54121	0	14146	0	1.372	1.018	1.276		0.334			0.328		0.273
NbS00005289g0002.1	uncharacterized protein	---	22.59	9.5	2	1	1	1	0	1	0	0	0	1	1	1	0	1	1	1	1	1	0	1	1	0	0	0	0	0	87101
NbS00005291g0008.1	predicted protein [Populus trichocarpa]	---	127.03	2.6	3	2	2	1	2	0	0	0	0	1	2	0	1	0	1	1	2	0	1	0	1	0	25291	0	0	0	0
NbS00005302g0014.1	unknown [Medicago truncatula]	---	11.8	15.9	5	1	1	0	0	0	1	2	2	0	0	0	1	1	1	0	0	0	1	1	1	0	0	0	70945	49710	67494				1.131	0.793	1.076
NbS00005314g0008.1	uncharacterized protein LOC543655 [Solanum lycopersicum]	---	24.651	23.2	11	3	2	3	1	3	1	2	1	3	2	3	1	2	2	2	1	2	0	1	1	185160	207330	247770	0	350720	238110	0.753	0.843	1.008		1.427	0.969		1.693	0.961	1.38
NbS00005332g0008.1	GTP-binding-like protein [Solanum tuberosum]	---	33.333	20.9	17	4	4	3	4	3	2	2	3	3	4	4	4	4	4	3	4	4	4	4	4	434520	463160	503720	532930	516170	450630	0.899	0.958	1.042	1.102	1.068	0.932	1.226	1.115	0.894	1.07	0.37368
NbS00005338g0022.1	PREDICTED: uncharacterized protein LOC100263426 [Vitis vinifera]	---	31.643	8.6	4	2	2	0	1	1	1	1	0	0	2	1	2	1	1	0	2	1	2	1	1	0	0	0	149270	0	0
NbS00005338g0024.1	PREDICTED: uncharacterized protein LOC100265298 isoform 1 [Vitis vinifera]	---	6.9338	14.5	4	1	1	1	1	1	0	0	1	1	1	1	0	1	1	1	1	1	0	1	1	0	0	0	0	0	60482
NbS00005352g0004.1	1-deoxy-D-xylulose-5-phosphate reductoisomerase [Nicotiana tabacum]	---	50.686	51.6	10	16	4	2	3	1	2	1	1	16	16	15	14	11	15	4	4	3	3	1	4	195910	244740	190210	190160	0	140530	1.019	1.273	0.989	0.989		0.731	0.971		0.739	0.786
NbS00005355g0006.1	ASR4 [Solanum lycopersicum]	---	27.619	48.8	52	9	9	11	9	6	7	9	10	9	7	6	4	7	7	9	7	6	4	7	7	854880	1038900	913060	1030600	558090	1012000	0.949	1.153	1.013	1.144	0.619	1.123	1.205	0.537	1.109	0.926	0.6255
NbS00005367g0016.1	unknown [Populus trichocarpa]	---	54.547	30.3	37	8	8	5	8	5	7	7	5	8	8	8	7	8	7	8	8	8	7	8	7	1789900	2093600	1709500	1999300	1542200	1790400	0.983	1.15	0.939	1.098	0.847	0.983	1.117	0.737	1.047	0.953	0.63498
NbS00005375g0015.1	PREDICTED: uncharacterized protein LOC100242423 [Vitis vinifera]	---	151.86	12.9	22	10	10	7	5	2	2	2	4	7	7	8	6	7	8	7	7	8	6	7	8	177160	143880	121550	84666	86768	91578	1.506	1.223	1.034	0.72	0.738	0.779	0.478	0.603	0.753	0.594	0.0102229
NbS00005377g0008.1	light harvesting chlorophyll a/b-binding protein [Nicotiana sylvestris]	---	27.178	53.1	58	10	0	9	10	9	10	9	11	10	9	9	9	8	8	0	0	0	0	0	0	15815000	20841000	24749000	30014000	15365000	21349000	0.741	0.976	1.159	1.405	0.719	1	1.896	0.737	0.863	1.086	0.80282
NbS00005385g0001.1	-binding protein [Nicotiana tabacum]	---	11.521	12.5	3	2	1	0	1	1	0	1	0	1	2	2	1	2	1	0	1	1	0	1	0	0	0	0	0	59763	0
NbS00005386g0009.1	PREDICTED: cell division protein ftsY homolog [Glycine max]	---	35.217	30	24	6	6	4	4	4	4	3	5	6	6	6	6	5	5	6	6	6	6	5	5	393140	404040	509390	435290	291150	387570	0.974	1.002	1.263	1.079	0.722	0.961	1.108	0.721	0.761	0.853	0.31562
NbS00005404g0013.1	PREDICTED: protein SEC13 homolog [Glycine max]	---	32.433	25.6	5	3	2	2	1	0	1	0	1	3	3	3	3	3	3	2	2	2	2	2	2	35524	28476	34054	32316	24273	43155	1.078	0.864	1.033	0.98	0.736	1.309	0.909	0.852	1.267	1.017	0.97374
NbS00005405g0008.1	RecName: Full=DAG protein, chloroplastic	---	24.58	41.9	14	4	4	3	3	4	2	1	1	4	3	4	3	2	3	4	3	4	3	2	3	325710	249150	210680	391760	151050	134180	1.336	1.022	0.864	1.607	0.62	0.55	1.203	0.607	0.637	0.862	0.5193
NbS00005422g0006.1	signal peptidase I, putative [Ricinus communis]	---	33.849	24.3	22	6	2	4	4	3	3	4	4	6	6	6	6	6	6	2	2	2	2	2	2	279720	298890	266810	255190	234490	258230	1.053	1.126	1.005	0.961	0.883	0.972	0.913	0.784	0.967	0.884	0.052005
NbS00005426g0004.1	Plant basic secretory protein (BSP) family protein	---	25.853	10.4	3	2	2	0	0	1	1	1	0	2	1	2	2	2	1	2	1	2	2	2	1	0	0	37920	49130	40670	0			0.891	1.154	0.955					1.184
NbS00005426g0113.1	uncharacterized protein	---	28.024	37.7	38	9	9	6	3	1	7	10	11	7	7	6	7	8	8	7	7	6	7	8	8	1107600	380610	394500	5101200	8600000	6165900	0.306	0.105	0.109	1.407	2.372	1.701	4.598	22.59	15.606	10.538	0.0029816
NbS00005430g0008.1	ATP synthase delta chain, chloroplastic OS=Nicotiana tabacum GN=ATPD PE=2 SV=1	ATPD	34.536	43.1	95	10	2	17	15	18	15	12	18	10	10	10	10	9	10	2	2	2	2	2	2	8834500	11135000	12056000	11074000	9323500	11618000	0.828	1.043	1.13	1.038	0.874	1.088	1.254	0.838	0.963	1	0.97516
NbS00005437g0006.1	PREDICTED: uncharacterized protein LOC100264617 [Vitis vinifera]	---	19.965	26.2	22	3	3	4	4	3	4	3	4	3	2	3	3	3	3	3	2	3	3	3	3	2133900	2826300	2551400	2811200	1306700	2316100	0.918	1.216	1.098	1.209	0.562	0.996	1.317	0.462	0.907	0.856	0.46298
NbS00005437g0009.1	Hop-interacting protein THI034 [Solanum lycopersicum]	---	24.482	27.6	5	4	4	2	2	1	0	0	0	4	3	3	1	1	3	4	3	3	1	1	3	73311	65351	52388	0	0	51463	1.209	1.078	0.864			0.849			0.983	0.808
NbS00005441g0223.1	uncharacterized protein	---	28.753	42.5	22	7	2	5	3	5	2	2	5	7	7	7	6	6	6	2	2	2	2	2	2	530470	484800	638260	392350	405550	444380	1.099	1.004	1.322	0.813	0.84	0.921	0.74	0.837	0.697	0.752	0.034695
NbS00005483g0102.1	uncharacterized protein	---	52.835	9.2	6	3	3	3	1	2	0	0	0	3	3	3	2	2	3	3	3	3	2	2	3	72560	60905	83602	46495	28003	39509	1.315	1.104	1.515	0.843	0.507	0.716	0.641	0.459	0.473	0.525	0.020059
NbS00005484g0010.1	proton pump interactor 1 [Solanum tuberosum]	---	73.521	23.6	28	13	2	8	3	6	3	3	5	11	9	11	10	11	10	2	2	2	1	2	1	315300	315700	374880	256870	307300	231830	1.05	1.051	1.248	0.855	1.023	0.772	0.814	0.973	0.619	0.791	0.077
NbS00005491g0018.1	sieve element occlusion a [Solanum phureja]	---	82.251	22.8	34	12	12	11	3	5	5	6	4	12	5	9	6	7	6	12	5	9	6	7	6	633800	420640	554790	315040	705930	334150	1.283	0.851	1.123	0.638	1.429	0.676	0.497	1.679	0.602	0.842	0.46832
NbS00005507g0005.1	MFP1 attachment factor 1 OS=Solanum lycopersicum GN=MAF1 PE=1 SV=1	MAF1	16.36	24.8	1	1	1	1	0	0	0	0	0	1	0	1	0	0	1	1	0	1	0	0	1	0	0	0	0	0	35989
NbS00005517g0008.1	PREDICTED: TATA-binding protein-associated factor 172 isoform 1 [Vitis vinifera]	---	227.88	1.1	1	1	1	0	0	1	0	0	0	1	1	1	1	1	1	1	1	1	1	1	1	0	0	0	0	0	1097600
NbS00005524g0004.1	putative PR-10 type pathogenesis-related protein [Nicotiana tabacum]	---	16.739	41.5	21	5	5	2	5	6	2	2	4	5	5	5	5	4	5	5	5	5	5	4	5	83825	267590	327300	265740	202990	247710	0.36	1.151	1.408	1.143	0.873	1.065	3.175	0.758	0.756	1.055	0.66806
NbS00005534g0215.1	uncharacterized protein	---	45.532	43.4	3	16	1	0	1	0	1	1	0	14	15	15	16	15	15	1	1	1	1	1	1	0	0	0	0	0	15927
NbS00005536g0007.1	PREDICTED: uncharacterized protein LOC100249524 [Vitis vinifera]	---	98.011	4.1	4	2	2	1	1	1	0	0	1	1	1	1	1	1	1	1	1	1	1	1	1	0	0	0	0	0	21257
NbS00005540g0006.1	PREDICTED: putative phagocytic receptor 1b [Vitis vinifera]	---	73.846	11.1	10	5	5	4	3	1	0	1	1	4	4	4	2	2	3	4	4	4	2	2	3	155970	155180	121450	73372	96659	102040	1.328	1.321	1.034	0.625	0.823	0.869	0.471	0.623	0.84	0.629	0.023625
NbS00005542g0008.1	PREDICTED: uncharacterized protein LOC100261287 [Vitis vinifera]	---	46.98	14.1	14	5	5	3	1	3	2	1	4	5	5	5	3	4	5	5	5	5	3	4	5	116070	126630	108290	127610	210940	133150	0.847	0.924	0.79	0.931	1.538	0.971	1.099	1.665	1.229	1.343	0.181159
NbS00005551g0105.1	uncharacterized protein	---	38.61	9	3	2	2	2	0	1	0	0	0	2	1	1	1	1	1	2	1	1	1	1	1	79036	0	0	0	0	0
NbS00005559g0005.1	Soluble starch synthase 3, chloroplastic/amyloplastic OS=Solanum tuberosum GN=SS3 PE=1 SV=1	SS3	141.04	20.8	56	17	17	12	11	11	9	7	6	16	12	14	14	13	13	16	12	14	14	13	13	601010	604120	603260	572480	466600	495150	1.079	1.084	1.083	1.028	0.838	0.889	0.953	0.773	0.821	0.849	0.109901
NbS00005570g0013.1	conserved hypothetical protein [Ricinus communis]	---	49.053	4.4	1	1	1	1	0	0	0	0	0	1	0	0	0	0	0	1	0	0	0	0	0	7163.7	0	0	0	0	0	1
NbS00005571g0003.1	protein transport SEC13-like protein [Solanum tuberosum]	---	34.176	24.6	6	4	0	1	1	1	0	1	2	3	2	3	3	2	3	0	0	0	0	0	0	129450	0	67294	0	0	94150	1.335		0.694			0.971			1.399	0.957
NbS00005574g0016.1	GTP-binding nuclear protein Ran-A1 OS=Nicotiana tabacum GN=RAN-A1 PE=2 SV=1	RAN-A1	22.902	40.7	41	7	7	10	6	6	7	5	7	7	7	6	7	7	6	7	7	6	7	7	6	2193600	2150600	2191500	2535600	2365400	2870300	0.92	0.902	0.919	1.063	0.992	1.204	1.155	1.1	1.31	1.189	0.09662
NbS00005601g0008.1	PREDICTED: transmembrane 9 superfamily member 4-like [Glycine max]	---	80.487	14.8	22	8	0	4	1	4	2	5	6	5	3	5	7	6	6	0	0	0	0	0	0	320980	413940	427750	366580	340760	425070	0.839	1.082	1.118	0.958	0.891	1.111	1.142	0.823	0.994	0.974	0.84922
NbS00005607g0010.1	predicted protein [Populus trichocarpa]	---	115.32	5.5	3	4	1	1	1	1	0	0	0	3	3	2	3	3	2	1	1	1	1	0	1	0	0	0	0	0	13629
NbS00005616g0006.1	PREDICTED: nodal modulator 1 [Vitis vinifera]	---	130.79	15.1	4	11	3	0	2	2	0	0	0	8	9	11	7	8	8	1	3	3	1	3	2	0	84738	73350	0	55851	54981		1.26	1.091		0.831	0.818		0.66	0.75	0.701
NbS00005634g0007.1	unnamed protein product [Vitis vinifera]	---	89.05	3	2	2	2	2	0	0	0	0	0	2	1	2	2	2	1	2	1	2	2	2	1	87596	0	15753	13859	24454	0	2.473		0.445	0.391	0.69		0.158			0.37
NbS00005635g0013.1	PREDICTED: uncharacterized protein LOC100249849 [Vitis vinifera]	---	17.311	36.2	8	5	2	5	1	1	0	0	1	5	2	2	0	1	1	2	1	1	0	0	0	138770	62802	66418	0	0	0	1.553	0.703	0.744
NbS00005638g0105.1	uncharacterized protein	---	58.308	21	29	7	7	7	4	6	4	3	5	7	6	7	6	6	6	7	6	7	6	6	6	681050	729680	721040	733680	557450	644540	1.005	1.076	1.064	1.082	0.822	0.951	1.077	0.764	0.894	0.908	0.2799
NbS00005648g0007.1	PREDICTED: phytanoyl-CoA dioxygenase domain-containing protein 1-like [Glycine max]	---	30.541	18.5	2	3	2	1	0	1	0	0	0	2	0	2	1	0	0	1	0	1	0	0	0	0	0	9347.2	0	0	0
NbS00005651g0008.1	elongation factor 1 gamma-like protein [Nicotiana tabacum]	---	53.402	37.4	31	15	4	5	5	6	6	5	4	13	14	13	14	11	13	4	4	4	4	3	3	910150	1017600	1036800	1199100	1264100	1200600	0.824	0.921	0.939	1.085	1.144	1.087	1.317	1.242	1.158	1.235	0.0085973
NbS00005669g0001.1	PREDICTED: LOW QUALITY PROTEIN: uncharacterized protein L728-like [Vitis vinifera]	---	72.001	18.5	25	8	8	5	6	3	1	4	6	8	8	8	8	7	8	8	8	8	8	7	8	195660	259300	168880	188090	531820	347530	0.694	0.92	0.599	0.667	1.887	1.233	0.961	2.051	2.058	1.711	0.2266
NbS00005673g0011.1	PREDICTED: 5-methyltetrahydropteroyltriglutamate--homocysteine methyltransferase-like [Glycine max]	---	80.176	34.3	29	18	9	5	5	6	3	5	5	16	14	17	13	13	16	7	6	9	5	5	7	367390	345160	370070	322290	282570	288240	1.116	1.048	1.124	0.979	0.858	0.875	0.877	0.819	0.778	0.825	0.0142951
NbS00005680g0001.1	succinyl CoA ligase beta subunit-like protein [Solanum tuberosum]	---	67.12	22.5	4	10	3	0	1	0	1	1	1	5	6	7	7	8	7	1	2	2	3	3	2	0	162410	0	0	0	197870		0.902				1.098				1.217
NbS00005686g0010.1	chloroplast N receptor-interacting protein 1 [Nicotiana benthamiana]	---	20.068	24.3	15	3	3	3	2	2	3	3	2	3	3	3	3	3	3	3	3	3	3	3	3	135250	229360	175100	316060	154400	196230	0.673	1.141	0.871	1.572	0.768	0.976	2.336	0.673	1.121	1.235	0.50786
NbS00005686g0016.1	predicted protein [Populus trichocarpa]	---	40.946	11.3	15	3	2	3	3	3	3	1	2	3	3	3	3	3	3	2	2	2	2	2	2	179020	163810	114790	248130	187190	198740	0.984	0.9	0.631	1.364	1.029	1.092	1.386	1.143	1.731	1.386	0.104242
NbS00005693g0110.1	uncharacterized protein	---	33.552	56.2	51	11	8	11	9	10	7	7	7	9	7	10	7	11	8	6	4	7	5	8	5	2454300	2890700	2437200	2510600	2138200	2255600	1.003	1.181	0.996	1.026	0.874	0.921	1.023	0.74	0.925	0.887	0.178656
NbS00005698g0206.1	uncharacterized protein	---	30.083	5.9	6	1	1	1	1	1	1	1	1	1	1	1	1	1	1	1	1	1	1	1	1	0	0	0	0	0	79247
NbS00005720g0125.1	uncharacterized protein	---	65.96	9.9	2	4	1	1	1	0	0	0	0	2	4	4	2	2	4	1	1	1	0	0	1	0	0	0	0	0	13422
NbS00005727g0008.1	predicted protein [Populus trichocarpa]	---	41.042	15	18	5	5	3	3	3	3	4	2	5	4	4	5	5	4	5	4	4	5	5	4	446950	476630	609430	613630	620050	609700	0.794	0.847	1.083	1.09	1.102	1.083	1.373	1.301	1	1.202	0.177937
NbS00005732g0004.1	Aspartic proteinase nepenthesin-1 precursor, putative [Ricinus communis]	---	50.595	22.6	19	8	8	5	3	1	4	5	1	6	6	6	6	7	6	6	6	6	6	7	6	1946600	612980	731160	999250	1168300	748060	1.882	0.593	0.707	0.966	1.129	0.723	0.513	1.904	1.023	0.886	0.99958
NbS00005735g0003.1	lipid transfer protein [Nicotiana tabacum]	---	11.445	13.2	6	1	1	1	1	1	1	1	1	1	1	1	1	1	1	1	1	1	1	1	1	0	0	0	0	0	234560
NbS00005741g0013.1	Formate--tetrahydrofolate ligase [Arabidopsis thaliana]	---	67.34	30.1	17	12	4	2	3	2	4	4	2	10	11	12	12	12	10	3	3	4	4	4	2	84936	174220	128190	328670	292480	191810	0.425	0.871	0.641	1.643	1.462	0.959	3.866	1.679	1.496	2.098	0.045715
NbS00005744g0219.1	uncharacterized protein	---	110.54	16.1	21	10	6	5	3	2	4	2	5	8	7	8	6	5	7	5	4	5	5	4	5	296430	373030	362950	338290	302780	316100	0.894	1.125	1.095	1.02	0.913	0.953	1.141	0.812	0.87	0.927	0.416
NbS00005769g0008.1	PREDICTED: probable membrane-associated 30 kDa protein, chloroplastic [Vitis vinifera]	---	35.057	47.6	3	13	1	0	1	0	1	1	0	9	13	11	13	12	13	0	1	0	1	1	1	0	0	0	0	0	1865.7
NbS00005784g0004.1	nucleotide binding protein, putative [Ricinus communis]	---	75.244	3.8	2	2	2	2	0	0	0	0	0	2	2	1	0	2	1	2	2	1	0	2	1	29534	19852	0	0	19439	0	1.287	0.865			0.847			0.979		0.787
NbS00005790g0009.1	Single-stranded DNA-binding protein, mitochondrial OS=Arabidopsis thaliana GN=At4g11060 PE=2 SV=1	At4g11060	23.569	14	5	2	2	2	1	1	0	0	1	2	2	1	2	0	2	2	2	1	2	0	2	99662	82570	0	65759	0	66047	1.269	1.052		0.838		0.841	0.66			0.723
NbS00005792g0020.1	20S proteasome alpha 6 subunit [Nicotiana benthamiana]	---	29.862	29.9	28	6	2	5	4	3	5	7	4	5	5	4	6	6	5	1	1	1	2	2	1	1414900	1627200	1509800	1497600	1824200	1370100	0.918	1.056	0.98	0.972	1.184	0.889	1.059	1.121	0.907	1.031	0.80534
NbS00005792g0022.1	PREDICTED: uncharacterized protein DDB_G0288155-like [Glycine max]	---	29.616	45.1	37	7	4	5	8	8	4	6	6	5	7	7	6	6	7	3	4	4	4	3	4	818060	1033100	1199700	1150000	1143600	1015000	0.772	0.975	1.132	1.085	1.079	0.958	1.405	1.107	0.846	1.084	0.48282
NbS00005802g0112.1	uncharacterized protein	---	115.46	28.4	5	20	1	1	1	1	0	1	1	17	16	19	16	12	15	1	1	1	1	1	1	0	0	0	0	0	112640
NbS00005803g0013.1	Phospholipase A1-IIdelta OS=Arabidopsis thaliana GN=At2g42690 PE=1 SV=1	At2g42690	56.509	7.1	4	2	2	2	1	1	0	0	0	2	1	2	0	1	1	2	1	2	0	1	1	19575	0	25356	0	0	0	0.871		1.129
NbS00005815g0008.1	ATP binding protein, putative [Ricinus communis]	---	95.475	3.6	2	2	2	0	2	0	0	0	0	2	2	1	1	1	1	2	2	1	1	1	1	16520	13980	0	0	0	0	1.083	0.917
NbS00005816g0007.1	unknown protein	---	66.8	19.6	18	6	6	2	4	2	2	4	4	3	5	5	5	4	6	3	5	5	5	4	6	274840	278300	304450	206150	175860	251320	1.106	1.12	1.225	0.83	0.708	1.011	0.75	0.632	0.825	0.739	0.044305
NbS00005820g0005.1	predicted protein [Populus trichocarpa]	---	10.666	48	25	4	4	4	5	4	4	5	3	3	3	3	3	4	4	3	3	3	3	4	4	552540	852290	844280	1258300	821400	923120	0.631	0.974	0.965	1.438	0.938	1.055	2.279	0.963	1.093	1.335	0.20266
NbS00005824g0001.1	PREDICTED: subtilisin-like protease isoform 1 [Vitis vinifera]	---	82.847	15.4	37	7	7	9	7	7	5	6	3	7	7	7	7	6	4	7	7	7	7	6	4	2067900	1837900	1413400	1099200	1059600	1184800	1.432	1.273	0.979	0.761	0.734	0.821	0.531	0.577	0.839	0.629	0.0180556
NbS00005828g0006.1	PREDICTED: ubiquitin-activating enzyme E1 2-like [Glycine max]	---	107.69	30.5	39	17	10	9	5	7	4	7	7	14	15	15	13	13	14	9	9	8	10	9	8	704520	474530	522950	515250	603370	599450	1.236	0.832	0.917	0.904	1.059	1.052	0.731	1.273	1.147	1.01	0.87406
NbS00005851g0011.1	predicted protein [Populus trichocarpa]	---	73.891	21.8	43	12	7	8	8	6	5	7	9	10	12	11	11	11	12	6	7	6	6	6	7	763720	743370	623380	795960	737860	792510	1.028	1.001	0.839	1.072	0.993	1.067	1.043	0.992	1.272	1.092	0.25226
NbS00005857g0003.1	ATP-citrate synthase, putative [Ricinus communis]	---	46.45	27.4	6	8	1	1	1	1	1	1	1	6	6	7	8	6	7	1	1	1	1	1	1	0	0	0	0	0	296570
NbS00005861g0011.1	pheophorbide A oxygenase, putative [Ricinus communis]	---	52.205	7.3	2	2	2	1	0	0	0	0	1	2	2	2	1	2	2	2	2	2	1	2	2	78994	0	0	0	0	51023	1.215					0.785				0.646
NbS00005863g0007.1	Protein Z, putative [Ricinus communis]	---	42.691	32.1	13	8	4	2	2	3	2	2	2	7	6	5	5	5	6	3	2	2	2	2	2	140590	200190	158440	191760	197830	166740	0.799	1.138	0.901	1.09	1.125	0.948	1.364	0.989	1.052	1.115	0.37296
NbS00005865g0002.1	thionin-like protein [Nicotiana tabacum]	---	12.99	53.8	26	4	4	5	8	3	3	3	4	4	4	4	4	3	4	4	4	4	4	3	4	4218400	9365400	2202700	2377700	2945400	2704400	1.063	2.36	0.555	0.599	0.742	0.681	0.563	0.314	1.227	0.508	0.35234
NbS00005868g0007.1	PREDICTED: protein PIR-like [Vitis vinifera]	---	140.77	1.6	1	1	1	0	0	1	0	0	0	1	0	1	0	0	0	1	0	1	0	0	0	0	0	8624.5	0	0	0
NbS00005874g0019.1	hypothetical protein VITISV_005839 [Vitis vinifera]	---	35.275	15.2	3	3	1	1	0	1	0	1	0	3	2	2	1	2	1	1	0	0	0	0	0	88886	0	0	0	0	0
NbS00005874g0024.1	PREDICTED: putative exosome complex component rrp40 [Vitis vinifera]	---	23.34	7.9	1	1	1	1	0	0	0	0	0	1	0	0	0	0	0	1	0	0	0	0	0	6753.8	0	0	0	0	0	1
NbS00005876g0011.1	Sucrose synthase OS=Solanum tuberosum PE=2 SV=1	---	96.493	16.5	17	8	7	5	2	6	0	2	2	7	8	8	5	7	6	6	7	7	4	6	5	148270	157020	198240	135270	119390	136750	0.994	1.053	1.329	0.907	0.8	0.917	0.912	0.76	0.69	0.777	0.067976
NbS00005876g0104.1	uncharacterized protein	---	91.321	31	48	17	4	10	4	6	8	11	9	14	11	13	12	13	14	3	2	3	3	2	3	501380	503990	399270	839840	949530	879610	0.738	0.742	0.588	1.237	1.399	1.296	1.676	1.885	2.204	1.901	0.00157657
NbS00005878g0109.1	uncharacterized protein	---	63.707	14.6	16	5	5	4	3	3	2	2	2	5	4	4	4	4	4	5	4	4	4	4	4	240510	246910	218520	157750	98219	216020	1.225	1.258	1.113	0.804	0.5	1.1	0.656	0.397	0.988	0.669	0.123524
NbS00005878g0110.1	uncharacterized protein	---	11.314	61.1	7	5	4	4	0	1	1	1	0	5	3	3	2	2	2	4	2	2	1	1	1	401210	147040	133400	0	0	0	1.766	0.647	0.587
NbS00005884g0005.1	-thiazol monophosphate biosynthesis enzyme [Capsicum chinense]	---	47.025	23.7	22	7	7	4	4	4	5	2	3	5	5	6	7	6	6	5	5	6	7	6	6	369540	304810	303310	357850	330630	292910	1.132	0.934	0.929	1.096	1.013	0.897	0.968	1.085	0.966	1.004	0.96044
NbS00005908g0002.1	Scarecrow-like protein 14 OS=Arabidopsis thaliana GN=SCL14 PE=2 SV=2	SCL14	84.687	6.9	6	3	1	1	1	1	1	1	1	2	2	2	2	3	3	1	1	1	1	1	1	0	0	0	0	0	30499
NbS00005908g0003.1	Haloacid dehalogenase-like hydrolase (HAD) superfamily protein	---	33.122	19.9	9	4	4	1	1	1	2	3	1	3	4	3	4	4	4	3	4	3	4	4	4	74583	49740	57315	85526	136900	82189	0.92	0.614	0.707	1.055	1.689	1.014	1.147	2.751	1.434	1.677	0.067624
NbS00005913g0001.1	PREDICTED: aspartic proteinase isoform 2 [Vitis vinifera]	---	66.736	23.2	10	7	5	3	4	3	0	0	0	7	6	7	4	6	4	5	5	5	4	5	3	479510	388140	522310	141540	69824	119400	1.672	1.353	1.821	0.494	0.243	0.416	0.295	0.18	0.228	0.238	0.0031249
NbS00005921g0018.1	unnamed protein product [Vitis vinifera]	---	58.248	5.3	3	2	2	1	1	0	0	1	0	2	2	2	2	2	2	2	2	2	2	2	2	60326	64645	0	0	28677	0	1.178	1.262			0.56			0.444		0.459
NbS00005925g0010.1	PREDICTED: biotin carboxyl carrier protein of acetyl-CoA carboxylase-like [Vitis vinifera]	---	30.026	35.3	13	4	3	2	3	1	3	1	3	3	4	4	4	4	4	3	3	3	3	3	3	283140	195980	181670	200110	94452	179700	1.497	1.036	0.96	1.058	0.499	0.95	0.707	0.482	0.99	0.718	0.25296
NbS00005925g0103.1	uncharacterized protein	---	23.271	18.2	3	2	1	1	0	0	1	1	0	1	1	2	2	2	1	1	0	1	1	1	0	0	0	0	220030	172920	0				1.12	0.88
NbS00005925g0113.1	uncharacterized protein	---	61.116	7.6	8	3	1	1	1	2	1	1	2	2	3	2	2	3	3	1	1	1	1	1	1	24961	67277	91259	134340	152270	115220	0.256	0.69	0.935	1.377	1.561	1.181	5.379	2.262	1.263	2.19	0.084716
NbS00005930g0008.1	PREDICTED: uncharacterized protein LOC100248314 isoform 2 [Vitis vinifera]	---	32.349	43.1	45	9	1	5	8	8	7	7	10	7	7	7	5	6	6	1	1	1	1	1	1	3910600	4269200	4405000	5661000	5280900	4735100	0.83	0.906	0.935	1.202	1.121	1.005	1.448	1.237	1.075	1.246	0.025778
NbS00005934g0006.1	predicted protein [Populus trichocarpa]	---	36.239	31.3	14	6	6	4	3	0	2	0	5	5	4	5	3	4	5	5	4	5	3	4	5	83966	195880	64753	197000	139780	175940	0.588	1.371	0.453	1.379	0.978	1.231	2.345	0.713	2.717	1.488	0.22184
NbS00005939g0108.1	uncharacterized protein	---	80.227	13.2	8	7	1	2	1	2	1	2	0	5	6	7	6	5	6	1	1	1	1	0	1	223570	162780	214610	65934	139630	72229	1.527	1.111	1.465	0.45	0.953	0.493	0.295	0.858	0.337	0.462	0.032861
NbS00005940g0008.1	RecName: Full=4-coumarate--CoA ligase 1	---	69.247	7	11	3	3	2	2	2	1	2	2	2	2	3	2	3	2	2	2	3	2	3	2	356190	451770	480120	573990	608740	566880	0.704	0.892	0.948	1.134	1.202	1.12	1.611	1.348	1.181	1.358	0.028221
NbS00005948g0012.1	putative isopropylmalate synthase [Capsicum annuum]	---	51.304	47	43	13	13	12	7	10	6	4	4	11	11	12	11	10	11	11	11	12	11	10	11	911250	1064600	1073400	1112000	818800	831530	0.941	1.099	1.108	1.148	0.845	0.858	1.22	0.769	0.774	0.906	0.39898
NbS00005953g0016.1	RecName: Full=Probable glutathione S-transferase	---	12.746	23	2	2	1	0	0	0	0	1	1	2	2	0	2	2	2	1	1	0	1	1	1	0	0	0	0	0	36645
NbS00005953g0021.1	fructose-1,6-bisphosphatase precursor [Solanum tuberosum]	---	44.834	37.6	34	14	4	7	5	5	8	5	4	14	14	14	14	14	14	4	4	4	4	4	4	2391000	2120600	2823000	3626900	2223800	3222500	0.874	0.775	1.032	1.326	0.813	1.178	1.517	1.049	1.141	1.237	0.30458
NbS00005954g0007.1	Avr9/Cf-9 rapidly elicited protein 31 [Nicotiana tabacum]	---	20.186	5	1	1	1	0	0	0	0	0	1	1	0	1	0	0	1	1	0	1	0	0	1	0	0	0	0	0	33200
NbS00005958g0001.1	40S ribosomal protein S4-like protein [Solanum tuberosum]	---	26.497	43.2	1	10	0	0	0	0	0	0	1	9	9	8	9	8	9	0	0	0	0	0	0	0	0	0	0	0	32625						1
NbS00005961g0011.1	unknown [Medicago truncatula]	---	36.339	10.6	6	2	2	1	1	1	1	1	1	1	2	2	2	2	1	1	2	2	2	2	1	0	153410	107290	154050	174190	0		1.042	0.729	1.046	1.183			1.135		1.259
NbS00005964g0101.1	uncharacterized protein	---	42.272	26.7	24	8	4	4	5	2	4	3	6	5	7	6	7	7	7	3	3	3	3	3	3	790390	818570	682560	937800	595820	793100	1.027	1.063	0.887	1.218	0.774	1.03	1.186	0.728	1.161	1.015	0.9952
NbS00005966g0012.1	PREDICTED: probable leucine-rich repeat receptor-like protein kinase At5g49770-like [Vitis vinifera]	---	104.95	2	2	1	1	0	0	1	1	0	0	1	1	1	1	1	1	1	1	1	1	1	1	0	0	0	0	0	11133
NbS00005969g0002.1	PREDICTED: nucleolar protein 56-like [Vitis vinifera]	---	63.28	16.2	2	5	1	2	0	0	0	0	0	5	3	4	2	2	4	1	0	0	0	0	1	0	0	0	0	0	3300.1
NbS00005977g0009.1	Vacuolar cation/proton exchanger 3 OS=Arabidopsis thaliana GN=CAX3 PE=1 SV=1	CAX3	49.172	2.9	2	1	1	1	0	1	0	0	0	1	1	1	1	1	1	1	1	1	1	1	1	0	0	0	0	0	145740
NbS00005980g0002.1	ascorbate oxidase precursor [Solanum lycopersicum]	---	62.199	17.7	7	5	3	0	1	0	2	2	2	2	2	1	5	5	5	1	1	0	3	3	3	0	0	0	154880	228900	236460				0.749	1.107	1.144
NbS00005980g0223.1	uncharacterized protein	---	51.513	34.2	60	9	9	11	9	11	10	8	11	9	8	9	9	9	9	9	8	9	9	9	9	1604800	1971900	1611600	1732000	1021700	1768800	0.992	1.218	0.996	1.07	0.631	1.093	1.079	0.518	1.097	0.871	0.44378
NbS00005981g0122.1	uncharacterized protein	---	102.13	7.8	11	5	3	3	1	1	1	3	2	4	4	1	4	5	4	3	3	0	2	3	2	70314	57174	0	73687	101640	65416	0.955	0.776		1.001	1.38	0.888	1.048	1.778		1.259
NbS00005982g0008.1	predicted protein [Populus trichocarpa]	---	52.77	20.7	34	7	7	8	5	7	5	4	5	7	5	6	5	5	6	7	5	6	5	5	6	440020	382220	290020	286800	185370	281290	1.415	1.229	0.933	0.922	0.596	0.905	0.652	0.485	0.97	0.677	0.1037
NbS00005984g0013.1	Phosphatase yidA, putative [Ricinus communis]	---	23.91	14.5	10	2	2	2	2	1	2	1	2	2	2	2	2	2	2	2	2	2	2	2	2	72790	71113	70250	61789	48068	63149	1.128	1.102	1.089	0.958	0.745	0.979	0.849	0.676	0.899	0.808	0.129821
NbS00005988g0006.1	RecName: Full=Non-specific lipid-transfer protein 1	---	11.863	29.7	13	3	3	2	2	1	3	3	2	3	3	3	3	3	3	3	3	3	3	3	3	618200	1138200	732520	1562700	2930900	988590	0.465	0.857	0.551	1.176	2.206	0.744	2.529	2.574	1.35	2.203	0.117356
NbS00005991g0005.1	Phosphoribosylformylglycinamidine synthase, putative [Ricinus communis]	---	170.21	19.5	20	21	5	4	3	4	1	3	5	21	21	21	17	17	17	5	5	5	5	4	5	346950	365870	353330	391950	345590	314200	0.983	1.037	1.001	1.11	0.979	0.89	1.129	0.944	0.889	0.986	0.79968
NbS00006002g0001.1	PREDICTED: vesicle-associated protein 2-1-like [Glycine max]	---	15.129	20.1	4	2	2	2	1	1	0	0	0	2	1	1	1	1	0	2	1	1	1	1	0	45076	0	0	0	0	0
NbS00006002g0007.1	PREDICTED: 50S ribosomal protein L19, chloroplastic [Vitis vinifera]	---	24.041	28.8	17	3	2	4	3	3	2	2	3	3	3	3	3	3	3	2	2	2	2	2	2	847690	940610	712870	877250	885350	840370	0.996	1.106	0.838	1.031	1.041	0.988	1.035	0.941	1.179	1.041	0.60518
NbS00006003g0015.1	hypothetical protein VITISV_002333 [Vitis vinifera]	---	29.583	14.7	6	2	2	2	1	0	1	1	1	2	2	2	2	2	2	2	2	2	2	2	2	90331	42422	56006	53849	34148	52481	1.646	0.773	1.021	0.981	0.622	0.956	0.596	0.805	0.936	0.744	0.37184
NbS00006010g0008.1	Thioredoxin Y1, chloroplastic OS=Arabidopsis thaliana GN=At1g76760 PE=2 SV=1	At1g76760	18.956	38.4	30	7	7	5	5	4	7	4	5	6	7	6	7	6	6	6	7	6	7	6	6	1955800	2089400	2134200	2864300	2352300	2648000	0.836	0.893	0.912	1.224	1.005	1.131	1.464	1.125	1.24	1.272	0.0194046
NbS00006011g0007.1	Lysosomal beta glucosidase OS=Dictyostelium discoideum GN=gluA PE=1 SV=2	gluA	65.761	17.4	36	8	7	4	7	7	7	5	6	7	7	8	8	7	8	6	6	7	7	6	7	291580	387020	332850	369680	381670	360460	0.824	1.094	0.941	1.045	1.079	1.019	1.268	0.986	1.083	1.099	0.2926
NbS00006036g0010.1	amine oxidase, putative [Ricinus communis]	---	96.925	14.8	30	9	9	4	5	5	5	7	4	6	6	9	5	8	7	6	6	9	5	8	7	286570	289760	320150	605550	454330	268740	0.773	0.781	0.863	1.633	1.225	0.725	2.113	1.569	0.84	1.482	0.2914
NbS00006039g0020.1	light harvesting-like protein 3 [Populus trichocarpa]	---	31.562	42.3	66	13	6	13	9	14	11	8	11	12	12	12	11	11	11	6	5	6	5	4	5	1189500	1009800	1007500	926720	761990	829020	1.247	1.058	1.056	0.971	0.799	0.869	0.779	0.755	0.823	0.785	0.037416
NbS00006039g0024.1	uncharacterized protein LOC100785827 [Glycine max]	---	29.923	26.9	32	6	6	5	5	6	6	4	6	5	6	6	6	6	6	5	6	6	6	6	6	1778600	1849600	1565300	1746300	1652300	1463800	1.061	1.104	0.934	1.042	0.986	0.873	0.982	0.893	0.935	0.936	0.41356
NbS00006041g0010.1	PREDICTED: sterol 3-beta-glucosyltransferase-like [Glycine max]	---	21.046	18.6	7	2	2	1	1	3	1	0	1	2	2	2	2	2	2	2	2	2	2	2	2	66381	44594	40834	56371	47686	32902	1.379	0.927	0.848	1.171	0.991	0.684	0.849	1.069	0.807	0.902	0.65874
NbS00006043g0018.1	PREDICTED: GTPase Era-like [Vitis vinifera]	---	47.139	8.4	3	3	2	1	0	0	2	0	0	1	2	2	3	2	2	0	1	1	2	1	1	0	0	0	75518	0	0
NbS00006043g0113.1	uncharacterized protein	---	38.733	12.3	8	3	3	3	3	2	0	0	0	3	3	3	0	1	0	3	3	3	0	1	0	31565	35519	48858	0	0	0	0.817	0.919	1.264
NbS00006046g0011.1	PREDICTED: vacuolar protein sorting-associated protein 9A isoform 1 [Vitis vinifera]	---	53.606	13.8	10	4	4	3	1	2	1	1	2	4	3	4	2	4	4	4	3	4	2	4	4	77087	50726	93574	52442	65122	53461	1.179	0.776	1.431	0.802	0.996	0.817	0.68	1.284	0.571	0.772	0.29644
NbS00006049g0022.1	ras-related GTP-binding protein [Nicotiana tabacum]	---	21.698	23	5	3	2	0	2	1	0	0	2	3	3	3	3	2	3	2	2	2	2	2	2	153580	151660	115140	115820	86755	113240	1.252	1.236	0.938	0.944	0.707	0.923	0.754	0.572	0.984	0.751	0.096857
NbS00006050g0019.1	Tubulin gamma-1 chain OS=Arabidopsis thaliana GN=TUBG1 PE=2 SV=1	TUBG1	52.692	12.6	11	3	3	2	3	2	1	2	1	3	3	3	3	3	3	3	3	3	3	3	3	86366	80675	66156	61835	65148	51945	1.257	1.175	0.963	0.9	0.948	0.756	0.716	0.807	0.785	0.767	0.066476
NbS00006050g0025.1	Ubiquitin-like modifier-activating enzyme 5 OS=Arabidopsis thaliana GN=At1g05350 PE=3 SV=2	At1g05350	46.646	28.2	31	8	8	6	4	7	4	4	6	7	8	7	6	5	8	7	8	7	6	5	8	614780	599150	553150	500400	524490	487370	1.125	1.096	1.012	0.916	0.96	0.892	0.814	0.876	0.881	0.856	0.0157417
NbS00006055g0014.1	EBP1 [Solanum tuberosum]	---	42.745	46.5	31	13	2	6	5	5	6	5	4	9	12	9	10	9	9	2	2	2	2	1	2	1093500	1044000	691240	870310	884980	740080	1.232	1.177	0.779	0.981	0.997	0.834	0.796	0.847	1.071	0.882	0.52626
NbS00006059g0002.1	[Garrya elliptica]	---	41.726	11.4	5	4	0	1	1	0	1	1	1	3	3	3	2	4	3	0	0	0	0	0	0	0	0	0	0	0	808620
NbS00006067g0008.1	PREDICTED: thylakoid lumenal 17.9 kDa protein, chloroplastic [Vitis vinifera]	---	25.099	24.9	9	5	5	1	1	3	1	2	1	3	5	4	3	4	4	3	5	4	3	4	4	364180	169140	503450	427770	337240	417260	0.985	0.457	1.361	1.157	0.912	1.128	1.175	1.996	0.829	1.141	0.54174
NbS00006091g0015.1	Structural maintenance of chromosomes protein 3 OS=Mus musculus GN=Smc3 PE=1 SV=2	Smc3	139.08	6.3	9	6	3	6	2	0	0	0	1	6	5	4	3	5	4	3	3	2	2	2	2	254440	160780	124180	121570	111670	141520	1.67	1.055	0.815	0.798	0.733	0.929	0.478	0.695	1.14	0.695	0.21654
NbS00006092g0014.1	PREDICTED: protein-L-isoaspartate O-methyltransferase [Vitis vinifera]	---	24.2	24.3	20	4	4	4	3	4	3	3	3	3	3	3	2	3	2	3	3	3	2	3	2	230150	204170	199060	203910	232930	230500	1.062	0.942	0.918	0.941	1.074	1.063	0.886	1.14	1.158	1.053	0.44518
NbS00006092g0016.1	RecName: Full=28 kDa ribonucleoprotein, chloroplastic	---	32.129	13.4	17	3	3	3	3	3	2	4	2	3	3	3	3	3	3	3	3	3	3	3	3	2366600	1686500	1187000	1159700	1396900	705510	1.67	1.19	0.838	0.818	0.986	0.498	0.49	0.829	0.594	0.622	0.171458
NbS00006097g0011.1	unnamed protein product [Vitis vinifera]	---	16.538	39.2	17	4	4	4	2	2	2	3	4	3	2	3	2	2	3	3	2	3	2	2	3	515920	387770	377190	453520	430070	361500	1.225	0.921	0.896	1.077	1.022	0.859	0.879	1.11	0.959	0.972	0.86292
NbS00006097g0013.1	conserved hypothetical protein [Ricinus communis]	---	35.864	19.6	6	4	4	2	1	0	1	1	1	2	2	2	1	4	2	2	2	2	1	4	2	45341	0	36354	0	35339	37254	1.175		0.942		0.916	0.966			1.025	0.889
NbS00006099g0113.1	uncharacterized protein	---	68.137	29.3	54	10	3	11	8	7	10	9	9	10	10	10	10	9	10	3	3	3	3	3	3	1114600	1391700	1066900	1005800	962460	979880	1.025	1.28	0.982	0.925	0.886	0.902	0.902	0.692	0.919	0.825	0.155622
NbS00006116g0013.1	uncharacterized protein	---	15.966	9.4	1	1	1	1	0	0	0	0	0	1	0	1	0	0	0	1	0	1	0	0	0	0	0	182350	0	0	0
NbS00006116g0014.1	plant ubiquilin, putative [Ricinus communis]	---	58.871	23.6	22	8	5	7	2	3	4	3	3	8	7	6	6	7	7	5	4	3	3	5	4	306430	330120	265500	409520	435250	367650	0.87	0.937	0.753	1.162	1.235	1.043	1.336	1.318	1.385	1.344	0.021423
NbS00006116g0019.1	catalase [Nicotiana benthamiana]	---	54.784	50.1	147	18	1	26	21	30	22	18	30	15	16	18	16	15	18	1	1	1	1	1	1	19920000	18391000	22234000	18507000	19261000	21089000	1.001	0.924	1.117	0.93	0.968	1.06	0.929	1.048	0.949	0.972	0.71384
NbS00006118g0004.1	predicted protein [Populus trichocarpa]	---	26.835	7	2	1	1	1	1	0	0	0	0	1	1	1	1	1	1	1	1	1	1	1	1	0	0	0	0	0	18075
NbS00006130g0032.1	PREDICTED: 66 kDa stress protein [Vitis vinifera]	---	66.841	33.8	47	11	2	6	8	8	9	6	10	9	10	11	11	8	11	2	2	2	2	1	2	764410	1031600	1042300	1152000	872630	994590	0.783	1.057	1.068	1.18	0.894	1.019	1.507	0.846	0.954	1.064	0.64112
NbS00006130g0034.1	PREDICTED: uncharacterized protein LOC100854850 [Vitis vinifera]	---	147.45	4.6	15	4	4	2	3	1	3	2	4	4	4	3	4	4	4	4	4	3	4	4	4	347360	390090	359800	617820	442330	507450	0.782	0.878	0.81	1.391	0.996	1.143	1.779	1.134	1.411	1.429	0.027458
NbS00006130g0035.1	DNA-binding protein [Nicotiana tabacum]	---	57.531	6.2	12	2	2	2	3	1	2	2	2	2	2	2	2	2	2	2	2	2	2	2	2	115830	252650	162620	202960	171650	173030	0.644	1.405	0.904	1.129	0.955	0.962	1.753	0.68	1.064	1.031	0.75046
NbS00006132g0009.1	GN=lpdA PE=1 SV=3	---	60.261	25.5	25	9	6	5	6	5	2	4	3	8	7	7	6	7	7	6	5	5	4	5	4	526310	503430	448240	426800	563920	386650	1.106	1.058	0.942	0.897	1.185	0.812	0.811	1.12	0.862	0.932	0.54312
NbS00006134g0013.1	PREDICTED: uncharacterized protein LOC100250764 [Vitis vinifera]	---	92.21	4.8	2	2	2	1	1	0	0	0	0	2	2	2	1	1	2	2	2	2	1	1	2	27325	21109	0	0	0	0	1.128	0.872
NbS00006140g0011.1	unknown [Lotus japonicus]	---	31.798	13.3	5	4	1	1	1	1	1	0	1	3	3	2	3	3	2	1	1	1	1	1	1	0	0	0	0	0	139430
NbS00006142g0216.1	uncharacterized protein	---	58.36	25.2	2	8	1	1	0	0	0	0	1	8	7	6	4	5	7	1	1	0	1	0	1	0	0	0	0	0	6021
NbS00006147g0009.1	ribosomal protein S9, putative [Ricinus communis]	---	47.831	8.7	4	2	2	1	2	1	0	0	0	2	2	2	1	2	1	2	2	2	1	2	1	31884	34168	36603	0	35048	0	0.926	0.993	1.063		1.018			1.025		1.024
NbS00006152g0010.1	conserved hypothetical protein [Ricinus communis]	---	44.477	12.4	10	4	3	2	1	2	1	1	3	3	3	3	4	3	4	2	2	2	3	2	3	145730	197810	213500	243530	167560	236420	0.726	0.985	1.063	1.213	0.835	1.178	1.671	0.848	1.108	1.163	0.41952
NbS00006160g0005.1	unknown [Lotus japonicus]	---	16.587	71.2	43	8	5	6	9	8	7	6	7	6	7	7	6	6	8	5	5	5	5	5	5	1492500	1445200	1552500	1483000	1806700	1647600	0.95	0.92	0.988	0.944	1.15	1.049	0.994	1.25	1.062	1.1	0.20288
NbS00006172g0022.1	short-chain dehydrogenase, putative [Ricinus communis]	---	27.745	11.8	2	2	2	1	0	1	0	0	0	1	1	1	0	1	1	1	1	1	0	1	1	4122.4	0	0	0	0	0
NbS00006173g0018.1	Protein TIC 62, chloroplastic OS=Pisum sativum GN=TIC62 PE=1 SV=2	TIC62	69.035	30.5	33	11	8	7	6	6	4	4	6	9	8	10	9	8	8	7	7	8	7	5	6	909710	1030700	1152800	1199700	893190	1197800	0.855	0.969	1.083	1.128	0.839	1.126	1.319	0.866	1.04	1.064	0.6571
NbS00006176g0005.1	PREDICTED: REF/SRPP-like protein At1g67360-like [Vitis vinifera]	---	25.02	31.3	17	6	6	4	3	3	2	3	2	5	4	4	5	5	6	5	4	4	5	5	6	171060	199640	290600	171160	360040	279930	0.697	0.814	1.184	0.697	1.467	1.141	1	1.802	0.964	1.226	0.53192
NbS00006179g0007.1	3-ketoacyl CoA thiolase 1 [Petunia x hybrida]	---	52.126	40	42	12	11	8	5	8	6	8	7	11	11	11	11	9	10	10	10	10	10	9	9	586540	694080	654450	1205100	1472100	1193800	0.606	0.717	0.676	1.245	1.521	1.234	2.054	2.121	1.825	2.001	0.00119963
NbS00006182g0004.1	PREDICTED: rab proteins geranylgeranyltransferase component A 2-like [Vitis vinifera]	---	60.705	16.2	9	5	5	4	0	0	1	2	2	5	5	3	4	3	4	5	5	3	4	3	4	110290	58005	48159	56612	62970	74635	1.611	0.847	0.704	0.827	0.92	1.09	0.513	1.086	1.548	0.897	0.86152
NbS00006198g0012.1	predicted protein [Populus trichocarpa]	---	32.923	21	8	3	2	3	2	1	0	1	1	3	3	2	2	1	2	2	2	1	1	1	1	116690	96416	85528	57418	0	80684	1.336	1.104	0.979	0.657		0.924	0.492		0.944	0.694
NbS00006204g0007.1	Transposon MuDR mudrA-like protein, putative [Solanum demissum]	---	17.543	6	1	1	1	1	0	0	0	0	0	1	0	0	0	0	1	1	0	0	0	0	1	0	0	0	0	0	27726
NbS00006204g0010.1	26S proteasome regulatory particle non-ATPase subunit 12 [Camellia sinensis]	---	21.094	45.4	22	6	5	4	5	5	3	3	2	5	6	5	6	6	5	5	5	5	5	5	5	471260	366340	438100	341460	443420	318210	1.189	0.924	1.105	0.861	1.118	0.803	0.724	1.21	0.727	0.865	0.29674
NbS00006206g0005.1	predicted protein [Populus trichocarpa]	---	11.824	35.6	5	2	2	1	0	1	1	0	2	2	2	1	2	1	2	2	2	1	2	1	2	101940	59314	0	69975	0	124150	1.147	0.668		0.788		1.397	0.687			1.204
NbS00006208g0006.1	predicted protein [Populus trichocarpa]	---	63.337	2.6	2	1	1	1	0	0	0	1	0	1	1	0	1	1	1	1	1	0	1	1	1	0	0	0	0	0	11107
NbS00006215g0003.1	21 kDa protein precursor, putative [Ricinus communis]	---	20.723	22	4	2	1	0	1	0	1	1	1	1	2	1	2	2	2	0	1	0	1	1	1	0	0	0	0	0	11043
NbS00006225g0010.1	heat shock protein 90 [Ipomoea nil]	---	83.669	25	24	15	1	9	3	3	3	3	3	14	13	12	11	12	11	1	1	1	0	1	0	611970	483590	370990	339350	267520	311930	1.539	1.216	0.933	0.854	0.673	0.785	0.555	0.553	0.841	0.627	0.048296
NbS00006245g0003.1	dual specificity protein phosphatase, putative [Ricinus communis]	---	32.245	11	9	2	2	3	1	2	1	1	1	1	2	2	2	2	2	1	2	2	2	2	2	152010	195920	86154	82849	165210	116550	1.142	1.472	0.647	0.622	1.241	0.876	0.545	0.843	1.354	0.84	0.64076
NbS00006263g0014.1	RecName: Full=Threonine synthase, chloroplastic	---	62.732	27.6	55	11	0	9	11	9	9	9	8	8	8	10	9	9	8	0	0	0	0	0	0	2069200	2302800	2609700	2404900	1845900	2126900	0.929	1.034	1.172	1.08	0.829	0.955	1.163	0.802	0.815	0.914	0.41828
NbS00006266g0104.1	uncharacterized protein	---	53.344	6.4	7	2	2	2	2	0	1	1	1	2	2	2	2	2	2	2	2	2	2	2	2	41942	42796	65964	53705	69732	75848	0.719	0.734	1.131	0.921	1.195	1.3	1.281	1.628	1.149	1.322	0.181664
NbS00006271g0007.1	PREDICTED: unknown protein DS12 from 2D-PAGE of leaf, chloroplastic-like [Glycine max]	---	30.976	29.5	20	6	3	5	3	5	2	3	2	6	5	6	6	5	4	3	2	3	3	3	3	668920	581580	627850	575960	362550	487790	1.215	1.056	1.14	1.046	0.658	0.886	0.861	0.623	0.777	0.759	0.108378
NbS00006275g0120.1	uncharacterized protein	---	40.934	19.1	13	5	2	2	5	2	1	2	1	3	5	4	4	5	2	2	2	2	1	2	1	95828	108810	104910	78051	79073	76193	1.059	1.203	1.16	0.863	0.874	0.842	0.815	0.727	0.726	0.754	0.0020412
NbS00006288g0001.1	cytohesin 1, 2, 3, putative [Ricinus communis]	---	206.6	2	4	3	3	1	1	1	0	1	0	1	3	1	3	2	2	1	3	1	3	2	2	0	0	0	44685	0	0
NbS00006290g0014.1	ribosomal protein L2-like [Solanum tuberosum]	---	28.169	18.8	13	4	0	2	2	2	3	2	2	4	3	4	4	4	4	0	0	0	0	0	0	1380600	1120100	959920	1065100	1076700	890530	1.276	1.035	0.887	0.984	0.995	0.823	0.771	0.961	0.928	0.876	0.36444
NbS00006290g0016.1	RecName: Full=50S ribosomal protein L24, chloroplastic	---	24.028	12.9	2	3	1	0	0	1	0	1	0	2	3	3	3	3	3	0	1	1	1	1	1	0	0	0	0	0	42950
NbS00006294g0017.1	Respiratory burst oxidase homolog protein C OS=Solanum tuberosum GN=RBOHC PE=1 SV=2	RBOHC	102.86	6.4	8	4	4	2	2	0	1	2	1	2	3	3	3	3	3	2	3	3	3	3	3	75728	58338	82251	86554	112680	90667	0.898	0.691	0.975	1.026	1.336	1.075	1.143	1.933	1.103	1.34	0.087658
NbS00006303g0103.1	uncharacterized protein	---	59.3	19.6	15	8	8	5	3	1	1	3	2	6	7	4	6	6	7	6	7	4	6	6	7	239310	235410	237560	261730	208510	252660	1	0.984	0.993	1.094	0.872	1.056	1.094	0.886	1.063	1.015	0.89866
NbS00006308g0012.1	hypothetical protein VITISV_036228 [Vitis vinifera]	---	21.576	8.6	4	1	1	1	1	1	0	1	0	1	1	1	1	1	1	1	1	1	1	1	1	0	0	0	0	0	9439.8
NbS00006309g0001.1	60S ribosomal protein L21-like protein [Solanum tuberosum]	---	18.7	24.4	1	3	1	1	0	0	0	0	0	2	2	2	1	0	1	1	1	1	0	0	0	0	0	22175	0	0	0
NbS00006310g0001.1	PREDICTED: glycylpeptide N-tetradecanoyltransferase 1 [Vitis vinifera]	---	49.7	20.4	5	5	1	1	0	1	1	1	1	5	4	5	4	5	3	1	1	1	1	1	1	0	0	0	0	0	22953
NbS00006311g0023.1	RecName: Full=Threonine synthase, chloroplastic	---	58.131	29.7	11	11	1	2	1	2	2	2	2	8	8	10	9	9	8	1	1	1	1	1	1	53001	0	56872	55453	53673	48067	0.992		1.065	1.038	1.005	0.9	1.046		0.845	0.954
NbS00006317g0015.1	predicted protein [Populus trichocarpa]	---	39.708	4.2	4	1	1	1	0	1	1	0	1	1	0	1	1	1	1	1	0	1	1	1	1	0	0	0	0	0	24937
NbS00006322g0005.1	Cysteine synthase, chloroplastic/chromoplastic OS=Spinacia oleracea GN=CYSK PE=1 SV=2	CYSK	40.371	26.3	34	8	7	5	7	6	6	6	4	7	7	7	8	7	7	6	6	6	7	6	6	958950	965810	1043900	1396800	1073800	1123100	0.877	0.883	0.954	1.277	0.982	1.027	1.456	1.112	1.077	1.211	0.096162
NbS00006327g0012.1	PREDICTED: bifunctional aminoacyl-tRNA synthetase-like [Glycine max]	---	56.37	46.5	17	18	4	3	2	2	3	5	2	18	18	18	16	17	17	4	4	4	3	4	4	296940	234030	313490	343540	372360	356400	0.93	0.733	0.981	1.075	1.166	1.116	1.156	1.591	1.138	1.27	0.0566
NbS00006338g0323.1	uncharacterized protein	---	44.455	27.8	9	11	1	3	2	1	1	1	1	11	11	11	11	10	10	1	1	1	1	1	1	145060	122010	117000	74749	124660	100800	1.272	1.07	1.026	0.655	1.093	0.884	0.515	1.021	0.862	0.781	0.179703
NbS00006361g0008.1	PREDICTED: protein CLP1 homolog [Vitis vinifera]	---	43.087	4.3	2	1	1	1	0	0	0	0	1	1	0	1	0	0	1	1	0	1	0	0	1	0	0	0	0	0	39589
NbS00006362g0005.1	PREDICTED: coiled-coil domain-containing protein 12 isoform 1 [Vitis vinifera]	---	17.944	28	2	2	2	1	0	0	0	1	0	2	0	1	2	1	1	2	0	1	2	1	1	0	0	0	32386	0	0
NbS00006365g0017.1	elongation factor tu, putative [Ricinus communis]	---	49.234	49.3	69	15	8	13	11	11	8	13	13	14	11	14	12	12	14	8	7	8	7	8	8	1706300	1843800	1492500	1825700	2001400	1828500	0.957	1.034	0.837	1.024	1.122	1.025	1.07	1.085	1.225	1.121	0.163236
NbS00006366g0007.1	PREDICTED: serine hydroxymethyltransferase 1-like [Vitis vinifera]	---	65.538	5.6	2	2	2	2	0	0	0	0	0	2	1	2	2	1	2	2	1	2	2	1	2	38066	0	32106	26479	0	27590	1.226		1.034	0.853		0.888	0.696		0.859	0.77
NbS00006377g0004.1	eukaryotic initiation factor iso4E [Nicotiana tabacum]	---	22.807	23.4	7	4	1	2	1	1	1	1	1	2	4	3	4	4	4	1	1	1	1	1	1	0	0	0	0	0	375670
NbS00006379g0022.1	glycoprotein-like protein [Solanum tuberosum]	---	15.297	24.1	5	3	1	1	1	1	0	0	2	3	2	3	3	3	3	1	0	1	1	1	1	301010	0	251520	275000	299240	228920	1.11		0.928	1.014	1.104	0.844	0.914		0.909	0.969
NbS00006379g0026.1	ABC transporter family protein [Camellia sinensis]	---	29.72	32	7	5	5	2	2	2	1	0	0	4	5	4	4	4	3	4	5	4	4	4	3	109240	133690	167110	62102	87665	79769	1.025	1.254	1.568	0.583	0.822	0.748	0.569	0.656	0.477	0.56	0.022777
NbS00006385g0105.1	uncharacterized protein	---	119.24	5.5	5	3	3	1	2	1	0	0	1	2	2	2	2	2	2	2	2	2	2	2	2	0	29676	39337	0	0	37176		0.838	1.111			1.05			0.945	1.077
NbS00006407g0001.1	Phosphoserine aminotransferase, chloroplastic OS=Arabidopsis thaliana GN=At4g35630 PE=2 SV=1	At4g35630	47.454	29.3	30	9	9	7	5	4	3	5	6	8	8	9	8	9	9	8	8	9	8	9	9	2667400	2415900	1732900	2021200	1923600	1923500	1.262	1.143	0.82	0.956	0.91	0.91	0.758	0.796	1.11	0.861	0.4156
NbS00006407g0012.1	Protein GRIP OS=Arabidopsis thaliana GN=GRIP PE=1 SV=2	GRIP	94.32	3.7	4	2	2	1	0	1	1	0	1	2	1	1	2	1	1	2	1	1	2	1	1	14987	0	0	35563	0	0	0.593			1.407			2.373			2.373
NbS00006416g0025.1	PREDICTED: ubiquitin carboxyl-terminal hydrolase 12-like [Vitis vinifera]	---	124.84	23	17	17	4	3	4	4	1	3	2	15	12	14	13	14	14	4	1	3	1	2	3	253180	221100	253210	314210	309510	270300	0.937	0.818	0.937	1.163	1.145	1	1.241	1.4	1.067	1.229	0.035485
NbS00006432g0020.1	V-type ATP synthase beta chain [Medicago truncatula]	---	57.826	54.5	5	21	0	1	1	1	1	1	0	20	21	20	19	21	20	0	0	0	0	0	0	0	0	0	0	1462700	0
NbS00006450g0005.1	PREDICTED: TBCC domain-containing protein 1-like [Vitis vinifera]	---	59.861	20.9	18	8	4	2	4	6	2	2	2	7	7	8	5	6	8	4	4	4	3	3	4	238810	272420	285570	255690	278740	257280	0.902	1.029	1.079	0.966	1.053	0.972	1.071	1.023	0.901	0.994	0.94692
NbS00006453g0101.1	uncharacterized protein	---	43.345	40.1	31	13	2	6	4	5	6	6	4	11	13	13	11	10	12	2	2	2	2	1	2	802310	719040	673470	787500	791380	680000	1.081	0.969	0.907	1.061	1.066	0.916	0.981	1.1	1.01	1.029	0.70666
NbS00006455g0016.1	PREDICTED: probable glutathione peroxidase 4 [Vitis vinifera]	---	20.749	17.5	9	3	3	1	2	1	2	1	2	2	3	3	3	2	3	2	3	3	3	2	3	0	113170	81718	51982	69837	96452		1.37	0.989	0.629	0.845	1.167		0.617	1.18	0.746
NbS00006456g0003.1	hypothetical protein VITISV_001965 [Vitis vinifera]	---	39.249	17.8	14	4	2	4	2	2	2	2	2	4	4	4	3	3	4	2	2	2	2	2	2	140090	196320	193520	151530	102690	125470	0.924	1.295	1.276	1	0.677	0.828	1.082	0.523	0.649	0.717	0.101303
NbS00006458g0003.1	alpha-tubulin [Nicotiana tabacum]	---	55.095	36.2	61	12	1	11	10	11	9	9	11	12	12	12	12	12	12	1	1	1	1	1	1	4387300	3531400	2016100	2321700	2279500	2003200	1.592	1.281	0.731	0.842	0.827	0.727	0.529	0.646	0.995	0.665	0.2025
NbS00006464g0001.1	RecName: Full=Tubulin beta-4 chain	---	41.713	65	84	16	1	19	21	12	10	13	9	16	16	15	13	15	14	1	1	0	1	0	1	4149100	4775900	2737100	3272700	2604400	2687600	1.231	1.417	0.812	0.971	0.773	0.797	0.789	0.546	0.982	0.734	0.189165
NbS00006476g0007.1	carotenoid cleavage dioxygenase 1-2 [Solanum lycopersicum]	---	102.96	23.6	53	11	11	10	10	10	9	4	10	10	9	9	9	8	10	10	9	9	9	8	10	820260	1006300	994380	785590	630730	734170	0.99	1.214	1.2	0.948	0.761	0.886	0.958	0.627	0.738	0.762	0.043
NbS00006477g0007.1	unknown [Lotus japonicus]	---	10.756	33.3	19	3	3	3	2	3	2	5	4	3	3	3	3	3	3	3	3	3	3	3	3	488760	585560	591920	600390	681030	748080	0.793	0.951	0.961	0.975	1.106	1.215	1.23	1.163	1.264	1.218	0.091325
NbS00006477g0009.1	hypothetical protein VITISV_036314 [Vitis vinifera]	---	47.129	33.3	42	8	8	12	7	7	3	7	6	8	6	7	6	7	6	8	6	7	6	7	6	732890	677480	719790	808800	881780	767360	0.958	0.886	0.941	1.058	1.153	1.004	1.104	1.301	1.067	1.154	0.038098
NbS00006484g0005.1	RecName: Full=ATP synthase subunit b', chloroplastic	---	11.908	48.1	12	6	2	2	2	2	2	1	3	6	6	6	6	6	6	2	2	2	2	2	2	531730	952190	722390	1377500	326780	871500	0.667	1.195	0.906	1.728	0.41	1.093	2.591	0.343	1.206	1.167	0.96178
NbS00006484g0021.1	protein kinase, putative [Ricinus communis]	---	75.652	2.4	3	1	1	0	1	1	0	0	1	0	1	1	1	1	1	0	1	1	1	1	1	0	0	0	0	0	25219
NbS00006501g0003.1	RecName: Full=ATP synthase subunit gamma, mitochondrial	---	35.438	27.5	6	8	1	1	2	1	1	1	0	8	8	8	8	8	8	1	1	1	1	1	1	0	125960	165150	0	152250	119530		0.895	1.174		1.082	0.849		1.209	0.723	0.933
NbS00006505g0015.1	putative 5-oxoprolinase [Camellia sinensis]	---	143.73	17	48	13	13	6	7	9	10	9	7	11	11	9	9	13	10	11	11	9	9	13	10	554900	572690	592070	730940	835160	828480	0.809	0.835	0.863	1.066	1.218	1.208	1.318	1.459	1.4	1.393	0.0021636
NbS00006511g0127.1	uncharacterized protein	---	38.375	7.5	4	2	2	0	0	0	1	2	1	1	1	2	2	2	2	1	1	2	2	2	2	0	0	73394	114990	92665	108430			0.754	1.181	0.952	1.114			1.477	1.435
NbS00006520g0010.1	40S ribosomal protein S11, putative [Ricinus communis]	---	17.251	32.7	27	5	5	6	6	4	5	3	3	5	4	5	4	5	4	5	4	5	4	5	4	1784600	1608900	1616500	1459900	1516000	1593700	1.118	1.008	1.012	0.914	0.95	0.998	0.818	0.942	0.986	0.912	0.096819
NbS00006525g0005.1	chilling-responsive protein [Nicotiana tabacum]	---	35.806	44.7	15	10	4	2	4	2	3	3	1	8	10	7	10	9	9	2	4	2	4	4	3	334690	298920	140530	295870	342520	251580	1.207	1.078	0.507	1.067	1.235	0.907	0.884	1.146	1.789	1.149	0.52728
NbS00006538g0001.1	PREDICTED: uridine nucleosidase 1-like [Vitis vinifera]	---	30.424	15.8	6	3	3	1	0	1	1	1	2	1	0	3	3	2	3	1	0	3	3	2	3	0	0	35010	48023	23380	63424			0.825	1.131	0.551	1.494			1.811	1.283
NbS00006541g0003.1	importin alpha 1 [Capsicum annuum]	---	58.683	31.3	27	10	2	3	4	3	4	6	7	6	8	9	7	10	8	1	2	2	2	2	2	349240	266270	273420	407080	400630	310350	1.044	0.796	0.817	1.217	1.198	0.928	1.166	1.505	1.136	1.258	0.135577
NbS00006565g0011.1	alpha-glucan water dikinase [Solanum tuberosum]	---	179.56	19.8	74	21	21	15	13	12	10	13	11	20	17	19	16	17	17	20	17	19	16	17	17	1464500	1798100	1494700	1461300	1322900	1469800	0.975	1.197	0.995	0.973	0.881	0.979	0.998	0.736	0.984	0.895	0.21562
NbS00006571g0002.1	PREDICTED: aspartic proteinase nepenthesin-1-like [Vitis vinifera]	---	49.242	6.9	4	2	1	1	1	0	1	0	1	2	2	2	2	1	2	1	1	1	1	0	1	106650	141560	0	95454	0	90659	0.982	1.304		0.879		0.835	0.895			0.75
NbS00006591g0002.1	unnamed protein product [Vitis vinifera]	---	212.37	4.3	8	5	5	1	1	1	0	2	3	3	4	4	3	3	5	3	4	4	3	3	5	114160	124870	145560	133760	110910	133590	0.898	0.982	1.145	1.052	0.872	1.051	1.171	0.888	0.918	0.983	0.87846
NbS00006591g0010.1	conserved hypothetical protein [Ricinus communis]	---	26.579	7.5	2	1	1	0	1	1	0	0	0	0	1	1	0	0	0	0	1	1	0	0	0	0	0	43948	0	0	0
NbS00006603g0001.1	glycosyltransferase UGT1 [Bupleurum chinense]	---	52.213	13.8	13	5	5	2	3	2	2	2	2	4	5	4	4	4	3	4	5	4	4	4	3	129430	151220	123540	99785	94907	83145	1.139	1.33	1.087	0.878	0.835	0.731	0.771	0.628	0.672	0.687	0.0102638
NbS00006607g0110.1	uncharacterized protein	---	25.948	7	6	1	1	1	1	1	1	1	1	1	1	1	1	1	1	1	1	1	1	1	1	0	0	0	0	0	38506
NbS00006610g0006.1	unknown [Populus trichocarpa x Populus deltoides]	---	39.861	9.5	2	2	2	0	0	1	0	1	0	0	0	1	0	1	0	0	0	1	0	1	0	0	0	0	0	38283	0
NbS00006619g0008.1	RecName: Full=Cytochrome P450 71A4	---	53.832	2.7	2	1	1	1	0	1	0	0	0	1	1	1	1	0	0	1	1	1	1	0	0	0	0	0	5545.3	0	0
NbS00006620g0012.1	Alpha-1,4-glucan-protein synthase [UDP-forming] 2 OS=Solanum tuberosum GN=UPTG2 PE=1 SV=1	UPTG2	40.615	39.2	3	10	1	1	0	2	0	0	0	10	10	10	10	9	10	1	1	1	1	0	1	0	0	0	0	0	12474
NbS00006643g0012.1	white-brown-complex ABC transporter family [Populus trichocarpa]	---	82.386	8.2	12	4	4	3	2	4	1	1	1	3	4	4	3	2	3	3	4	4	3	2	3	104610	93811	130950	31100	60953	57207	1.311	1.176	1.642	0.39	0.764	0.717	0.297	0.65	0.437	0.453	0.025017
NbS00006643g0013.1	RecName: Full=Sucrose-phosphatase 1	---	52.668	13.1	1	4	1	0	0	1	0	0	0	2	4	3	4	3	3	0	1	1	1	0	1	0	0	0	0	0	15309
NbS00006644g0116.1	uncharacterized protein	---	120.9	8.9	11	6	6	3	2	2	1	3	0	5	5	5	4	5	4	5	5	5	4	5	4	151510	121420	77902	98253	143930	107630	1.297	1.04	0.667	0.841	1.233	0.922	0.648	1.186	1.382	0.997	0.9332
NbS00006658g0002.1	hypothetical protein VITISV_030011 [Vitis vinifera]	---	32.791	29.5	12	6	3	1	2	2	2	3	2	3	4	4	4	5	4	1	2	2	2	3	2	0	122480	135300	128050	118990	125960		0.971	1.072	1.015	0.943	0.998		0.971	0.931	0.965
NbS00006672g0030.1	FtsH protease-like [Solanum lycopersicum]	---	79.61	16.3	7	6	3	3	1	0	1	1	1	6	4	4	4	4	5	3	1	1	1	1	2	32795	0	0	0	0	32978	0.997					1.003				1.006
NbS00006672g0032.1	UDP-D-apiose/UDP-D-xylose synthase [Nicotiana benthamiana]	---	43.339	38.5	6	13	1	1	1	1	1	1	1	12	11	12	11	9	8	1	1	1	1	1	1	0	0	0	0	0	35771
NbS00006672g0043.1	PREDICTED: uncharacterized protein LOC100255893 [Vitis vinifera]	---	35.107	9.3	5	2	2	1	1	2	0	0	1	2	2	2	1	1	2	2	2	2	1	1	2	22543	22358	32263	0	0	18228	0.945	0.938	1.353			0.764			0.565	0.708
NbS00006694g0116.1	uncharacterized protein	---	27.145	8.3	3	1	1	1	1	0	0	0	1	1	1	1	1	1	1	1	1	1	1	1	1	0	0	0	0	0	33748
NbS00006711g0014.1	putative pyridoxine biosynthesis protein [Nicotiana tabacum]	---	27.053	46.2	18	6	3	3	3	4	4	1	3	5	5	6	6	4	5	3	2	3	3	2	2	158330	177270	268160	181330	166900	214150	0.815	0.912	1.38	0.933	0.859	1.102	1.145	0.942	0.799	0.931	0.79108
NbS00006716g0007.1	RecName: Full=5-epiaristolochene 1,3-dihydroxylase	---	62.907	7.2	7	3	3	0	0	0	1	3	3	1	0	0	2	3	2	1	0	0	2	3	2	0	0	0	76428	93156	96975				0.86	1.048	1.091
NbS00006728g0001.1	hypothetical protein VITISV_024248 [Vitis vinifera]	---	97.519	6.5	4	3	3	1	0	1	0	2	0	3	1	3	1	2	2	3	1	3	1	2	2	15411	0	26383	0	44940	20342	0.576		0.986		1.679	0.76			0.771	1.561
NbS00006732g0010.1	protein phosphatase 2A [Nicotiana tabacum]	---	53.686	28.8	33	9	8	8	3	6	4	6	6	9	7	7	8	6	7	8	6	6	7	5	6	677110	524280	572630	677160	829710	612830	1.043	0.808	0.882	1.043	1.279	0.944	1	1.583	1.07	1.195	0.20628
NbS00006769g0021.1	DnaJ-like protein [Nicotiana tabacum]	---	36.884	31.8	9	5	5	5	1	1	1	1	0	5	3	2	1	2	4	5	3	2	1	2	4	71086	40964	39875	0	41166	41004	1.518	0.875	0.852		0.879	0.876		1.005	1.028	0.811
NbS00006784g0013.1	mitochondrial import inner membrane translocase subunit tim44, putative [Ricinus communis]	---	54.936	7.4	5	2	2	1	1	2	1	0	0	1	1	2	1	1	1	1	1	2	1	1	1	0	0	73199	0	0	0
NbS00006786g0009.1	predicted protein [Populus trichocarpa]	---	64.693	17.9	1	7	1	1	0	0	0	0	0	7	5	5	4	6	4	1	1	0	0	1	0	0	0	0	0	6570.1	0
NbS00006792g0116.1	uncharacterized protein	---	48.344	13.1	5	4	2	2	1	0	0	1	1	3	3	3	3	2	3	2	2	2	2	1	2	47579	39204	41049	47815	0	54161	1.035	0.853	0.893	1.04		1.178	1.005		1.319	1.196
NbS00006793g0003.1	Delta3,5-delta2,4-dienoyl-CoA isomerase, mitochondrial precursor, putative [Ricinus communis]	---	29.892	10.9	9	2	2	1	2	2	2	1	1	2	2	2	2	2	2	2	2	2	2	2	2	97631	81297	50415	103110	118700	104790	1.054	0.877	0.544	1.113	1.281	1.131	1.056	1.461	2.079	1.424	0.12692
NbS00006811g0211.1	uncharacterized protein	---	89.548	36	82	16	5	16	10	13	15	13	15	13	13	14	14	12	15	5	3	5	4	4	5	9215500	8464900	8801100	8989600	8878400	8618200	1.044	0.959	0.997	1.018	1.006	0.976	0.975	1.049	0.979	1	0.98786
NbS00006813g0005.1	predicted protein [Populus trichocarpa]	---	16.919	31.1	9	2	2	3	3	1	0	0	2	2	2	1	2	1	2	2	2	1	2	1	2	122850	71047	0	81980	0	84546	1.363	0.788		0.91		0.938	0.668			0.859
NbS00006815g0012.1	mitochondrial processing peptidase [Solanum tuberosum]	---	54.292	33.1	3	10	1	0	1	1	0	0	1	7	9	9	9	10	8	0	1	1	1	1	1	0	0	0	0	0	18687
NbS00006819g0015.1	PREDICTED: trigger factor isoform 1 [Vitis vinifera]	---	57.792	42.8	6	17	3	3	1	1	0	0	1	16	15	13	15	12	13	3	1	1	2	1	2	142930	0	0	113120	0	119940	1.14			0.903		0.957	0.792			0.816
NbS00006819g0022.1	chaperone GrpE type 1 [Nicotiana tabacum]	---	33.595	17.1	5	3	2	2	2	0	0	0	1	3	3	3	3	3	3	2	2	2	2	2	2	66381	61947	44191	51348	61642	56212	1.166	1.088	0.776	0.902	1.082	0.987	0.774	0.994	1.272	0.981	0.96016
NbS00006820g0015.1	chlorophyll a/b binding protein	---	29.164	50.9	34	9	4	5	6	4	7	4	8	9	8	9	7	7	9	4	4	4	3	3	4	8527600	11984000	13920000	17188000	14355000	16938000	0.617	0.867	1.007	1.244	1.039	1.226	2.016	1.198	1.217	1.409	0.082458
NbS00006820g0025.1	ethylene-responsive elongation factor EF-Ts precursor [Solanum lycopersicum]	---	49.949	12.7	3	4	1	0	1	0	0	1	1	3	4	4	4	4	4	1	1	1	1	1	1	0	0	0	0	0	17796
NbS00006821g0002.1	Phosphoglycerate kinase, chloroplastic OS=Nicotiana tabacum PE=2 SV=1	---	53.284	62.8	340	27	5	64	50	73	52	45	56	26	26	27	25	25	27	5	5	5	5	5	5	64433000	73559000	84433000	86437000	78509000	82181000	0.823	0.94	1.079	1.105	1.003	1.05	1.343	1.067	0.973	1.111	0.25316
NbS00006821g0022.1	Phosphoglycerate kinase, cytosolic OS=Nicotiana tabacum PE=2 SV=1	---	42.527	63.5	97	18	6	18	17	13	16	17	16	17	18	17	17	17	17	6	6	6	6	6	6	6252300	7959200	7152400	5753000	7622500	6799700	0.903	1.15	1.033	0.831	1.101	0.982	0.92	0.957	0.951	0.944	0.61194
NbS00006831g0013.1	orf297a [Nicotiana tabacum]	---	59.018	15.2	10	4	4	2	1	1	2	2	2	3	3	3	3	3	4	3	3	3	3	3	4	155530	126310	162090	197190	177870	161670	0.952	0.773	0.992	1.206	1.088	0.989	1.267	1.408	0.997	1.208	0.116819
NbS00006841g0003.1	water channel protein [Nicotiana tabacum]	---	30.792	18.1	7	7	1	1	0	1	1	2	2	5	7	7	5	7	7	1	1	1	1	1	1	0	0	0	0	0	1498400
NbS00006851g0006.1	26S proteasome non-ATPase regulatory subunit 13 OS=Dictyostelium discoideum GN=psmD13 PE=2 SV=1	psmD13	44.26	16.3	18	5	1	5	2	4	2	3	2	5	5	5	5	4	5	1	1	1	1	0	1	249160	156670	189580	196420	206100	206480	1.241	0.78	0.944	0.979	1.027	1.029	0.789	1.317	1.09	1.024	0.78922
NbS00006852g0010.1	PREDICTED: uncharacterized protein At3g15000, mitochondrial [Vitis vinifera]	---	50.853	12.5	4	4	1	0	1	0	2	1	0	3	3	4	3	3	3	1	1	1	1	1	1	0	0	0	0	0	95006
NbS00006860g0009.1	homolog of anti-oxidant 1	---	9.1234	80.2	6	5	1	1	1	1	1	1	1	5	3	4	4	4	4	1	1	1	1	1	1	0	0	0	0	0	389890
NbS00006861g0015.1	multidrug resistance pump, putative [Ricinus communis]	---	52.997	3.1	2	1	1	0	0	1	0	0	1	1	0	1	0	0	1	1	0	1	0	0	1	0	0	0	0	0	38274
NbS00006864g0012.1	secretory carrier membrane protein [Elaeis guineensis]	---	33.148	23.8	12	4	4	1	2	1	2	4	2	2	3	3	3	4	3	2	3	3	3	4	3	177950	187770	158580	200050	202680	198150	0.949	1.001	0.846	1.067	1.081	1.057	1.124	1.08	1.249	1.146	0.109037
NbS00006867g0008.1	PREDICTED: ATP-dependent RNA helicase DBP2 [Vitis vinifera]	---	61.219	8.8	9	4	2	3	1	2	1	1	1	3	3	3	4	3	3	2	2	2	2	1	2	103560	90099	90192	46416	0	66914	1.304	1.134	1.135	0.584		0.842	0.448		0.742	0.599
NbS00006876g0001.1	RecName: Full=Methylthioribose-1-phosphate isomerase	---	11.332	11.1	5	1	1	1	1	0	1	1	1	1	1	0	1	1	1	1	1	0	1	1	1	0	0	0	0	0	133950
NbS00006878g0022.1	hypothetical protein VITISV_033681 [Vitis vinifera]	---	20.02	9.6	1	1	1	1	0	0	0	0	0	1	1	1	0	1	0	1	1	1	0	1	0	0	0	0	0	3900.1	0
NbS00006878g0029.1	cystathionine beta-lyase [Solanum tuberosum]	---	53.952	19.5	20	7	7	5	3	4	1	4	3	6	7	7	5	6	6	6	7	7	5	6	6	579910	512430	553490	516540	579100	511470	1.07	0.945	1.021	0.953	1.068	0.943	0.891	1.13	0.924	0.976	0.67514
NbS00006888g0007.1	Nuclear pore complex protein Nup205 OS=Homo sapiens GN=NUP205 PE=1 SV=3	NUP205	200.92	1.7	5	2	2	0	1	1	1	1	1	2	2	1	2	2	2	2	2	1	2	2	2	0	36412	0	57793	52991	54840		0.721		1.144	1.049	1.086		1.455		1.516
NbS00006889g0009.1	beta-hexosaminidase 1 precursor [Solanum lycopersicum]	---	68.351	4.2	8	2	2	1	1	2	1	1	2	1	2	2	2	2	2	1	2	2	2	2	2	0	43437	50497	112280	79224	74065		0.604	0.702	1.562	1.102	1.03		1.825	1.467	1.886
NbS00006890g0126.1	uncharacterized protein	---	105.02	9.2	2	5	2	2	0	0	0	0	0	5	3	2	0	2	3	2	1	0	0	0	1	47766	0	0	0	0	0
NbS00006901g0005.1	14-3-3 protein [Nicotiana tabacum]	---	29.101	62	123	14	4	18	21	18	21	24	21	10	13	13	11	12	12	2	3	3	3	2	2	9327500	9129300	9162700	7888700	8720200	8166200	1.068	1.045	1.049	0.903	0.999	0.935	0.846	0.956	0.891	0.897	0.022815
NbS00006904g0001.1	plastid fibrillin 2 [Coffea canephora]	---	46.78	4.7	3	1	1	1	1	0	1	0	0	1	1	1	1	0	1	1	1	1	1	0	1	0	0	0	0	0	20438
NbS00006909g0017.1	alpha-galactosidase/alpha-n-acetylgalactosaminidase, putative [Ricinus communis]	---	45.82	24.9	22	8	4	4	7	3	3	4	1	6	8	6	8	5	6	4	4	4	4	3	4	541390	615530	443260	589490	501270	501780	1.017	1.157	0.833	1.108	0.942	0.943	1.089	0.814	1.132	0.995	0.99054
NbS00006914g0004.1	PREDICTED: protein ELC [Vitis vinifera]	---	47.718	3.8	3	1	1	1	0	0	0	1	1	1	1	1	1	1	1	1	1	1	1	1	1	0	0	0	0	0	14743
NbS00006925g0007.1	PREDICTED: 30S ribosomal protein S6 alpha, chloroplastic [Vitis vinifera]	---	25.729	9.9	3	2	2	2	0	0	0	1	0	2	1	1	1	2	1	2	1	1	1	2	1	217740	0	0	0	136550	0	1.229				0.771					0.627
NbS00006929g0002.1	predicted protein [Populus trichocarpa]	---	12.551	13.3	2	1	1	0	0	0	1	1	0	1	1	1	1	1	1	1	1	1	1	1	1	0	0	0	0	0	104670
NbS00006944g0020.1	RecName: Full=Light-induced protein, chloroplastic	---	34.927	25.5	18	4	2	3	3	3	3	3	3	3	4	4	4	4	4	2	2	2	2	2	2	257440	255910	264170	434690	337220	397770	0.793	0.789	0.814	1.339	1.039	1.226	1.689	1.317	1.506	1.504	0.032936
NbS00006944g0023.1	RecName: Full=Pyrophosphate--fructose 6-phosphate 1-phosphotransferase subunit beta	---	55.192	33.5	17	10	2	3	4	3	3	1	3	9	7	9	7	8	10	2	2	2	2	2	2	392530	440500	552190	358730	271140	392060	0.978	1.098	1.376	0.894	0.676	0.977	0.914	0.616	0.71	0.738	0.11036
NbS00006953g0014.1	copper chaperone [Solanum lycopersicum]	---	9.1194	80.2	22	5	1	5	3	3	4	3	4	5	3	4	4	4	4	1	1	1	1	1	1	2208000	2671200	1881300	2264100	2075500	2246500	0.993	1.201	0.846	1.018	0.933	1.01	1.025	0.777	1.194	0.974	0.88054
NbS00006956g0008.1	pistil-specific extensin-like protein [Solanum nigrum]	---	26.852	10.3	7	2	2	2	1	1	1	1	1	2	2	2	2	1	1	2	2	2	2	1	1	275090	49032	49646	72546	0	0	2.465	0.439	0.445	0.65			0.264			0.582
NbS00006958g0004.1	chloroplast threonine deaminase 1 precursor [Solanum lycopersicum]	---	52.51	28.1	16	7	2	5	3	4	3	0	1	7	6	5	4	2	5	2	2	2	1	0	0	250080	152400	150730	155170	34978	90288	1.8	1.097	1.085	1.117	0.252	0.65	0.621	0.23	0.599	0.507	0.153259
NbS00006964g0008.1	-transporting atpase plant/fungi plasma membrane type, putative [Ricinus communis]	---	79.679	36.5	34	20	0	7	5	7	5	4	6	18	18	19	19	18	18	0	0	0	0	0	0	599430	715620	1052500	392650	706060	541950	0.897	1.071	1.576	0.588	1.057	0.811	0.656	0.987	0.515	0.693	0.197636
NbS00006966g0007.1	glycoprotein endopeptidase-like protein [Solanum tuberosum]	---	23.662	30.5	10	4	4	1	2	2	1	3	1	2	3	3	2	3	2	2	3	3	2	3	2	141790	157700	133210	135540	96149	123130	1.08	1.201	1.015	1.033	0.733	0.938	0.956	0.61	0.924	0.82	0.143724
NbS00006968g0016.1	DNA polymerase delta catalytic subunit OS=Oryza sativa subsp. japonica GN=POLD1 PE=2 SV=1	POLD1	124.04	2.8	2	2	2	2	0	0	0	0	0	2	1	1	1	1	0	2	1	1	1	1	0	44904	0	0	0	0	0
NbS00006992g0002.1	Chitin-inducible gibberellin-responsive protein 1 OS=Oryza sativa subsp. japonica GN=CIGR1 PE=2 SV=1	CIGR1	64.849	2.6	3	1	1	2	1	0	0	0	0	1	1	0	1	1	0	1	1	0	1	1	0	0	0	0	0	720680	0
NbS00006995g0020.1	PREDICTED: protein bem46-like [Vitis vinifera]	---	34.197	15.7	9	4	4	3	2	2	1	0	1	4	4	3	1	3	2	4	4	3	1	3	2	86408	81474	71059	0	31350	74880	1.252	1.18	1.029		0.454	1.085		0.385	1.054	0.667
NbS00006996g0012.1	unknown [Solanum tuberosum]	---	28.363	36.9	11	10	3	3	1	3	1	1	2	9	8	10	8	7	8	3	2	3	3	2	3	429520	291540	344040	187330	205920	321620	1.448	0.983	1.16	0.631	0.694	1.084	0.436	0.706	0.934	0.671	0.107584
NbS00006997g0001.1	glucose-6-phosphate dehydrogenase [Nicotiana benthamiana]	---	60.197	17	10	8	3	2	1	2	2	1	2	7	7	8	8	5	8	3	3	3	3	3	3	291500	297810	349440	400870	290020	311340	0.901	0.921	1.08	1.239	0.897	0.962	1.375	0.974	0.891	1.068	0.6317
NbS00007006g0003.1	alpha-glucosidase [Solanum tuberosum]	---	47.276	14.4	2	4	2	1	0	0	0	1	0	4	4	2	3	4	1	2	2	0	1	2	0	28509	0	0	0	89732	0	0.482				1.518					3.149
NbS00007015g0008.1	uncharacterized protein	---	21.94	8.3	3	1	1	0	0	0	0	1	2	0	0	0	1	1	1	0	0	0	1	1	1	0	0	0	0	0	42767
NbS00007016g0018.1	PREDICTED: probable salt tolerance-like protein At1g78600-like [Vitis vinifera]	---	21.51	8.2	1	1	1	0	0	1	0	0	0	0	0	1	0	0	0	0	0	1	0	0	0	0	0	5129	0	0	0			1
NbS00007016g0020.1	plastidic aldolase NPALDP1 [Nicotiana paniculata]	---	42.239	45.3	174	18	3	23	33	31	31	25	31	16	14	17	15	14	14	3	3	3	3	2	3	31689000	39613000	42663000	46548000	38180000	44325000	0.782	0.978	1.053	1.149	0.943	1.094	1.469	0.964	1.039	1.133	0.29634
NbS00007021g0001.1	4-alpha-glucanotransferase [Solanum tuberosum]	---	18.683	30.6	15	5	5	2	4	3	1	1	4	5	5	4	2	3	4	5	5	4	2	3	4	186090	125650	245890	0	227760	71666	1.086	0.733	1.435		1.329	0.418		1.813	0.291	0.805
NbS00007027g0009.1	PREDICTED: ruBisCO large subunit-binding protein subunit beta, chloroplastic [Vitis vinifera]	---	64.435	58.7	235	30	2	47	41	41	38	32	36	27	27	26	26	24	26	2	2	2	2	2	2	10944000	11727000	11502000	12075000	10362000	10451000	0.979	1.049	1.029	1.08	0.927	0.935	1.103	0.884	0.909	0.962	0.49318
NbS00007027g0011.1	Nucleoporin NUP53, putative [Ricinus communis]	---	36.336	21.2	10	4	4	1	1	2	2	2	2	3	4	3	3	4	4	3	4	3	3	4	4	197770	226000	168930	193590	181820	163840	1.048	1.198	0.895	1.026	0.964	0.868	0.979	0.805	0.97	0.91	0.40898
NbS00007047g0122.1	uncharacterized protein	---	125.83	4.7	1	3	1	1	0	0	0	0	0	3	2	2	2	2	3	1	0	0	0	0	1	0	0	0	0	0	5977.2
NbS00007048g0008.1	asparagine amidase A-like [Vitis vinifera]	---	67.948	4.8	3	2	1	0	0	1	0	1	1	2	1	2	2	2	2	1	0	1	1	1	1	0	0	0	0	0	22865
NbS00007048g0108.1	uncharacterized protein	---	35.833	19.7	9	4	2	3	2	2	1	1	0	4	4	3	3	4	4	2	2	1	1	2	2	791790	406060	146010	201350	240560	218090	2.371	1.216	0.437	0.603	0.72	0.653	0.254	0.592	1.494	0.491	0.42052
NbS00007049g0003.1	RecName: Full=V-type proton ATPase subunit G 2	---	12.487	35.1	1	4	1	0	0	0	0	1	0	1	2	3	4	4	4	0	0	1	1	1	1	0	0	0	0	0	7402.9
NbS00007050g0001.1	protein SPIRAL1-like1 [Arabidopsis thaliana]	---	10.596	72	20	4	1	3	4	5	3	3	2	3	3	4	3	3	3	1	1	1	1	1	1	625770	787370	785020	586060	529830	563940	0.968	1.218	1.215	0.907	0.82	0.873	0.937	0.673	0.719	0.764	0.031957
NbS00007051g0004.1	cytochrome P450 NADPH-reductase [Petunia x hybrida]	---	75.329	5.7	1	2	1	0	0	0	0	0	1	2	2	1	2	1	1	1	1	1	1	1	1	0	0	0	0	0	34386
NbS00007051g0104.1	uncharacterized protein	---	68.988	14.3	11	5	5	4	2	2	1	0	2	5	3	3	3	2	3	5	3	3	3	2	3	71918	62870	68950	60597	45982	63508	1.154	1.009	1.107	0.973	0.738	1.019	0.843	0.731	0.921	0.835	0.156244
NbS00007054g0007.1	[Solanum tuberosum]	---	33.479	42	6	9	1	1	1	1	1	1	1	9	8	8	8	8	9	1	1	1	1	1	1	0	0	0	0	0	177710
NbS00007063g0006.1	GTP-binding protein engB, putative [Ricinus communis]	---	29.818	11.6	4	2	2	2	0	1	0	1	0	2	2	2	2	2	1	2	2	2	2	2	1	64132	51475	66982	27517	28749	0	1.342	1.078	1.402	0.576	0.602		0.429	0.558		0.462
NbS00007066g0008.1	leucine rich repeat receptor protein kinase CLAVATA1 [Solanum lycopersicum]	---	108.81	1.1	6	1	1	0	2	1	0	1	2	1	1	1	1	1	1	1	1	1	1	1	1	0	0	0	0	0	668800
NbS00007070g0009.1	NAD-dependent glyceraldehyde 3-P dehydrogenase [Solanum chacoense]	---	30.232	48.4	10	9	1	2	2	1	2	1	2	8	9	9	8	9	9	1	1	1	1	1	1	1182100	1555200	0	1316900	431080	1552800	0.979	1.288		1.09	0.357	1.286	1.113	0.277		0.804
NbS00007070g0219.1	uncharacterized protein	---	32.074	39.3	35	7	2	9	7	6	4	5	4	7	7	6	6	5	6	2	2	1	2	2	2	1141400	1113800	1214900	896300	850750	863420	1.126	1.099	1.199	0.884	0.839	0.852	0.785	0.763	0.711	0.752	0.00070495
NbS00007070g0220.1	uncharacterized protein	---	31.072	35.3	4	6	1	0	1	0	1	1	1	6	6	6	5	4	5	1	1	1	1	1	1	0	0	0	0	0	389370
NbS00007071g0009.1	PREDICTED: topless-related protein 4-like isoform 1 [Vitis vinifera]	---	124.76	6.2	9	5	3	1	2	2	1	1	2	5	5	3	5	4	5	3	3	2	3	2	3	62727	56234	43233	66495	66802	60726	1.057	0.947	0.728	1.12	1.125	1.023	1.06	1.188	1.405	1.196	0.173297
NbS00007075g0019.1	PREDICTED: glucan endo-1,3-beta-glucosidase 7 [Vitis vinifera]	---	49.505	9.3	6	3	3	1	2	0	1	1	1	2	3	2	2	3	3	2	3	2	2	3	3	69328	67908	0	40045	72580	64113	1.104	1.081		0.638	1.156	1.021	0.578	1.069		0.859
NbS00007085g0016.1	unnamed protein product [Vitis vinifera]	---	77.503	8.4	4	3	3	4	0	0	0	0	0	3	0	0	0	0	0	3	0	0	0	0	0	39350	0	0	0	0	0	1
NbS00007101g0012.1	RecName: Full=Glycine dehydrogenase [decarboxylating], mitochondrial	---	110.61	59.6	86	44	14	16	15	20	13	14	8	43	36	43	36	36	39	13	11	14	12	12	12	3028200	2883300	4007400	3051000	2875900	2525100	0.989	0.942	1.309	0.996	0.939	0.825	1.007	0.997	0.63	0.852	0.26092
NbS00007103g0013.1	CYP81B2v2 [Nicotiana tabacum]	---	26.297	15.2	7	3	3	1	0	1	1	2	2	1	2	3	2	2	3	1	2	3	2	2	3	0	71409	37453	91350	240160	164960		0.59	0.309	0.755	1.984	1.363		3.363	4.411	3.042
NbS00007106g0007.1	HSP20-like chaperones superfamily protein	---	26.803	7.9	3	1	1	1	1	1	0	0	0	1	1	1	0	1	1	1	1	1	0	1	1	0	0	0	0	0	43373
NbS00007111g0015.1	cytosolic acetoacetyl-coenzyme A thiolase [Nicotiana tabacum]	---	43.64	59.9	94	18	1	17	16	12	16	16	17	13	17	15	17	17	15	1	1	1	1	1	1	3744900	3642900	3233700	5715000	6484600	6372800	0.77	0.749	0.665	1.175	1.333	1.31	1.526	1.78	1.97	1.748	0.00073551
NbS00007111g0018.1	NOI, putative [Ricinus communis]	---	6.9698	32.8	3	1	1	1	1	0	0	1	0	1	1	0	0	1	0	1	1	0	0	1	0	0	0	0	0	55385	0
NbS00007112g0004.1	actin [Nicotiana tabacum]	---	41.664	57	3	16	0	0	1	1	0	0	1	13	13	12	13	14	13	0	0	0	0	0	0	0	0	0	0	0	109710
NbS00007115g0012.1	unknown [Lotus japonicus]	---	41.708	8.3	4	2	2	0	0	0	1	2	1	0	0	0	2	2	2	0	0	0	2	2	2	0	0	0	33260	62234	34088				0.77	1.441	0.789
NbS00007121g0002.1	protein phosphatase 2c, putative [Ricinus communis]	---	42.747	23.4	9	6	5	1	1	3	1	1	2	4	3	3	4	4	4	4	3	3	4	3	3	114960	94388	243430	62452	153810	115190	0.88	0.722	1.862	0.478	1.177	0.881	0.543	1.63	0.473	0.732	0.50068
NbS00007121g0104.1	uncharacterized protein	---	23.203	31.1	7	5	4	2	0	2	1	0	2	5	5	5	5	3	4	4	4	4	4	2	4	117040	88503	85894	84232	0	117610	1.186	0.897	0.871	0.854		1.192	0.72		1.369	1.039
NbS00007132g0019.1	chloroplast PsbP3 precursor [Nicotiana benthamiana]	---	28.62	53.4	176	12	2	30	28	27	34	26	31	11	10	10	11	11	11	2	2	2	2	2	2	20158000	26237000	24467000	36724000	25657000	32224000	0.731	0.951	0.887	1.332	0.93	1.168	1.822	0.978	1.317	1.335	0.096101
NbS00007132g0020.1	RecName: Full=2,3-bisphosphoglycerate-independent phosphoglycerate mutase	---	60.763	55.3	121	21	4	18	16	20	21	25	21	16	17	16	17	17	19	2	3	3	3	3	3	3485100	3810800	4245800	5075700	5317400	4777000	0.783	0.856	0.954	1.14	1.194	1.073	1.456	1.395	1.125	1.314	0.0132775
NbS00007133g0008.1	predicted protein [Populus trichocarpa]	---	18.437	26.8	5	3	3	0	1	1	1	1	1	2	2	2	1	3	2	2	2	2	1	3	2	0	69102	64385	0	78510	0		0.978	0.911		1.111			1.136		1.176
NbS00007138g0013.1	exportin 1 [Solanum lycopersicum]	---	122.13	18.2	3	13	1	2	0	1	0	0	0	12	10	12	10	9	10	1	0	0	0	0	0	75269	0	0	0	0	0
NbS00007139g0002.1	protein phosphatase 2c, putative [Ricinus communis]	---	40.127	19.1	5	4	4	2	0	2	1	0	0	3	2	3	1	2	1	3	2	3	1	2	1	104880	0	31873	0	0	0	1.534		0.466
NbS00007149g0006.1	non-symbiotic hemoglobin 2 [Solanum lycopersicum]	---	17.625	47.8	29	7	7	4	4	6	3	6	6	6	6	6	5	6	5	6	6	6	5	6	5	1505900	1882200	1685000	1448000	1584900	1432800	0.947	1.184	1.06	0.911	0.997	0.901	0.962	0.842	0.85	0.88	0.159164
NbS00007155g0013.1	predicted protein [Populus trichocarpa]	---	44.257	19.6	10	5	3	4	4	1	0	0	1	4	4	3	4	3	4	3	2	2	3	2	2	148710	164950	55067	76680	76955	74440	1.495	1.658	0.554	0.771	0.774	0.748	0.516	0.467	1.35	0.619	0.3961
NbS00007177g0002.1	PREDICTED: uncharacterized protein LOC100241760 [Vitis vinifera]	---	23.881	18.2	2	2	1	0	1	1	0	0	0	2	2	2	2	1	2	1	1	1	1	0	1	0	0	0	0	0	74333
NbS00007177g0022.1	hypothetical protein VITISV_000289 [Vitis vinifera]	---	62.732	3.9	3	2	2	0	0	1	1	0	1	2	2	2	1	1	1	2	2	2	1	1	1	0	0	30146	0	0	0
NbS00007183g0016.1	salicylic acid-binding protein 2 [Nicotiana tabacum]	---	16.267	7.7	2	1	1	0	0	0	1	0	1	1	1	0	1	1	1	1	1	0	1	1	1	0	0	0	0	0	12244
NbS00007190g0001.1	PREDICTED: heterogeneous nuclear ribonucleoprotein G [Vitis vinifera]	---	30.469	19.3	11	4	1	2	1	1	2	2	3	3	3	3	3	3	4	1	1	1	1	1	1	136860	85264	99177	105650	103480	125480	1.252	0.78	0.907	0.966	0.947	1.148	0.772	1.214	1.266	1.042	0.72834
NbS00007191g0012.1	PREDICTED: thylakoid lumenal 16.5 kDa protein, chloroplastic-like isoform 1 [Glycine max]	---	23.818	19.6	6	3	1	1	1	1	1	1	1	2	3	3	3	3	3	1	1	1	1	1	1	0	0	0	0	0	87401
NbS00007194g0002.1	RecName: Full=Glutathione reductase, chloroplastic	---	51.071	42.5	15	13	3	2	2	3	4	1	3	11	11	12	11	11	11	2	3	3	3	3	3	200570	153660	266480	146110	76758	152390	1.208	0.926	1.605	0.88	0.462	0.918	0.728	0.499	0.572	0.604	0.127662
NbS00007216g0004.1	Ras-related protein RABA5a OS=Arabidopsis thaliana GN=RABA5A PE=2 SV=1	RABA5A	23.992	11.1	2	2	1	0	1	1	0	0	0	1	2	2	2	2	2	0	1	1	1	1	1	0	0	0	0	0	2605
NbS00007224g0010.1	PREDICTED: uncharacterized protein LOC100804656 [Glycine max]	---	19.825	29.6	4	3	3	3	0	1	0	0	0	3	2	2	1	0	1	3	2	2	1	0	1	177870	77500	90607	0	0	0	1.542	0.672	0.786
NbS00007224g0013.1	vacuole-associated annexin VCaB42 [Nicotiana tabacum]	---	35.91	50.9	11	16	3	2	1	3	1	2	2	12	12	12	12	16	13	2	1	3	2	3	2	837470	0	499860	255600	1045300	574650	1.303		0.778	0.398	1.627	0.894	0.305		1.149	0.935
NbS00007232g0010.1	predicted protein [Populus trichocarpa]	---	34.059	24.7	22	6	5	4	5	3	2	3	5	6	5	5	5	6	6	5	5	4	4	5	5	479010	514850	612870	550680	437910	551490	0.913	0.982	1.169	1.05	0.835	1.052	1.15	0.85	0.9	0.959	0.70858
NbS00007245g0006.1	superoxide dismutase [Fe] [Solanum lycopersicum]	---	28.611	19.2	7	5	2	1	1	1	1	1	2	3	3	4	4	2	5	1	1	2	1	1	2	0	0	394260	0	0	619300			0.778			1.222			1.571	1.571
NbS00007254g0004.1	PREDICTED: uncharacterized protein LOC100255290 [Vitis vinifera]	---	30.854	13.9	1	2	1	1	0	0	0	0	0	2	1	1	1	1	1	1	0	0	0	0	0	9259.7	0	0	0	0	0	1
NbS00007255g0005.1	cullin 4 [Solanum lycopersicum]	---	82.108	6.3	4	3	3	3	1	0	0	0	0	3	3	2	3	1	2	3	3	2	3	1	2	55461	33714	33831	28738	0	31430	1.514	0.92	0.923	0.784		0.858	0.518		0.93	0.734
NbS00007258g0010.1	PREDICTED: uncharacterized protein LOC100245237 [Vitis vinifera]	---	43.81	13.9	7	3	3	2	1	1	1	0	2	3	1	3	1	1	3	3	1	3	1	1	3	150770	0	60739	0	0	73329	1.588		0.64			0.772			1.206	0.693
NbS00007270g0013.1	porphobilinogen deaminase, putative [Ricinus communis]	---	41.452	37.8	31	8	3	5	5	8	4	5	4	7	6	7	7	7	5	2	1	3	2	2	1	1935300	1852700	2061700	1991200	1500700	1163900	1.105	1.058	1.177	1.137	0.857	0.665	1.029	0.81	0.565	0.796	0.18724
NbS00007276g0008.1	PREDICTED: GTP-binding protein TypA/BipA homolog isoform 1 [Vitis vinifera]	---	74.952	26.7	47	14	1	11	10	8	9	5	4	13	13	14	11	7	10	1	1	1	0	0	0	1001300	1021000	780300	743330	392330	463360	1.365	1.392	1.064	1.013	0.535	0.632	0.742	0.384	0.594	0.571	0.047818
NbS00007285g0008.1	PREDICTED: methionine aminopeptidase 1A [Vitis vinifera]	---	44.99	27.5	15	6	6	2	2	3	3	2	3	5	3	5	5	5	5	5	3	5	5	5	5	192500	169110	338100	221630	72678	199300	0.968	0.85	1.7	1.114	0.365	1.002	1.151	0.429	0.589	0.705	0.37724
NbS00007288g0007.1	predicted protein [Populus trichocarpa]	---	33.681	31.7	7	4	3	2	2	1	1	1	0	3	3	1	2	1	3	3	2	1	1	1	3	88638	144880	0	49726	0	36081	1.11	1.815		0.623		0.452	0.561			0.368
NbS00007298g0004.1	alpha-glucosidase [Solanum tuberosum]	---	105.28	19.1	32	13	4	9	6	7	1	4	5	11	13	11	10	10	8	4	4	3	3	2	2	515160	524340	479040	387840	419820	431400	1.121	1.141	1.042	0.844	0.913	0.939	0.753	0.8	0.901	0.816	0.0085776
NbS00007305g0005.1	PREDICTED: ubiquitin-conjugating enzyme E2-17 kDa [Vitis vinifera]	---	13.417	31.9	11	2	2	1	2	4	2	1	1	2	2	2	2	2	2	2	2	2	2	2	2	144990	89573	447810	274900	248870	215450	0.612	0.378	1.89	1.16	1.05	0.909	1.895	2.778	0.481	1.083	0.58644
NbS00007310g0008.1	glutaredoxin, grx, putative [Ricinus communis]	---	52.365	31.4	29	8	4	5	5	7	3	5	4	7	8	8	8	6	7	4	4	4	4	2	4	576020	626790	636890	488390	592970	650380	0.968	1.053	1.07	0.82	0.996	1.093	0.847	0.946	1.021	0.941	0.50018
NbS00007314g0004.1	PREDICTED: glycylpeptide N-tetradecanoyltransferase 1 [Vitis vinifera]	---	49.716	26.9	22	6	1	6	5	4	3	2	2	6	5	6	5	6	3	1	1	1	1	1	1	497570	380630	444300	194980	214240	335810	1.444	1.105	1.289	0.566	0.622	0.975	0.392	0.563	0.756	0.564	0.032004
NbS00007319g0012.1	PREDICTED: conserved oligomeric Golgi complex subunit 1-like [Vitis vinifera]	---	125.34	5.1	12	3	2	2	1	3	2	2	2	2	2	3	2	2	2	1	1	2	1	1	1	56509	43674	76646	45695	67001	55785	0.982	0.759	1.332	0.794	1.164	0.969	0.809	1.534	0.727	0.952	0.86972
NbS00007321g0010.1	PREDICTED: 1-aminocyclopropane-1-carboxylate oxidase homolog 1 [Vitis vinifera]	---	54.604	9.6	6	3	3	0	0	0	3	2	1	1	2	3	3	3	3	1	2	3	3	3	3	0	33920	41983	83339	71026	75241		0.555	0.687	1.364	1.162	1.231		2.094	1.792	2.017
NbS00007326g0002.1	UV-induced protein uvi31 [Zea mays]	---	10.935	26.3	7	1	1	2	2	1	0	0	2	1	1	1	1	0	1	1	1	1	1	0	1	48714	59152	47178	25177	0	46148	1.076	1.307	1.042	0.556		1.019	0.517		0.978	0.69
NbS00007335g0106.1	uncharacterized protein	---	24.326	24.3	3	3	1	1	0	0	1	1	0	3	2	2	2	3	1	1	0	1	1	1	0	0	0	0	0	27637	0
NbS00007336g0006.1	UDP-sugar-dependent glycosyltransferase 52 OS=Dictyostelium discoideum GN=ugt52 PE=2 SV=1	ugt52	77.358	5	3	2	2	0	1	2	0	0	0	1	1	2	2	1	1	1	1	2	2	1	1	0	0	49783	36011	0	0			1.161	0.839						0.723
NbS00007341g0013.1	JHL07K02.7 [Jatropha curcas]	---	25.994	22.2	14	4	4	4	1	1	3	2	3	4	4	3	4	3	4	4	4	3	4	3	4	194990	167830	155630	256330	215300	154650	1.022	0.88	0.816	1.344	1.128	0.811	1.315	1.282	0.994	1.208	0.34868
NbS00007351g0010.1	Xaa-Pro aminopeptidase 2 [Solanum lycopersicum]	---	67.133	20.7	24	7	7	5	4	4	5	3	3	6	6	6	4	3	7	6	6	6	4	3	7	75880	99126	96760	125520	328960	99856	0.551	0.72	0.703	0.912	2.389	0.725	1.655	3.318	1.031	2.04	0.198223
NbS00007355g0006.1	PREDICTED: probable methionyl-tRNA synthetase [Vitis vinifera]	---	86.39	21.6	3	10	1	1	0	1	0	0	1	9	8	7	8	8	8	1	1	1	1	1	1	0	0	0	0	0	72384
NbS00007356g0013.1	BRI1-associated receptor kinase 1 [Nicotiana attenuata]	---	68.189	8	3	3	3	1	1	0	0	0	1	2	1	1	1	1	2	2	1	1	1	1	2	0	0	0	0	0	24599
NbS00007368g0001.1	-neomenthol dehydrogenase-like [Vitis vinifera]	---	20.84	16.1	8	2	2	0	2	2	0	2	2	2	2	2	0	2	2	2	2	2	0	2	2	18163	156030	160780	0	234820	87104	0.138	1.188	1.224		1.787	0.663		1.504	0.542	1.441
NbS00007371g0002.1	predicted protein [Populus trichocarpa]	---	26.681	23.7	49	9	9	10	8	7	8	9	7	9	7	9	9	8	9	9	7	9	9	8	9	2517000	2695100	2955000	3316500	3098500	3025400	0.858	0.918	1.007	1.13	1.056	1.031	1.317	1.15	1.024	1.156	0.053342
NbS00007372g0013.1	elongation factor-1 alpha [Nicotiana tabacum]	---	54.453	48.6	39	17	1	9	7	5	6	5	7	15	15	16	14	14	16	1	1	1	1	1	1	7966000	5649300	6332300	5351600	2544300	6256900	1.402	0.994	1.114	0.942	0.448	1.101	0.672	0.451	0.988	0.71	0.2449
NbS00007385g0004.1	ripening regulated protein DDTFR10-like [Solanum tuberosum]	---	24.585	47.1	35	10	3	6	7	4	4	8	6	9	10	8	10	10	9	3	3	3	3	3	3	2894700	2534200	1384500	1456900	2261900	1943600	1.392	1.219	0.666	0.701	1.088	0.935	0.504	0.893	1.404	0.831	0.58804
NbS00007387g0001.1	predicted protein [Populus trichocarpa]	---	28.589	5.4	2	1	1	0	0	0	1	1	0	0	0	1	1	1	1	0	0	1	1	1	1	0	0	0	0	0	5232.4
NbS00007401g0003.1	unnamed protein product [Vitis vinifera]	---	41.217	6.9	2	1	1	1	1	0	0	0	0	1	1	1	0	0	1	1	1	1	0	0	1	0	0	0	0	0	12232
NbS00007406g0101.1	uncharacterized protein	---	38.952	26.5	24	7	3	4	4	5	4	3	4	5	6	7	6	6	7	3	2	3	2	2	3	553950	617680	596430	688650	601760	572740	0.915	1.021	0.986	1.138	0.994	0.946	1.244	0.974	0.959	1.053	0.47858
NbS00007414g0023.1	plastid thioredoxin F precursor [Nicotiana tabacum]	---	16.65	32.2	17	4	4	5	2	1	3	3	3	4	4	4	4	4	4	4	4	4	4	4	4	1158500	876310	680720	1646700	1063600	903690	1.098	0.831	0.645	1.561	1.008	0.857	1.422	1.213	1.329	1.331	0.30646
NbS00007419g0011.1	PREDICTED: SWI/SNF complex component SNF12 homolog [Vitis vinifera]	---	59.602	6.5	3	2	2	1	0	0	1	1	0	2	2	2	1	1	1	2	2	2	1	1	1	0	0	20908	0	0	0
NbS00007425g0007.1	predicted protein [Populus trichocarpa]	---	33.822	24.1	8	4	4	2	1	2	1	0	2	3	3	3	3	4	3	3	3	3	3	4	3	70127	62519	84374	82515	54979	77045	0.975	0.869	1.173	1.147	0.764	1.071	1.176	0.879	0.913	0.988	0.9067
NbS00007436g0022.1	PREDICTED: bifunctional aminoacyl-tRNA synthetase-like [Glycine max]	---	49.67	45.9	2	15	1	0	0	0	1	1	0	15	15	15	14	14	14	1	1	1	1	1	1	0	0	0	0	0	75969
NbS00007439g0020.1	PREDICTED: uncharacterized protein LOC100256147 [Vitis vinifera]	---	27.771	15.1	10	2	2	2	2	3	1	1	1	2	2	2	2	1	2	2	2	2	2	1	2	206450	190580	133710	59633	0	75229	1.551	1.432	1.004	0.448		0.565	0.289		0.563	0.381
NbS00007440g0016.1	unknown [Solanum tuberosum]	---	42.953	47.2	58	14	6	10	9	9	11	11	8	11	13	13	13	11	13	4	5	6	6	5	6	1468200	1778900	1875900	2180900	2160300	2176500	0.757	0.917	0.967	1.124	1.113	1.122	1.485	1.214	1.16	1.272	0.080678
NbS00007440g0017.1	conserved hypothetical protein [Ricinus communis]	---	31.159	11.6	7	2	2	1	2	1	0	2	1	1	2	2	1	2	1	1	2	2	1	2	1	0	127720	61584	0	106990	0		1.293	0.624		1.083			0.838		1.13
NbS00007440g0018.1	protein phosphatase 2A catalytic subunit [Solanum lycopersicum]	---	29.1	32.5	15	6	4	3	3	1	2	2	4	5	6	5	5	6	6	3	4	3	3	4	4	313230	282310	286780	303960	290770	339900	1.034	0.932	0.947	1.004	0.96	1.122	0.971	1.03	1.185	1.059	0.37324
NbS00007460g0008.1	putative 26S proteasome subunit RPN2a [Capsicum chinense]	---	141.82	23.8	63	16	3	14	10	10	5	12	12	15	11	13	13	14	15	3	3	3	3	3	3	1235600	1228700	1023500	1027400	1308400	1100000	1.071	1.065	0.887	0.89	1.134	0.953	0.831	1.065	1.074	0.985	0.86784
NbS00007463g0009.1	predicted protein [Populus trichocarpa]	---	14.109	18	5	1	1	0	1	1	1	1	1	0	1	1	1	1	1	0	1	1	1	1	1	0	0	0	0	0	25469
NbS00007464g0008.1	PREDICTED: protein HASTY 1 [Vitis vinifera]	---	137.35	4.8	7	3	1	2	1	2	0	0	2	3	3	3	3	2	3	1	1	1	1	0	1	114050	75996	61831	65174	0	116020	1.317	0.877	0.714	0.752		1.34	0.571		1.877	1.079
NbS00007473g0014.1	Nucleic acid-binding, OB-fold-like protein	---	25.288	18.1	6	2	2	1	2	1	1	1	0	1	2	1	1	1	1	1	2	1	1	1	1	0	32223	0	0	0	0
NbS00007473g0016.1	GN=grpE PE=3 SV=1	---	42.786	15	10	4	4	3	2	0	2	0	3	3	3	3	3	3	3	3	3	3	3	3	3	175350	122960	78792	161840	15832	168380	1.455	1.02	0.654	1.343	0.131	1.397	0.923	0.128	2.136	0.918	0.60468
NbS00007477g0004.1	PREDICTED: PRA1 family protein E [Vitis vinifera]	---	22.958	12.6	1	1	1	0	1	0	0	0	0	0	1	0	1	1	0	0	1	0	1	1	0	0	0	0	0	3582.8	0
NbS00007477g0018.1	unknown [Nicotiana benthamiana]	---	45.536	13.6	4	3	3	3	0	0	0	1	0	3	1	1	1	1	0	3	1	1	1	1	0	42251	0	0	0	0	0
NbS00007478g0016.1	putative 3,4-dihydroxy-2-butanone kinase [Solanum lycopersicum]	---	61.85	15.8	21	6	6	6	5	3	2	3	2	6	6	6	6	6	6	6	6	6	6	6	6	392320	446780	477490	371840	436680	406590	0.93	1.059	1.132	0.881	1.035	0.964	0.947	0.977	0.852	0.923	0.34566
NbS00007496g0010.1	PREDICTED: protein transport protein Sec24-like At3g07100-like [Vitis vinifera]	---	114.12	17.9	37	14	9	8	4	9	4	5	7	11	11	14	10	11	14	7	6	9	5	7	9	457330	496560	582600	545970	553040	543130	0.863	0.937	1.1	1.031	1.044	1.025	1.195	1.114	0.932	1.069	0.42082
NbS00007503g0006.1	PREDICTED: protein fat-free homolog [Vitis vinifera]	---	84.753	5	3	3	3	1	0	1	0	1	0	1	2	1	1	1	3	1	2	1	1	1	3	0	0	0	0	0	28223
NbS00007503g0101.1	uncharacterized protein	---	14.29	51.5	21	9	2	4	2	4	3	4	4	9	8	9	8	8	9	2	2	2	2	2	2	5009900	5447600	3807600	3140200	5753100	4479400	1.088	1.183	0.827	0.682	1.249	0.972	0.627	1.056	1.175	0.937	0.70538
NbS00007503g0128.1	uncharacterized protein	---	136.31	15.8	47	12	4	9	9	10	7	6	6	10	9	11	10	7	9	3	3	3	4	2	3	765570	760200	760140	472780	532650	614050	1.176	1.168	1.168	0.726	0.818	0.943	0.617	0.7	0.807	0.708	0.043459
NbS00007511g0005.1	PREDICTED: uncharacterized protein LOC100252874 [Vitis vinifera]	---	116.93	6.9	1	5	1	1	0	0	0	0	0	5	3	3	3	2	4	1	0	0	0	0	0	16901	0	0	0	0	0	1
NbS00007512g0018.1	PREDICTED: uncharacterized protein LOC100258894 [Vitis vinifera]	---	13.479	46	5	3	3	3	1	1	0	0	0	3	3	1	1	2	1	3	3	1	1	2	1	105780	71646	0	0	53315	0	1.375	0.932			0.693			0.744		0.601
NbS00007518g0010.1	Neighbor of COX4, putative [Ricinus communis]	---	23.035	32.7	3	5	1	1	0	1	0	1	0	4	5	5	5	5	5	1	1	1	1	1	1	0	0	17404	0	25946	0			0.803		1.197					1.491
NbS00007534g0005.1	Osmotin-like protein OS=Solanum lycopersicum PE=1 SV=1	---	27.065	15.4	1	3	1	1	0	0	0	0	0	3	1	1	1	0	0	1	0	0	0	0	0	134210	0	0	0	0	0	1
NbS00007540g0017.1	unknown [Solanum tuberosum]	---	15.794	42	11	4	2	3	2	1	2	2	1	3	4	2	4	3	3	2	2	1	2	2	2	702580	658720	592880	536150	485100	497990	1.214	1.138	1.024	0.926	0.838	0.86	0.763	0.736	0.84	0.777	0.0124166
NbS00007550g0014.1	RecName: Full=1,4-alpha-glucan-branching enzyme	---	97.599	11.6	13	7	3	7	4	1	0	0	1	6	6	4	2	3	3	3	2	1	0	1	0	294280	245860	55557	102860	74617	53028	2.137	1.785	0.403	0.747	0.542	0.385	0.35	0.304	0.955	0.387	0.24632
NbS00007566g0014.1	glucose-6-phosphate dehydrogenase [Nicotiana benthamiana]	---	58.557	27.6	49	10	3	8	7	8	9	7	10	10	10	10	10	10	10	3	3	3	3	3	3	927220	925750	705480	1344300	1498700	1576900	0.797	0.796	0.607	1.156	1.289	1.356	1.45	1.619	2.234	1.728	0.0056408
NbS00007571g0008.1	PREDICTED: glutaredoxin-C5, chloroplastic-like [Vitis vinifera]	---	20.037	19.4	7	2	2	2	1	1	1	1	1	2	1	2	1	2	2	2	1	2	1	2	2	232850	0	276230	0	237410	300090	0.89		1.056		0.907	1.147			1.086	1.055
NbS00007575g0013.1	PREDICTED: superkiller viralicidic activity 2-like 2 [Vitis vinifera]	---	111.01	2.3	3	1	1	0	1	1	0	1	0	1	1	1	0	1	0	1	1	1	0	1	0	0	0	0	0	33226	0
NbS00007576g0009.1	Pathogenesis-related protein STH-2 OS=Solanum tuberosum GN=STH-2 PE=2 SV=1	STH-2	17.8	27.5	8	3	3	1	0	0	2	2	3	2	0	3	3	3	3	2	0	3	3	3	3	56722	0	19760	134450	210550	227640	0.437		0.152	1.036	1.622	1.753	2.371		11.533	4.993
NbS00007582g0003.1	hypothetical protein NitaMp120 [Nicotiana tabacum]	---	37.257	12.5	30	3	1	6	6	6	5	4	3	2	3	3	3	3	3	1	1	1	1	1	1	872330	1945400	2528200	3324300	4472300	3803200	0.309	0.689	0.895	1.177	1.584	1.347	3.809	2.299	1.505	2.17	0.060377
NbS00007587g0004.1	PREDICTED: uncharacterized protein LOC100267097 [Vitis vinifera]	---	77.039	6.1	13	3	3	3	2	2	2	2	2	3	2	3	3	3	3	3	2	3	3	3	3	89321	71128	55242	52879	86849	73877	1.248	0.994	0.772	0.739	1.214	1.033	0.592	1.221	1.338	0.991	0.9593
NbS00007597g0013.1	PREDICTED: uncharacterized protein LOC100248314 isoform 2 [Vitis vinifera]	---	31.458	44.3	6	9	1	1	1	1	1	1	1	7	7	7	5	6	6	1	1	1	1	1	1	0	0	0	0	0	500740
NbS00007598g0106.1	uncharacterized protein	---	110.37	7.6	3	5	1	1	0	1	0	1	0	4	3	2	4	5	2	1	1	1	1	1	1	0	0	0	0	0	6678.5
NbS00007606g0005.1	unnamed protein product [Vitis vinifera]	---	20.343	6.6	2	1	1	0	0	0	1	0	1	1	1	1	1	1	1	1	1	1	1	1	1	0	0	0	0	0	20783
NbS00007613g0013.1	conserved hypothetical protein [Ricinus communis]	---	77.832	8.7	10	4	2	1	1	2	2	1	3	3	3	3	4	2	4	1	1	2	2	1	2	59797	64138	114580	55889	32566	79978	0.882	0.946	1.689	0.824	0.48	1.179	0.934	0.507	0.698	0.706	0.32982
NbS00007629g0007.1	hypothetical protein ARALYDRAFT_486064 [Arabidopsis lyrata subsp. lyrata]	---	12.451	54.7	34	5	5	7	6	5	5	6	5	5	4	4	4	4	4	5	4	4	4	4	4	4593600	6819200	2729700	5223000	5254300	4523800	0.946	1.404	0.562	1.075	1.082	0.931	1.136	0.771	1.657	1.06	0.66942
NbS00007632g0019.1	PREDICTED: 6-phosphofructo-2-kinase/fructose-2,6-biphosphatase 3 [Vitis vinifera]	---	77.875	26	31	12	11	7	5	6	2	6	5	10	9	7	7	8	8	9	8	6	6	7	7	395970	365540	375360	388310	357170	292890	1.092	1.008	1.035	1.071	0.985	0.808	0.981	0.977	0.781	0.914	0.3277
NbS00007642g0003.1	AMP dependent CoA ligase, putative [Ricinus communis]	---	60.652	24.8	34	8	8	3	5	6	6	8	6	6	6	7	5	8	6	6	6	7	5	8	6	223530	409670	418310	489930	535220	454440	0.53	0.971	0.992	1.161	1.269	1.077	2.191	1.307	1.086	1.407	0.147503
NbS00007655g0001.1	putative non-specific lipid-transfer protein type 2 subfamily [Nicotiana tabacum]	---	11.733	26.7	5	2	2	1	0	0	1	2	1	1	0	0	2	2	2	1	0	0	2	2	2	0	0	0	274730	1016800	549930				0.448	1.657	0.896
NbS00007661g0019.1	Nucleoporin autopeptidase [Arabidopsis thaliana]	---	105.28	6.4	9	4	4	3	2	1	1	0	2	4	4	4	3	4	3	4	4	4	3	4	3	1553000	2587200	1095900	617490	1297300	1093800	1.13	1.883	0.798	0.449	0.944	0.796	0.397	0.501	0.997	0.574	0.183815
NbS00007672g0007.1	PREDICTED: AP-4 complex subunit mu-1 [Vitis vinifera]	---	58.661	11.3	9	4	3	0	2	2	1	2	2	2	4	3	4	4	3	2	3	2	3	3	2	181500	203620	245880	116010	124630	186570	1.029	1.155	1.394	0.658	0.707	1.058	0.639	0.612	0.759	0.677	0.078621
NbS00007680g0013.1	alpha-expansin precursor [Nicotiana tabacum]	---	27.058	13.4	7	2	2	1	3	0	2	1	0	2	2	2	2	2	2	2	2	2	2	2	2	70485	326550	92690	197350	136430	98471	0.459	2.125	0.603	1.284	0.888	0.641	2.797	0.418	1.063	0.883	0.89454
NbS00007693g0107.1	uncharacterized protein	---	61.521	3.1	1	1	1	0	0	0	0	1	0	1	0	0	1	1	0	1	0	0	1	1	0	0	0	0	0	27104	0
NbS00007694g0012.1	uncharacterized protein LOC100807450 [Glycine max]	---	29.53	22.5	23	4	4	5	5	2	3	4	4	4	4	3	4	4	4	4	4	3	4	4	4	695190	685620	632270	908290	741310	826070	0.929	0.916	0.845	1.214	0.991	1.104	1.307	1.082	1.307	1.23	0.035663
NbS00007697g0003.1	leucine-rich repeat family protein [Solanum lycopersicum]	---	59.736	2.6	1	1	1	0	1	0	0	0	0	1	1	1	1	1	0	1	1	1	1	1	0	0	0	0	0	10424	0
NbS00007709g0001.1	putative anthocyanidine rhamnosyl-transferase [Capsicum annuum]	---	53.362	6.2	2	2	2	0	2	0	0	0	0	2	2	2	1	2	1	2	2	2	1	2	1	49362	59997	38170	0	36732	0	1.072	1.302	0.829		0.797			0.612		0.746
NbS00007710g0011.1	PREDICTED: V-type proton ATPase subunit C-like [Glycine max]	---	44.714	51.7	60	15	6	11	9	14	9	10	7	12	13	12	13	11	13	5	6	5	5	5	5	1771900	1966900	2479700	2526700	2451300	2277600	0.789	0.876	1.104	1.125	1.092	1.014	1.426	1.247	0.918	1.167	0.191096
NbS00007712g0009.1	PREDICTED: dihydrolipoyllysine-residue acetyltransferase component 1 of pyruvate dehydrogenase complex, mitochondrial-like [Vitis vinifera]	---	66.852	25.9	35	11	6	4	7	8	5	6	5	8	9	9	8	10	7	4	4	4	4	5	5	425630	532740	509210	559150	468550	536820	0.842	1.054	1.008	1.106	0.927	1.062	1.314	0.88	1.054	1.066	0.49318
NbS00007728g0023.1	shikimate dehydrogenase, putative [Ricinus communis]	---	56.479	7	3	2	2	1	1	1	0	0	0	2	2	2	2	0	2	2	2	2	2	0	2	34935	32431	33144	0	0	0	1.043	0.968	0.989
NbS00007728g0024.1	PREDICTED: CUGBP Elav-like family member 5 isoform 1 [Vitis vinifera]	---	48.367	2.7	3	1	1	2	1	0	0	0	0	1	1	1	1	1	1	1	1	1	1	1	1	0	0	0	0	0	12920
NbS00007728g0025.1	PREDICTED: NPL4-like protein 2 [Vitis vinifera]	---	39.916	29.4	4	7	1	1	2	0	0	0	1	6	6	4	6	6	5	1	1	1	1	1	1	85121	96366	75330	87933	111470	96458	0.924	1.046	0.818	0.955	1.21	1.047	1.034	1.157	1.28	1.152	0.2249
NbS00007736g0001.1	predicted protein [Populus trichocarpa]	---	22.284	42.3	2	6	1	0	1	1	0	0	0	6	6	6	5	6	5	1	1	1	1	1	1	0	0	0	0	0	16706
NbS00007737g0010.1	14-3-3 protein [Nicotiana tabacum]	---	28.797	59.6	45	12	8	8	6	9	8	6	8	10	11	12	9	11	11	7	7	8	6	7	7	1438400	1562100	1428900	1718100	1529400	1511500	0.939	1.02	0.933	1.122	0.999	0.987	1.195	0.979	1.058	1.075	0.22728
NbS00007743g0002.1	conserved hypothetical protein [Ricinus communis]	---	41.323	5.7	4	1	1	1	1	0	0	1	1	1	1	0	0	1	1	1	1	0	0	1	1	0	0	0	0	0	34175
NbS00007750g0012.1	predicted protein [Populus trichocarpa]	---	14.004	32.3	5	5	0	1	2	0	0	1	1	3	4	4	5	4	4	0	0	0	0	0	0	163050	559900	208460	218610	296180	240760	0.58	1.991	0.741	0.778	1.053	0.856	1.341	0.529	1.155	0.811	0.87234
NbS00007750g0014.1	uncharacterized protein LOC100500164 [Glycine max]	---	22.328	19.1	3	3	1	0	1	0	1	0	1	3	3	3	3	3	3	1	1	1	1	1	1	0	0	0	0	0	23499
NbS00007751g0004.1	26S protease regulatory subunit 6A homolog OS=Solanum lycopersicum GN=TBP1 PE=2 SV=1	TBP1	49.946	56.4	13	16	1	3	2	0	3	2	3	13	11	12	14	12	13	1	1	0	1	1	1	115000	79104	42974	103620	116910	139860	1.155	0.794	0.432	1.041	1.174	1.405	0.901	1.479	3.252	1.52	0.177981
NbS00007766g0001.1	lipid transfer protein [Nicotiana tabacum]	---	11.679	13	2	1	1	1	0	1	0	0	0	1	1	1	1	0	1	1	1	1	1	0	1	0	0	0	0	0	243060
NbS00007767g0003.1	PREDICTED: uridine kinase-like protein 1, chloroplastic-like [Glycine max]	---	64.214	25.4	17	8	2	4	3	3	2	2	3	6	5	7	5	6	6	1	0	1	1	1	1	418430	361970	384090	429090	368510	422710	1.053	0.911	0.966	1.08	0.927	1.064	1.026	1.018	1.101	1.048	0.51
NbS00007773g0008.1	glycoprotein-like protein [Solanum tuberosum]	---	17.719	37.3	11	6	1	3	2	1	2	2	1	4	4	4	6	5	5	1	1	1	1	1	1	727200	1023300	942860	662250	1062200	865510	0.826	1.162	1.071	0.752	1.206	0.983	0.91	1.038	0.918	0.961	0.79522
NbS00007781g0024.1	Peptidyl-prolyl cis-trans isomerase FKBP18, chloroplastic OS=Arabidopsis thaliana GN=FKBP18 PE=1 SV=2	FKBP18	27.188	12.7	3	3	1	1	1	0	0	0	1	3	3	3	3	3	3	1	1	1	1	1	1	0	0	0	0	0	28543
NbS00007781g0026.1	Outer envelope pore protein 21B, chloroplastic OS=Arabidopsis thaliana GN=OEP21B PE=1 SV=1	OEP21B	19.783	24.4	3	3	3	0	0	1	2	0	0	2	2	2	3	3	3	2	2	2	3	3	3	0	0	93306	194390	97758	80891			0.8	1.667	0.839	0.694			0.867	1.333
NbS00007783g0007.1	isopentenyl diphosphate isomerase 2 [Nicotiana tabacum]	---	29.224	29.1	9	6	2	2	2	1	0	2	2	6	6	6	6	6	6	2	2	2	2	2	2	207140	208550	155650	135450	317420	364700	0.895	0.901	0.672	0.585	1.371	1.575	0.654	1.522	2.344	1.431	0.4335
NbS00007789g0006.1	Clostridium pasteurianum ferredoxin homolog [Solanum tuberosum]	---	20.967	28.8	11	3	3	3	3	1	2	1	1	3	3	2	2	3	3	3	3	2	2	3	3	270150	194360	210930	282640	257880	225490	1.124	0.809	0.878	1.176	1.073	0.939	1.046	1.326	1.069	1.134	0.32896
NbS00007805g0017.1	phosphoribulose kinase, putative [Ricinus communis]	---	45.149	66	168	22	4	34	26	27	31	23	27	21	21	21	18	20	20	4	4	4	2	3	4	29520000	28288000	37999000	34477000	32804000	30830000	0.913	0.875	1.176	1.067	1.015	0.954	1.169	1.16	0.811	1.024	0.76212
NbS00007826g0012.1	cytochrome P450 monooxygenase [Petunia x hybrida]	---	103.13	1.7	2	1	1	0	1	1	0	0	0	0	1	1	0	0	0	0	1	1	0	0	0	0	0	4268.5	0	0	0
NbS00007826g0013.1	PREDICTED: uncharacterized protein LOC100247154 [Vitis vinifera]	---	322.49	3.1	5	4	4	2	2	1	0	0	0	4	3	3	2	1	2	4	3	3	2	1	2	48292	50795	36246	0	0	29025	1.175	1.236	0.882			0.706			0.8	0.643
NbS00007827g0015.1	arginase 1 [Solanum lycopersicum]	---	37.125	7.1	2	1	1	0	1	1	0	0	0	1	1	1	1	1	1	1	1	1	1	1	1	0	0	0	0	0	11295
NbS00007827g0019.1	predicted protein [Populus trichocarpa]	---	80.799	2.8	1	1	1	1	0	0	0	0	0	1	1	1	0	0	1	1	1	1	0	0	1	0	0	0	0	0	3240
NbS00007833g0010.1	conserved hypothetical protein [Ricinus communis]	---	8.0893	28.2	3	1	1	1	1	0	0	1	0	1	1	1	1	1	1	1	1	1	1	1	1	0	0	0	0	0	49993
NbS00007836g0001.1	strictosidine synthase-like protein [Nicotiana tabacum]	---	35.108	12.5	5	3	3	0	0	0	1	2	2	2	0	1	3	3	3	2	0	1	3	3	3	0	0	0	232810	252400	286360				0.905	0.981	1.113
NbS00007836g0004.1	small heat-shock protein, putative [Ricinus communis]	---	23.904	6.5	2	1	1	0	1	0	0	1	0	0	1	0	0	1	0	0	1	0	0	1	0	0	0	0	0	29592	0
NbS00007839g0014.1	RNA-binding (RRM/RBD/RNP motifs) family protein	---	29.575	32.7	6	7	2	1	1	1	0	1	2	5	4	5	3	5	4	2	1	1	0	1	2	155830	0	0	0	0	219820	0.83					1.17				1.41
NbS00007839g0020.1	TOM1-like protein 2 OS=Mus musculus GN=Tom1l2 PE=1 SV=1	Tom1l2	43.746	22.6	14	4	2	3	0	2	3	5	1	4	2	4	4	4	4	2	1	2	2	2	2	285480	216630	263170	452780	745210	418180	0.719	0.546	0.663	1.141	1.878	1.054	1.587	3.44	1.59	2.113	0.022141
NbS00007839g0126.1	uncharacterized protein	---	71.763	5.3	5	2	2	1	1	0	1	1	1	2	1	2	2	1	2	2	1	2	2	1	2	55929	0	0	51319	0	53421	1.044			0.958		0.997	0.918			0.936
NbS00007839g0127.1	uncharacterized protein	---	76.32	7.7	3	3	3	2	0	1	0	0	0	3	3	2	1	1	3	3	3	2	1	1	3	79721	74943	77841	0	0	49222	1.132	1.064	1.105			0.699			0.633	0.635
NbS00007841g0011.1	PREDICTED: T-complex protein 1 subunit theta-like [Glycine max]	---	58.107	53.8	86	19	3	13	15	14	18	15	11	18	17	17	19	17	17	3	2	3	3	3	2	2495700	2633100	2393800	2603000	2843600	2215800	0.986	1.04	0.946	1.029	1.124	0.876	1.044	1.081	0.926	1.019	0.86154
NbS00007845g0001.1	argininosuccinate synthase [Arabidopsis thaliana]	---	38.323	29.6	18	7	7	4	3	3	3	3	2	6	5	5	6	6	6	6	5	5	6	6	6	612020	596230	593260	755950	650470	664220	0.948	0.924	0.919	1.171	1.008	1.029	1.235	1.091	1.12	1.149	0.045744
NbS00007847g0006.1	PREDICTED: 50S ribosomal protein L18, chloroplastic isoform 1 [Vitis vinifera]	---	17.959	30.9	16	4	2	4	2	4	2	1	3	4	4	4	4	4	4	2	2	2	2	2	2	210460	167060	285660	266830	251830	184600	0.924	0.734	1.254	1.172	1.106	0.811	1.268	1.507	0.647	1.061	0.73248
NbS00007863g0013.1	PREDICTED: sulfhydryl oxidase 1-like [Glycine max]	---	54.296	2.3	2	1	1	0	1	0	0	0	1	0	1	0	0	1	1	0	1	0	0	1	1	0	0	0	0	0	31027
NbS00007871g0114.1	uncharacterized protein	---	102.04	7.6	9	5	5	4	1	1	1	1	1	4	2	4	4	2	3	4	2	4	4	2	3	1871900	918580	484160	523130	662520	429170	2.297	1.127	0.594	0.642	0.813	0.527	0.279	0.721	0.887	0.493	0.23452
NbS00007872g0027.1	40S ribosomal protein S8, putative [Ricinus communis]	---	25.024	31.8	8	6	2	3	0	1	1	2	1	6	4	5	4	5	4	2	1	1	1	1	1	53993	0	0	0	0	0
NbS00007872g0028.1	FK506-binding protein [Nicotiana tabacum]	---	64.084	47.2	78	21	5	21	13	14	8	10	12	20	18	18	13	14	17	4	5	4	3	2	5	2061300	1819800	1341200	1329400	1542700	1346000	1.31	1.157	0.852	0.845	0.98	0.855	0.645	0.847	1.004	0.807	0.21584
NbS00007876g0004.1	unknown [Solanum tuberosum]	---	14.06	20.1	6	2	2	1	1	1	1	1	1	1	1	2	1	1	1	1	1	2	1	1	1	0	0	177540	0	0	0
NbS00007894g0001.1	chilling-responsive protein [Nicotiana tabacum]	---	35.822	48.8	43	12	6	10	8	6	2	8	9	11	12	10	10	10	11	5	6	5	4	5	5	1376000	1417700	733250	670350	1698200	1003300	1.197	1.233	0.638	0.583	1.477	0.873	0.487	1.198	1.368	0.956	0.83808
NbS00007894g0004.1	putative pyruvate dehydrogenase E1 beta subunit [Capsicum annuum]	---	44.456	21.8	11	4	4	3	2	3	1	0	2	4	3	3	3	3	4	4	3	3	3	3	4	361480	257080	266790	101550	96751	246770	1.63	1.159	1.203	0.458	0.436	1.113	0.281	0.376	0.925	0.503	0.074478
NbS00007904g0023.1	AMP dependent CoA ligase, putative [Ricinus communis]	---	61.632	5.8	4	2	2	0	1	0	1	1	1	1	2	1	2	2	1	1	2	1	2	2	1	0	21701	0	18474	22687	0		1.036		0.882	1.083			1.045		0.948
NbS00007905g0010.1	PREDICTED: triosephosphate isomerase, chloroplastic-like isoform 2 [Vitis vinifera]	---	33.118	42.9	53	14	5	9	8	9	9	10	8	13	11	13	12	13	14	4	4	4	3	4	5	2982800	3158500	3620200	4022900	3252300	3486300	0.872	0.923	1.058	1.176	0.951	1.019	1.349	1.03	0.963	1.103	0.31622
NbS00007922g0006.1	STY-L protein [Antirrhinum majus]	---	80.85	6.4	2	2	2	2	0	0	0	0	0	2	1	2	1	1	0	2	1	2	1	1	0	44490	0	13319	0	0	0	1.539		0.461
NbS00007926g0020.1	nuclear matrix protein 1 [Solanum lycopersicum]	---	19.054	22.6	2	2	2	0	2	0	0	0	0	1	2	2	1	1	1	1	2	2	1	1	1	0	26038	42463	0	0	0		0.76	1.24
NbS00007938g0002.1	predicted protein [Populus trichocarpa]	---	34.061	27.5	4	7	2	1	0	2	1	0	0	6	5	7	7	5	6	2	1	2	2	0	1	52749	0	42837	50902	0	0	1.08		0.877	1.042			0.965			1.065
NbS00007950g0008.1	AGO4-2, partial [Nicotiana benthamiana]	---	100.72	25.3	47	19	14	16	7	5	5	6	8	17	15	13	15	16	16	12	11	9	12	12	12	2161800	1377000	980860	1620300	1419400	1428200	1.443	0.919	0.655	1.082	0.948	0.953	0.75	1.032	1.455	0.989	0.8739
NbS00007951g0016.1	predicted protein [Populus trichocarpa]	---	34.467	19.7	13	4	1	3	3	0	3	2	2	4	4	3	3	4	4	1	1	1	1	1	1	93608	84446	121760	98716	114460	104790	0.909	0.82	1.183	0.959	1.112	1.018	1.055	1.356	0.861	1.061	0.58632
NbS00007953g0008.1	conserved hypothetical protein [Ricinus communis]	---	33.087	31.1	15	6	3	2	3	5	1	2	2	6	6	6	5	6	6	3	3	3	3	3	3	351210	328780	354570	211000	242920	241010	1.218	1.141	1.23	0.732	0.843	0.836	0.601	0.739	0.68	0.672	0.00148269
NbS00007954g0001.1	eukaryotic initiation factor 4A-14 [Nicotiana benthamiana]	---	39.406	48.4	6	12	1	1	1	1	1	1	1	10	11	11	12	12	10	1	1	1	1	1	1	0	0	0	0	0	329610
NbS00007957g0021.1	Unknown Protein	---	100.35	9.4	14	5	5	2	3	4	2	0	3	3	5	4	3	4	3	3	5	4	3	4	3	2173200	2860400	3394900	2578700	3465700	3133000	0.741	0.975	1.157	0.879	1.181	1.068	1.186	1.211	0.923	1.089	0.5789
NbS00007957g0022.1	uncharacterized protein	---	76.56	8.4	4	3	3	2	1	1	0	0	0	2	1	2	1	1	0	2	1	2	1	1	0	0	0	103250	0	0	0
NbS00007972g0022.1	PREDICTED: golgin candidate 5-like isoform 1 [Vitis vinifera]	---	113.32	5.3	5	3	3	0	1	1	2	0	1	2	3	3	2	2	3	2	3	3	2	2	3	0	34543	41662	35472	44850	37439		0.89	1.074	0.914	1.156	0.965		1.299	0.899	1.03
NbS00007978g0012.1	putative ketol-acid reductoisomerase [Capsicum annuum]	---	61.406	14.6	13	7	3	2	2	2	2	2	3	7	7	6	6	7	7	3	3	2	3	3	3	555690	666150	695920	743190	678520	631760	0.84	1.006	1.051	1.123	1.025	0.955	1.337	1.019	0.909	1.071	0.4404
NbS00007981g0006.1	unknown [Lotus japonicus]	---	32.291	5.7	4	1	1	0	1	1	1	0	1	0	1	1	1	1	1	0	1	1	1	1	1	0	0	0	0	0	41833
NbS00007984g0001.1	PYD1A protein [Solanum lycopersicum]	---	46.785	34.3	33	12	6	5	5	7	7	5	4	8	10	11	10	9	9	3	4	5	4	5	4	655570	703330	621160	659300	1068700	526710	0.929	0.997	0.88	0.934	1.514	0.746	1.005	1.519	0.848	1.138	0.70572
NbS00007993g0305.1	uncharacterized protein	---	29.339	21.1	12	4	4	3	0	1	2	3	3	4	1	3	4	4	4	4	1	3	4	4	4	431560	0	166180	397510	496680	402580	1.139		0.439	1.049	1.311	1.062	0.921		2.419	1.446
NbS00007993g0316.1	uncharacterized protein	---	23.903	12.2	4	2	2	1	0	1	0	0	2	1	2	1	1	1	2	1	2	1	1	1	2	0	105870	0	0	0	211300		0.668				1.332				1.994
NbS00007997g0013.1	aspartate carbamoyltransferase [Solanum tuberosum]	---	45.339	19.8	14	5	5	5	2	2	1	2	2	5	3	5	4	3	4	5	3	5	4	3	4	162740	146530	170760	114280	127460	160660	1.107	0.996	1.161	0.777	0.867	1.092	0.702	0.87	0.941	0.838	0.168679
NbS00008017g0020.1	WD repeat-containing protein [Medicago truncatula]	---	36.528	4.5	3	1	1	0	0	1	1	1	0	0	1	1	1	1	1	0	1	1	1	1	1	0	0	0	0	0	3033.5
NbS00008022g0007.1	putative aconitase [Capsicum chinense]	---	113.9	34.6	86	23	4	15	21	12	11	14	13	19	22	19	19	21	19	3	4	3	3	2	3	3111900	3658400	3717900	3977100	5117100	4270100	0.783	0.92	0.935	1	1.287	1.074	1.277	1.399	1.149	1.274	0.063443
NbS00008023g0001.1	unnamed protein product [Vitis vinifera]	---	11.543	11.4	4	1	1	1	0	0	1	1	1	1	1	1	1	1	1	1	1	1	1	1	1	0	0	0	0	0	40758
NbS00008028g0020.1	Aldolase-type TIM barrel family protein [Arabidopsis thaliana]	---	28.049	29	9	4	4	0	2	0	1	3	3	1	2	1	3	4	4	1	2	1	3	4	4	0	92481	0	106580	247670	179630		0.591		0.681	1.582	1.147		2.677		1.923
NbS00008028g0022.1	hypothetical protein OsI_19498 [Oryza sativa Indica Group]	---	34.771	42.2	33	9	3	6	6	7	5	4	5	7	6	9	6	6	7	2	2	3	2	2	2	979430	899630	917600	774850	515460	785030	1.206	1.108	1.13	0.954	0.635	0.967	0.791	0.573	0.856	0.742	0.087758
NbS00008029g0007.1	unnamed protein product [Vitis vinifera]	---	63.574	31.1	30	12	12	9	6	5	4	3	3	12	9	9	9	7	7	12	9	9	9	7	7	660930	662580	594480	529890	503800	572400	1.125	1.128	1.012	0.902	0.858	0.975	0.802	0.761	0.963	0.838	0.026378
NbS00008037g0012.1	RecName: Full=Uracil phosphoribosyltransferase	---	30.85	27.7	7	6	1	1	1	1	1	2	1	6	6	6	6	6	6	1	1	1	1	1	1	64492	64427	58110	70233	96671	67052	0.919	0.918	0.828	1.001	1.378	0.956	1.089	1.501	1.155	1.251	0.152499
NbS00008049g0016.1	PREDICTED: bet1-like SNARE 1-1 [Vitis vinifera]	---	13.369	37.6	5	3	3	3	0	2	0	0	0	3	0	2	0	0	1	3	0	2	0	0	1	75041	0	59728	0	0	0	1.114		0.886
NbS00008052g0009.1	Density-regulated protein, putative [Ricinus communis]	---	20.706	17.6	3	2	2	1	1	0	0	1	0	1	2	2	2	1	2	1	2	2	2	1	2	0	0	0	0	0	121790
NbS00008053g0002.1	Aspartic proteinase nepenthesin-1 precursor, putative [Ricinus communis]	---	57.393	3.4	2	1	1	1	0	0	1	0	0	1	0	0	1	0	0	1	0	0	1	0	0	0	0	0	33728	0	0
NbS00008065g0005.1	PREDICTED: biotin carboxyl carrier protein of acetyl-CoA carboxylase-like [Vitis vinifera]	---	30.273	38.7	34	6	5	7	4	5	6	5	7	4	6	6	6	6	6	4	5	5	5	5	5	1175200	1042100	1079000	779550	783150	865950	1.232	1.092	1.131	0.817	0.821	0.908	0.663	0.752	0.803	0.737	0.0035596
NbS00008073g0004.1	PREDICTED: uncharacterized membrane protein C24H6.13-like [Vitis vinifera]	---	88.373	8.7	25	5	2	6	6	6	2	2	3	3	5	5	5	5	5	2	2	2	2	2	2	360460	501450	424820	257830	184960	236910	1.1	1.53	1.296	0.787	0.564	0.723	0.715	0.369	0.558	0.528	0.0098369
NbS00008076g0120.1	uncharacterized protein	---	33.229	56.3	73	15	4	14	12	15	10	11	11	12	12	12	12	11	13	2	3	3	3	2	3	5138700	4781700	6482400	5788400	5697100	5372500	0.927	0.863	1.169	1.044	1.028	0.969	1.126	1.191	0.829	1.028	0.72668
NbS00008099g0105.1	uncharacterized protein	---	25.474	27.8	13	7	5	1	7	1	0	3	1	2	7	2	2	6	4	1	5	1	0	4	3	56474	2658900	64351	45299	187340	103460	0.109	5.12	0.124	0.087	0.361	0.199	0.798	0.071	1.605	0.121	0.5787
NbS00008099g0221.1	uncharacterized protein	---	25.774	21.1	5	4	2	0	1	0	0	2	2	1	4	0	3	4	3	0	2	0	1	2	2	0	292590	0	0	221810	147080		1.327			1.006	0.667		0.758		0.63
NbS00008099g0223.1	uncharacterized protein	---	25.377	27.8	22	6	1	3	2	1	8	5	3	5	6	5	6	6	6	1	1	1	1	1	1	452970	585760	161700	928580	2496400	2001600	0.41	0.53	0.146	0.841	2.26	1.812	2.051	4.264	12.411	4.524	0.034295
NbS00008099g0224.1	uncharacterized protein	---	36.662	12.1	7	4	1	1	1	1	1	2	1	4	4	4	4	4	4	1	1	1	1	1	1	0	0	0	0	0	229170
NbS00008110g0009.1	PREDICTED: uncharacterized protein LOC100244212 [Vitis vinifera]	---	48.988	3.9	2	1	1	1	0	1	0	0	0	1	1	1	1	1	1	1	1	1	1	1	1	0	0	0	0	0	21230
NbS00008130g0003.1	PREDICTED: protein SYM1 [Vitis vinifera]	---	35.964	10.3	3	2	2	0	0	2	1	0	0	2	2	2	1	0	1	2	2	2	1	0	1	35316	36078	104910	0	0	0	0.601	0.614	1.785
NbS00008134g0108.1	uncharacterized protein	---	32.212	13.8	3	3	3	0	0	1	2	0	0	2	3	3	3	3	3	2	3	3	3	3	3	0	144140	126530	104620	135180	135380		1.116	0.98	0.81	1.047	1.048		0.938	1.069	0.924
NbS00008149g0002.1	unknown protein	---	8.3343	48.7	7	2	1	1	1	1	2	0	2	2	2	2	2	2	2	1	1	1	1	1	1	113730	146360	117760	145630	140090	163580	0.825	1.062	0.854	1.056	1.016	1.187	1.28	0.957	1.39	1.189	0.125795
NbS00008149g0008.1	Calcyclin-binding protein OS=Macaca fascicularis GN=CACYBP PE=2 SV=1	CACYBP	24.798	41.1	18	6	5	3	4	3	1	3	4	5	5	6	5	5	5	5	4	5	4	4	4	279010	251880	237190	135800	154510	238790	1.291	1.165	1.097	0.628	0.715	1.105	0.486	0.614	1.007	0.689	0.086864
NbS00008151g0013.1	thylakoid-bound ascorbate peroxidase [Nicotiana tabacum]	---	45.448	43.2	112	17	4	22	17	19	19	18	17	16	15	16	16	15	16	4	4	3	4	4	4	5037000	5738600	6656400	6517500	5873100	6183500	0.839	0.956	1.109	1.086	0.979	1.03	1.294	1.024	0.929	1.066	0.46538
NbS00008155g0015.1	synthase III [Capsicum annuum]	---	47.763	20.6	28	6	6	4	5	8	3	4	4	6	6	6	6	6	5	6	6	6	6	6	5	589270	561870	580150	485150	637200	521060	1.048	0.999	1.031	0.863	1.133	0.926	0.823	1.134	0.898	0.949	0.51812
NbS00008158g0035.1	conserved hypothetical protein [Ricinus communis]	---	41.952	15.1	11	4	1	3	1	2	1	3	1	4	1	2	4	4	3	1	1	1	1	1	1	118700	0	104450	93257	121350	86667	1.132		0.996	0.889	1.157	0.826	0.785		0.829	0.9
NbS00008158g0036.1	glutamyl-tRNA reductase binding protein [Nicotiana tabacum]	---	35.989	39.7	3	8	2	2	0	1	0	0	0	8	5	5	5	4	5	2	0	1	1	0	0	30584	0	0	0	0	0
NbS00008162g0009.1	unknown [Populus trichocarpa]	---	49.266	10.7	3	3	3	2	1	0	0	0	0	2	3	3	3	2	3	2	3	3	3	2	3	235800	143600	126960	75834	0	117220	1.686	1.027	0.908	0.542		0.838	0.321		0.923	0.572
NbS00008163g0010.1	PREDICTED: ruBisCO large subunit-binding protein subunit alpha, chloroplastic-like [Vitis vinifera]	---	67.279	27.5	13	13	8	2	3	3	2	1	2	10	8	10	7	9	8	5	4	6	3	5	3	124810	302500	211580	198000	69333	123680	0.727	1.762	1.233	1.154	0.404	0.721	1.587	0.229	0.585	0.612	0.26454
NbS00008166g0020.1	Protein SPIRAL1-like 1 OS=Arabidopsis thaliana GN=SP1L1 PE=2 SV=1	SP1L1	11.239	58	12	3	2	3	2	2	2	1	2	3	2	2	2	2	2	2	1	1	1	1	1	333850	340600	413050	298110	212360	284560	1.064	1.086	1.316	0.95	0.677	0.907	0.893	0.623	0.689	0.731	0.064099
NbS00008166g0024.1	Receptor-like protein kinase FERONIA OS=Arabidopsis thaliana GN=FER PE=1 SV=1	FER	111.55	1.7	1	1	1	0	0	0	0	1	0	1	0	0	0	1	1	1	0	0	0	1	1	0	0	0	0	0	74052
NbS00008176g0001.1	PREDICTED: oligosaccharyltransferase complex subunit ostc [Vitis vinifera]	---	19.402	17.4	1	1	1	1	0	0	0	0	0	1	1	1	0	0	0	1	1	1	0	0	0	0	0	12465	0	0	0
NbS00008180g0001.1	unknown [Medicago truncatula]	---	18.789	33.9	5	5	1	1	0	1	1	1	1	4	5	5	5	5	5	1	1	1	1	1	1	0	0	0	0	0	1946900
NbS00008181g0005.1	Coatomer subunit beta-1 OS=Arabidopsis thaliana GN=At4g31480 PE=1 SV=2	At4g31480	106.32	39.3	4	24	2	2	0	1	0	0	1	20	20	20	20	19	20	2	1	1	1	1	1	125120	0	0	0	0	0
NbS00008187g0001.1	predicted protein [Populus trichocarpa]	---	28.766	28.2	21	4	2	3	3	3	5	4	3	4	3	4	4	4	3	2	1	2	2	2	1	93433	258880	199590	284680	238070	286820	0.412	1.141	0.88	1.255	1.049	1.264	3.046	0.919	1.436	1.467	0.21076
NbS00008194g0011.1	chaperonin 21 precursor [Solanum lycopersicum]	---	26.368	56.7	21	10	4	4	5	4	2	2	4	9	10	9	8	10	8	3	4	3	2	4	3	834000	810640	704570	621900	496200	654290	1.214	1.18	1.026	0.905	0.722	0.952	0.745	0.612	0.928	0.754	0.045183
NbS00008200g0009.1	RecName: Full=Protoporphyrinogen oxidase, mitochondrial	---	58.866	3.4	2	1	1	0	0	1	1	0	0	1	1	1	1	1	1	1	1	1	1	1	1	0	0	0	0	0	2267.5
NbS00008205g0009.1	GDSL lipase-like chlorogenate-dependent caffeoyltransferase precursor [Solanum lycopersicum]	---	42.705	25.9	32	7	7	8	4	5	5	5	5	7	5	4	6	4	5	7	5	4	6	4	5	525230	388910	627240	577080	538350	525330	0.99	0.733	1.183	1.088	1.015	0.991	1.099	1.385	0.838	1.065	0.60034
NbS00008217g0018.1	1-hydroxy-2-methyl-butenyl 4-diphosphate reductase [Nicotiana benthamiana]	---	51.758	42.7	81	16	1	14	13	14	13	13	14	12	16	16	15	15	14	1	1	1	1	1	1	2652100	3387300	3328300	2766400	2186800	2660500	0.937	1.197	1.176	0.977	0.773	0.94	1.043	0.646	0.799	0.813	0.126121
NbS00008217g0116.1	uncharacterized protein	---	83.237	19.1	30	9	9	6	6	3	5	7	3	9	7	7	7	8	7	9	7	7	7	8	7	386480	396110	375640	344360	290810	383690	1.065	1.092	1.035	0.949	0.801	1.057	0.891	0.734	1.021	0.879	0.1765
NbS00008217g0118.1	uncharacterized protein	---	36.945	25.5	15	6	6	3	3	4	3	1	1	5	4	5	4	4	5	5	4	5	4	4	5	411430	284390	339870	247030	321790	324620	1.28	0.885	1.057	0.768	1.001	1.01	0.6	1.131	0.956	0.863	0.35878
NbS00008232g0008.1	PREDICTED: apoptosis inhibitor 5-like [Vitis vinifera]	---	63.959	7.5	12	3	3	2	3	2	2	1	2	3	3	3	2	3	3	3	3	3	2	3	3	97730	90661	92727	105170	116400	103760	0.967	0.897	0.917	1.041	1.152	1.027	1.077	1.284	1.12	1.158	0.026658
NbS00008234g0002.1	temperature-induced lipocalin' [Solanum lycopersicum]	---	21.365	40.2	53	8	7	10	10	10	7	7	9	8	8	8	8	8	8	7	7	7	7	7	7	2111200	2933100	2183300	1167300	1233800	1323500	1.157	1.607	1.196	0.639	0.676	0.725	0.552	0.421	0.606	0.515	0.0041166
NbS00008235g0004.1	PREDICTED: geminivirus Rep-interacting motor protein-like [Glycine max]	---	142.86	23.8	112	21	7	21	21	22	17	15	16	19	21	21	18	21	17	6	7	7	7	7	6	1967900	2225600	2391500	2032100	1705200	1821700	0.972	1.1	1.182	1.004	0.842	0.9	1.033	0.765	0.761	0.844	0.092317
NbS00008237g0002.1	PREDICTED: histidinol dehydrogenase, chloroplastic-like [Vitis vinifera]	---	138.16	10.1	10	9	1	3	1	1	1	2	2	9	7	8	8	7	8	1	1	1	1	1	1	106540	147090	181410	50683	40987	96997	1.025	1.415	1.745	0.488	0.394	0.933	0.476	0.278	0.535	0.434	0.043119
NbS00008257g0115.1	uncharacterized protein	---	52.677	13.6	13	4	4	3	2	2	2	2	2	4	3	3	3	3	3	4	3	3	3	3	3	333910	298210	388150	335470	314930	366300	0.984	0.878	1.143	0.988	0.928	1.079	1.004	1.057	0.944	0.997	0.99482
NbS00008279g0003.1	PREDICTED: protein IQ-DOMAIN 31-like [Vitis vinifera]	---	59.878	10.6	8	4	2	1	3	3	0	1	0	1	4	4	4	2	4	1	2	2	2	1	2	0	93833	76797	34408	42880	46985		1.591	1.302	0.583	0.727	0.797		0.457	0.612	0.486
NbS00008308g0006.1	oxysterol-binding protein [Solanum tuberosum]	---	52.191	24.6	40	7	1	5	6	7	8	6	8	6	6	7	7	7	7	0	0	1	1	1	1	1208500	1023300	874910	1209000	1041700	1150100	1.114	0.943	0.807	1.115	0.96	1.06	1.001	1.018	1.314	1.095	0.39872
NbS00008322g0011.1	PREDICTED: root phototropism protein 2 [Vitis vinifera]	---	64.614	12.8	10	5	5	4	2	2	1	1	0	5	2	4	3	2	1	5	2	4	3	2	1	99867	113280	138680	54803	51905	0	1.089	1.235	1.512	0.598	0.566		0.549	0.458		0.455
NbS00008322g0012.1	RecName: Full=26S protease regulatory subunit 6B homolog	---	46.412	27.1	8	7	2	1	2	2	1	0	2	7	6	6	6	6	6	2	2	2	2	2	2	61403	92406	102560	56474	37893	69817	0.876	1.318	1.463	0.806	0.541	0.996	0.92	0.41	0.681	0.641	0.12954
NbS00008330g0010.1	[Boea hygrometrica]	---	10.998	38	3	2	2	2	0	0	1	0	0	2	1	1	1	2	1	2	1	1	1	2	1	272140	0	0	0	336820	0	0.894				1.106					1.237
NbS00008330g0011.1	RecName: Full=Ras-related protein YPT3	---	24.211	16.1	2	3	1	0	0	1	0	0	1	2	2	3	2	2	3	0	0	1	0	0	1	0	0	0	0	0	58207
NbS00008347g0007.1	PREDICTED: thylakoid lumenal 16.5 kDa protein, chloroplastic-like isoform 1 [Glycine max]	---	24.267	41.9	36	8	6	6	6	4	7	8	5	6	6	6	7	7	7	5	4	4	5	5	5	2028200	2082000	3055800	3950000	3848200	3208500	0.67	0.687	1.009	1.304	1.271	1.059	1.946	1.85	1.05	1.536	0.040017
NbS00008355g0015.1	cystathionine beta-synthase domain-containing protein [Arabidopsis thaliana]	---	27.914	13.1	5	3	0	0	1	1	1	1	1	2	2	2	1	3	3	0	0	0	0	0	0	0	0	0	0	0	323650
NbS00008382g0001.1	ras-related GTP-binding protein [Nicotiana tabacum]	---	16.986	33.1	1	4	1	1	0	0	0	0	0	4	3	3	3	3	3	1	0	0	0	0	0	27071	0	0	0	0	0	1
NbS00008385g0005.1	PREDICTED: uncharacterized protein LOC100241484 [Vitis vinifera]	---	72.653	12.7	6	5	5	3	1	0	2	0	0	3	2	1	3	1	0	3	2	1	3	1	0	0	23335	0	89641	0	0		0.413		1.587						3.843
NbS00008392g0007.1	Pectinesterase-3 precursor, putative [Ricinus communis]	---	62.756	7.5	3	2	1	0	1	1	0	0	1	2	2	2	2	2	2	1	1	1	1	1	1	0	0	0	0	0	531000
NbS00008396g0008.1	predicted protein [Populus trichocarpa]	---	48.18	38.3	44	11	7	8	11	5	5	8	7	9	10	8	8	10	8	6	7	5	5	6	5	598300	786270	610200	728160	1375000	838960	0.727	0.956	0.742	0.885	1.671	1.02	1.217	1.748	1.375	1.475	0.166443
NbS00008402g0016.1	ELI3, partial [Nicotiana benthamiana]	---	62.798	8.6	11	4	2	2	1	2	3	2	1	3	3	3	4	4	3	1	1	1	2	2	1	327780	266800	221500	274860	240720	233040	1.257	1.023	0.849	1.054	0.923	0.894	0.839	0.902	1.053	0.918	0.57422
NbS00008403g0003.1	unknown protein F14G6.5 [imported] - Arabidopsis thaliana	---	15.519	49.6	10	5	2	1	1	2	2	2	2	4	4	5	4	4	4	2	2	2	2	2	2	618800	567990	840800	952890	799130	823490	0.807	0.74	1.096	1.242	1.042	1.073	1.539	1.408	0.979	1.27	0.128001
NbS00008403g0008.1	PREDICTED: pyrophosphate--fructose 6-phosphate 1-phosphotransferase subunit alpha-like [Vitis vinifera]	---	67.181	40.6	73	20	2	14	15	12	10	7	15	15	18	17	15	17	18	2	2	1	2	1	1	1794700	1562900	1566100	1325500	1219000	1276300	1.231	1.072	1.075	0.909	0.836	0.876	0.738	0.78	0.815	0.776	0.0081576
NbS00008405g0008.1	unnamed protein product [Vitis vinifera]	---	170.61	10.7	31	10	3	5	6	5	5	6	4	8	8	8	5	6	6	2	2	2	2	2	2	207850	231770	276330	142020	209440	195440	0.988	1.101	1.313	0.675	0.995	0.929	0.683	0.904	0.708	0.764	0.130584
NbS00008412g0009.1	plastid transketolase [Nicotiana tabacum]	---	86.213	56.1	296	29	8	51	45	57	51	47	45	27	29	26	27	27	27	7	8	8	8	7	8	41988000	39407000	46071000	49248000	50230000	46778000	0.92	0.864	1.01	1.08	1.101	1.025	1.174	1.274	1.015	1.147	0.050044
NbS00008422g0005.1	Protease degS precursor, putative [Ricinus communis]	---	32.635	15.3	6	3	3	1	0	1	3	0	1	2	3	2	2	3	2	2	3	2	2	3	2	0	207310	0	249120	212680	137880		1.028		1.235	1.054	0.683		1.025		0.964
NbS00008430g0013.1	AGO1-2, partial [Nicotiana benthamiana]	---	123.67	9.9	9	7	3	2	3	1	0	1	2	6	6	5	6	6	6	2	2	2	2	2	2	0	127070	74599	101230	114400	121410		1.179	0.692	0.94	1.062	1.127		0.901	1.629	1.115
NbS00008447g0003.1	Reticuline oxidase-like protein OS=Arabidopsis thaliana GN=At4g20830 PE=1 SV=2	At4g20830	61.323	14.3	6	6	6	3	0	0	1	1	1	5	3	3	3	5	5	5	3	3	3	5	5	126300	0	50610	116270	164620	73453	1.189		0.476	1.094	1.549	0.691	0.92		1.452	1.335
NbS00008448g0004.1	PREDICTED: uncharacterized protein LOC100261576 [Vitis vinifera]	---	33.958	29.7	12	5	4	5	1	2	0	2	2	5	4	3	2	3	5	4	3	2	2	2	4	125270	114450	143860	154690	121050	103130	0.986	0.901	1.132	1.217	0.953	0.812	1.234	1.058	0.717	0.988	0.87918
NbS00008452g0111.1	uncharacterized protein	---	54.621	31.2	8	13	2	0	0	0	1	4	3	6	2	1	11	10	13	1	0	0	1	2	2	32289	0	0	186400	606400	186060	0.128			0.737	2.399	0.736	5.758			10.083
NbS00008464g0006.1	elongation factor-like protein [Solanum tuberosum]	---	24.491	60.2	41	11	6	6	7	7	6	7	8	10	9	11	9	9	10	5	4	6	4	4	5	2015300	2048000	1901000	1885700	1590900	2099300	1.048	1.065	0.988	0.98	0.827	1.091	0.935	0.777	1.104	0.935	0.42938
NbS00008485g0004.1	GN=Msed_1424 PE=1 SV=1	---	34.65	13.1	9	3	0	1	0	2	3	1	2	2	2	2	3	3	2	0	0	0	0	0	0	61039	65156	78452	147170	103420	117770	0.639	0.682	0.821	1.541	1.083	1.233	2.412	1.588	1.502	1.801	0.0102198
NbS00008488g0031.1	chloroplast pigment-binding protein CP26 [Capsicum annuum]	---	15.109	36.4	13	5	2	3	3	1	2	2	2	5	5	5	4	5	5	2	2	2	1	2	2	1905300	1903900	2709600	2841000	2238500	2772200	0.796	0.795	1.131	1.186	0.935	1.157	1.49	1.176	1.023	1.204	0.23552
NbS00008493g0012.1	pyrroline-5-carboxylate reductase [Ipomoea batatas]	---	29.537	34.2	20	6	2	2	4	2	4	5	3	4	6	4	6	5	6	2	2	1	2	2	2	261040	382420	408830	395210	436510	331730	0.707	1.036	1.107	1.07	1.182	0.898	1.513	1.141	0.811	1.105	0.52422
NbS00008495g0014.1	RecName: Full=Pyrophosphate--fructose 6-phosphate 1-phosphotransferase subunit alpha	---	68.5	35.9	6	15	1	1	1	1	1	1	1	14	13	12	12	13	14	1	1	1	1	1	1	0	0	0	0	0	19302
NbS00008501g0015.1	succinic semialdehyde reductase isofom2 [Solanum lycopersicum]	---	43.26	17.2	18	4	4	3	2	4	2	4	3	4	4	4	3	4	4	4	4	4	3	4	4	583040	614140	647400	699700	702330	675120	0.892	0.94	0.99	1.07	1.075	1.033	1.2	1.144	1.043	1.126	0.021477
NbS00008510g0008.1	unnamed protein product [Vitis vinifera]	---	220.37	5.6	14	8	8	2	2	2	2	4	2	6	7	6	6	7	7	6	7	6	6	7	7	237770	243340	204260	186890	380390	246670	0.952	0.974	0.817	0.748	1.522	0.987	0.786	1.563	1.208	1.187	0.57228
NbS00008510g0009.1	PREDICTED: translational activator GCN1 isoform 1 [Vitis vinifera]	---	67.332	15.9	16	6	6	2	2	2	2	4	4	5	6	3	5	6	6	5	6	3	5	6	6	201660	158270	189080	216660	431090	343130	0.786	0.617	0.737	0.844	1.68	1.337	1.074	2.723	1.814	1.804	0.060883
NbS00008512g0004.1	PREDICTED: epithelial splicing regulatory protein 2-like [Vitis vinifera]	---	30.173	18.1	4	3	3	1	0	1	1	1	0	2	2	3	2	2	3	2	2	3	2	2	3	98005	0	44785	0	47137	0	1.548		0.707		0.745					0.661
NbS00008512g0023.1	plant ubiquilin, putative [Ricinus communis]	---	58.785	23.1	8	7	3	3	1	2	0	0	2	7	6	7	7	5	6	3	2	3	3	2	2	67967	37788	60717	28015	31017	48123	1.49	0.829	1.331	0.614	0.68	1.055	0.412	0.82	0.793	0.644	0.147125
NbS00008515g0009.1	CONSTANS interacting protein 3 [Solanum lycopersicum]	---	12.143	27.7	12	3	3	2	3	1	2	2	2	3	3	3	3	3	3	3	3	3	3	3	3	616950	843280	728850	842360	894700	814240	0.781	1.067	0.923	1.066	1.132	1.031	1.365	1.061	1.117	1.165	0.16406
NbS00008518g0008.1	expansin precursor [Solanum lycopersicum]	---	26.212	5.8	2	1	1	0	1	1	0	0	0	0	1	1	0	1	0	0	1	1	0	1	0	0	0	0	0	14666	0
NbS00008525g0005.1	PREDICTED: uncharacterized protein LOC100253761 [Vitis vinifera]	---	146.46	3.7	12	4	4	2	2	2	3	1	2	3	3	3	3	3	4	3	3	3	3	3	4	69309	77544	85177	90501	83307	81275	0.854	0.955	1.049	1.115	1.026	1.001	1.306	1.074	0.954	1.099	0.2251
NbS00008537g0005.1	ubiquitin specific protease 12 [Nicotiana tabacum]	---	131.08	23.1	27	18	7	5	4	5	3	6	4	14	13	15	16	13	17	5	4	5	6	4	6	379050	377610	428490	340780	448200	523760	0.91	0.907	1.029	0.819	1.077	1.258	0.9	1.187	1.223	1.108	0.53704
NbS00008548g0006.1	alternative oxidase [Nicotiana tabacum]	---	39.736	18.4	17	4	4	6	1	0	2	4	4	4	4	3	4	4	4	4	4	3	4	4	4	411620	259130	245370	467880	1008800	779140	0.779	0.49	0.464	0.885	1.908	1.474	1.136	3.894	3.177	2.462	0.034345
NbS00008556g0009.1	PREDICTED: uncharacterized protein LOC100243760 [Vitis vinifera]	---	37.791	13.7	5	2	2	1	2	2	0	0	0	2	2	2	1	0	2	2	2	2	1	0	2	29765	49427	44377	0	0	17668	0.843	1.4	1.257			0.5			0.398	0.429
NbS00008556g0010.1	Phosphoenolpyruvate carboxylase, putative [Ricinus communis]	---	66.845	53	6	28	1	1	1	1	1	1	1	24	27	26	26	27	26	1	1	1	1	1	1	0	0	0	0	0	130220
NbS00008558g0004.1	plastidic aldolase [Nicotiana paniculata]	---	42.813	38.9	7	15	1	1	1	1	1	1	2	14	13	15	14	14	13	1	1	1	1	1	1	2609600	0	3494000	3014200	3330400	3138800	0.837		1.121	0.967	1.068	1.007	1.155		0.898	1.036
NbS00008569g0011.1	Aldehyde dehydrogenase family 7 member B4 OS=Arabidopsis thaliana GN=ALDH7B4 PE=2 SV=3	ALDH7B4	44.085	29.7	10	8	4	2	1	2	1	1	3	6	6	6	6	6	6	3	3	3	3	2	3	86966	86088	134890	72010	72268	92936	0.957	0.947	1.485	0.793	0.795	1.023	0.829	0.839	0.689	0.77	0.22404
NbS00008608g0015.1	PREDICTED: beta-galactosidase 7-like [Vitis vinifera]	---	87.849	1.4	4	1	1	0	0	1	1	0	2	1	1	1	1	1	1	1	1	1	1	1	1	0	0	0	0	0	35481
NbS00008610g0003.1	PREDICTED: GDSL esterase/lipase APG-like [Glycine max]	---	38.246	29.1	32	7	2	7	5	6	6	5	3	6	5	6	5	5	4	2	1	2	2	2	1	890900	1601100	1037600	1129900	734660	887810	0.851	1.529	0.991	1.079	0.702	0.848	1.268	0.459	0.856	0.78	0.341
NbS00008623g0009.1	valacyclovir hydrolase, putative [Ricinus communis]	---	31.744	12	5	2	2	1	1	2	1	0	0	1	2	2	1	1	1	1	2	2	1	1	1	0	34725	51585	0	0	0		0.805	1.195
NbS00008626g0001.1	Ubiquinol-cytochrome c reductase complex protein [Medicago truncatula]	---	8.0502	18.1	4	1	1	1	1	0	1	1	0	1	1	1	1	1	1	1	1	1	1	1	1	0	0	0	0	0	180260
NbS00008627g0018.1	2,3-dimethylmalate lyase OS=Eubacterium barkeri GN=Dml PE=1 SV=1	Dml	48.147	21.3	34	7	4	6	6	5	7	5	5	6	7	6	6	5	6	3	4	3	3	2	3	955910	1145900	1001100	1004600	884140	994830	0.958	1.148	1.003	1.007	0.886	0.997	1.051	0.772	0.994	0.93	0.3517
NbS00008627g0019.1	Phenylalanine--tRNA ligase, chloroplastic/mitochondrial OS=Arabidopsis thaliana GN=At3g58140 PE=1 SV=1	At3g58140	48.61	44.3	52	13	3	10	9	9	8	7	9	11	13	11	12	12	12	3	3	3	3	2	3	1026400	951200	1029900	907280	735360	861040	1.117	1.036	1.121	0.988	0.801	0.937	0.885	0.773	0.836	0.833	0.051903
NbS00008627g0020.1	Metallo-hydrolase/oxidoreductase superfamily protein	---	37.804	18.1	26	4	4	3	4	5	4	4	6	4	4	4	4	4	4	4	4	4	4	4	4	290430	363660	472370	331940	303520	324600	0.835	1.046	1.358	0.955	0.873	0.933	1.144	0.835	0.687	0.852	0.3813
NbS00008657g0008.1	unnamed protein product [Vitis vinifera]	---	40.493	35.4	20	8	3	7	3	1	3	3	3	7	6	7	6	6	6	3	2	3	2	2	2	280980	207860	328790	371100	304760	343960	0.918	0.679	1.074	1.212	0.995	1.123	1.32	1.465	1.046	1.247	0.183677
NbS00008657g0009.1	Protein C9orf74, putative [Ricinus communis]	---	11.139	13.1	2	1	1	1	0	0	0	0	1	1	0	0	1	0	1	1	0	0	1	0	1	0	0	0	0	0	67664
NbS00008659g0004.1	NADH-ubiquinone oxidoreductase subunit-like [Solanum tuberosum]	---	23.668	14.6	13	3	3	3	2	2	3	2	1	3	3	3	3	3	3	3	3	3	3	3	3	124010	100510	106650	109880	137430	122570	1.061	0.86	0.913	0.94	1.176	1.049	0.886	1.367	1.149	1.117	0.28744
NbS00008661g0001.1	PREDICTED: 30S ribosomal protein S17, chloroplastic-like [Vitis vinifera]	---	17.588	44.9	33	6	2	6	6	5	6	7	3	5	6	5	6	6	6	2	2	1	2	2	2	2347300	2393500	2926700	2165400	1842300	1914000	1.036	1.057	1.292	0.956	0.813	0.845	0.923	0.769	0.654	0.772	0.040655
NbS00008662g0007.1	Histone deacetylase 6 OS=Arabidopsis thaliana GN=HDA6 PE=1 SV=1	HDA6	51.121	4.4	1	1	1	1	0	0	0	0	0	1	1	1	0	0	0	1	1	1	0	0	0	0	0	2094.6	0	0	0
NbS00008666g0009.1	mRNA-decapping enzyme-like protein OS=Arabidopsis thaliana GN=At1g08370 PE=2 SV=2	At1g08370	23.242	5	3	1	1	0	1	1	0	0	1	1	1	1	1	1	1	1	1	1	1	1	1	0	0	0	0	0	40552
NbS00008667g0012.1	cathepsin B [Nicotiana benthamiana]	---	39.876	22.4	25	6	3	6	2	5	2	4	6	5	3	6	4	5	5	2	1	3	2	2	2	599980	683580	569050	563220	438690	570590	1.051	1.197	0.997	0.987	0.768	1	0.939	0.642	1.003	0.849	0.173923
NbS00008675g0002.1	NAD-malate dehydrogenase [Nicotiana tabacum]	---	46.518	56.7	85	16	12	16	13	16	13	16	11	16	13	15	10	14	12	12	9	11	6	10	8	3684800	3538000	4396800	3309600	3313200	3449300	1.019	0.979	1.216	0.915	0.916	0.954	0.898	0.936	0.785	0.867	0.110539
NbS00008675g0003.1	RecName: Full=Geranylgeranyl diphosphate reductase, chloroplastic	---	54.085	44.1	127	16	1	22	25	25	20	20	15	15	15	14	16	15	15	1	1	1	1	1	1	8270000	6347900	6198900	7249400	5962400	5086600	1.269	0.974	0.951	1.112	0.915	0.78	0.876	0.939	0.82	0.879	0.39664
NbS00008679g0003.1	GDP-D-mannose pyrophosphorylase [Nicotiana tabacum]	---	36.131	21.8	18	5	1	2	4	4	2	3	3	3	4	4	4	4	4	1	1	1	1	1	1	460240	633340	794980	714340	738090	881670	0.654	0.9	1.13	1.015	1.049	1.253	1.552	1.166	1.109	1.236	0.24766
NbS00008684g0009.1	unknown [Lotus japonicus]	---	19.676	26.1	7	3	1	2	2	1	1	0	1	3	2	2	2	2	2	1	1	1	1	1	1	150290	152160	153470	107950	93438	132240	1.142	1.156	1.166	0.82	0.71	1.005	0.718	0.614	0.862	0.732	0.085662
NbS00008684g0021.1	PREDICTED: 26S proteasome non-ATPase regulatory subunit 2 1A [Vitis vinifera]	---	80.848	23.9	23	12	2	5	3	5	4	3	3	12	7	8	8	10	8	2	0	0	0	0	0	391750	365180	385920	388620	392800	405020	1.009	0.941	0.994	1.001	1.012	1.043	0.992	1.075	1.049	1.038	0.199484
NbS00008692g0009.1	diacylglycerol kinase, alpha, putative [Ricinus communis]	---	53.564	28.2	15	7	7	3	3	4	1	2	2	6	6	7	6	5	4	6	6	7	6	5	4	337990	249080	256640	233320	158510	221670	1.392	1.026	1.057	0.961	0.653	0.913	0.69	0.636	0.864	0.727	0.106057
NbS00008705g0012.1	vacuolar sorting receptor protein PV72-like protein [Solanum tuberosum]	---	68.302	24.6	35	10	3	4	7	8	3	5	8	7	10	10	8	9	10	3	3	3	3	3	3	606390	935880	914760	868670	941150	988370	0.692	1.069	1.044	0.992	1.075	1.128	1.434	1.006	1.08	1.139	0.36914
NbS00008710g0016.1	PREDICTED: probable serine/threonine-protein kinase At5g41260 [Vitis vinifera]	---	48.314	18.8	2	6	1	0	1	0	1	0	0	6	6	6	6	6	5	1	1	1	1	1	1	0	0	0	0	0	16006
NbS00008725g0009.1	PREDICTED: uncharacterized protein LOC100249327 [Vitis vinifera]	---	16.465	23.1	6	2	1	1	1	1	1	1	1	1	1	1	2	2	2	1	1	1	1	1	1	0	0	0	0	0	71800
NbS00008725g0010.1	40S ribosomal protein S21e, putative [Ricinus communis]	---	9.2944	49.4	34	3	3	7	6	5	5	5	6	3	3	2	2	2	2	3	3	2	2	2	2	1497400	1424100	1516400	2032800	2294300	1671700	0.861	0.819	0.872	1.169	1.319	0.961	1.358	1.611	1.102	1.351	0.035823
NbS00008730g0217.1	uncharacterized protein	---	51.037	4.1	1	1	1	1	0	0	0	0	0	1	0	1	0	0	0	1	0	1	0	0	0	0	0	8463.5	0	0	0
NbS00008747g0007.1	60S acidic ribosomal protein P1 OS=Zea mays GN=RPP1A PE=1 SV=1	RPP1A	7.6177	15.1	6	1	1	1	1	1	1	1	1	1	1	1	1	1	1	1	1	1	1	1	1	0	0	0	0	0	118420
NbS00008758g0007.1	beta-mannosidase enzyme precursor [Solanum lycopersicum]	---	58.369	21.7	37	7	1	8	4	4	8	7	6	6	6	6	6	7	6	1	1	0	1	1	1	661380	686770	434790	1169100	840340	1053900	0.819	0.85	0.538	1.447	1.04	1.305	1.767	1.224	2.426	1.718	0.034984
NbS00008760g0206.1	uncharacterized protein	---	41.676	31.3	5	8	2	2	1	0	0	1	1	7	6	7	5	6	6	2	1	1	1	1	1	104600	0	0	0	0	0
NbS00008764g0014.1	voltage-dependent anion channel [Nicotiana tabacum]	---	29.426	33	29	7	0	5	4	4	5	4	7	5	7	7	7	7	7	0	0	0	0	0	0	1358900	1311200	1690000	1519900	822340	1310200	1.018	0.982	1.266	1.138	0.616	0.981	1.118	0.627	0.775	0.837	0.3694
NbS00008764g0022.1	Protein PPLZ12, putative [Ricinus communis]	---	31.473	11.5	4	3	1	1	1	0	1	1	0	1	2	0	3	3	0	1	1	0	1	1	0	0	0	0	0	29504	0
NbS00008765g0022.1	ATP:citrate lyase [Capsicum annuum]	---	65.629	40.3	1	17	1	1	0	0	0	0	0	14	14	16	14	12	15	1	0	1	0	0	0	0	0	3149.3	0	0	0
NbS00008765g0028.1	PREDICTED: huntingtin-interacting protein K-like [Glycine max]	---	12.197	51.4	6	4	1	1	1	1	1	1	1	3	4	3	3	4	4	1	1	1	1	1	1	0	0	0	0	0	53595
NbS00008770g0001.1	PREDICTED: zinc finger CCCH domain-containing protein 14-like [Vitis vinifera]	---	35.454	22.5	6	4	4	2	1	1	0	0	2	4	3	3	2	1	3	4	3	3	2	1	3	137120	120430	81283	108020	0	98666	1.257	1.104	0.745	0.99		0.904	0.788		1.213	0.915
NbS00008776g0005.1	Fas-associated factor 1-like protein [Capsicum annuum]	---	51.056	9.1	8	3	2	2	2	2	1	0	1	3	2	2	2	3	3	2	2	1	2	2	2	121730	115370	97180	106220	98183	80313	1.18	1.118	0.942	1.03	0.952	0.778	0.873	0.852	0.826	0.852	0.20538
NbS00008777g0009.1	catalytic, putative [Ricinus communis]	---	100.26	13.7	31	9	4	6	6	6	5	4	4	7	9	7	7	8	5	3	4	3	2	3	3	266010	250560	250290	204580	199800	201050	1.163	1.096	1.094	0.894	0.874	0.879	0.769	0.797	0.803	0.789	0.00037532
NbS00008779g0006.1	predicted protein [Populus trichocarpa]	---	23.713	7.2	2	1	1	0	1	1	0	0	0	0	1	1	1	0	1	0	1	1	1	0	1	0	0	0	0	0	7531.4
NbS00008788g0008.1	5'-aminoimidazole ribonucleotide synthetase [Solanum tuberosum]	---	40.444	16.6	16	3	1	5	1	3	3	3	1	3	3	3	3	2	2	1	1	1	1	1	1	83289	54946	67238	86422	149580	85151	0.949	0.626	0.766	0.985	1.704	0.97	1.038	2.722	1.266	1.563	0.126677
NbS00008795g0004.1	PREDICTED: G-type lectin S-receptor-like serine/threonine-protein kinase SD2-5-like [Vitis vinifera]	---	84.303	2.3	4	1	1	1	0	1	1	0	1	1	1	1	1	1	1	1	1	1	1	1	1	0	0	0	0	0	341830
NbS00008807g0001.1	vacuolar processing enzyme-2 [Nicotiana tabacum]	---	56.283	9.4	3	3	3	3	0	0	0	0	0	3	0	1	0	0	1	3	0	1	0	0	1	59780	0	0	0	0	0
NbS00008808g0007.1	PREDICTED: protein transport protein SEC23-like [Vitis vinifera]	---	85.231	25.7	4	10	1	1	0	1	0	1	1	9	10	9	7	8	9	1	1	1	1	1	1	0	0	0	0	0	62897
NbS00008825g0007.1	RecName: Full=Histone-lysine N-methyltransferase, H3 lysine-9 specific SUVH1	---	41.974	12.7	3	3	2	0	0	1	0	1	1	1	1	2	2	2	2	0	0	2	1	1	1	0	0	0	0	56909	70669					0.892	1.108
NbS00008825g0022.1	putative alpha7 proteasome subunit [Nicotiana tabacum]	---	24.72	52.4	40	10	6	7	7	8	7	5	6	9	9	9	8	7	10	6	5	6	4	4	6	1488800	1893100	1591500	1593300	2036700	1664000	0.87	1.106	0.93	0.931	1.19	0.972	1.07	1.076	1.045	1.064	0.58526
NbS00008825g0027.1	Magnesium-protoporphyrin IX monomethyl ester [oxidative] cyclase, chloroplast precursor, putative [Ricinus communis]	---	48.62	38.6	82	13	1	16	14	17	15	9	11	13	13	13	12	12	13	1	1	1	1	1	1	3647600	2828800	3645000	3042300	1893000	2288100	1.262	0.979	1.261	1.052	0.655	0.792	0.834	0.669	0.628	0.714	0.096397
NbS00008827g0003.1	Probable splicing factor 3A subunit 1 OS=Arabidopsis thaliana GN=At1g14650 PE=1 SV=2	At1g14650	89.719	14.6	24	6	2	5	7	1	4	4	3	5	6	5	6	6	5	2	2	1	2	2	2	358770	251320	206040	212290	244920	252390	1.411	0.988	0.81	0.835	0.963	0.993	0.592	0.975	1.226	0.87	0.53618
NbS00008832g0022.1	surfeit locus protein, putative [Ricinus communis]	---	37.244	6.9	5	1	1	1	0	1	1	1	1	1	1	1	1	1	1	1	1	1	1	1	1	0	0	0	0	0	8159.3
NbS00008837g0010.1	hypothetical protein MTR_2g007300 [Medicago truncatula]	---	33.441	31.3	32	7	7	6	6	7	5	4	4	7	7	7	6	7	6	7	7	7	6	7	6	848400	988820	1215400	1130800	899030	1279200	0.8	0.933	1.146	1.067	0.848	1.206	1.334	0.909	1.052	1.084	0.60934
NbS00008837g0115.1	uncharacterized protein	---	27.649	18.1	5	2	2	1	1	0	1	0	2	1	2	1	2	1	2	1	2	1	2	1	2	0	53221	0	52174	0	45439		1.059		1.038		0.904				0.917
NbS00008848g0017.1	50S ribosomal protein L5 [Camellia sinensis]	---	29.386	58.8	86	14	2	17	14	16	11	11	17	12	13	13	12	13	14	1	1	2	2	2	2	8146500	7059400	8926900	7664900	5145100	6554600	1.124	0.974	1.231	1.057	0.71	0.904	0.94	0.729	0.734	0.802	0.163725
NbS00008848g0027.1	PREDICTED: uncharacterized protein LOC100264681 [Vitis vinifera]	---	59.74	14.4	6	4	2	2	1	0	1	2	0	3	2	4	2	3	3	1	1	2	1	2	1	121330	44937	34145	50974	73027	52173	1.933	0.716	0.544	0.812	1.164	0.831	0.42	1.626	1.528	0.879	0.97372
NbS00008859g0001.1	unnamed protein product [Vitis vinifera]	---	63.405	2.4	3	1	1	1	0	0	1	1	0	1	1	1	1	1	0	1	1	1	1	1	0	0	0	0	0	966670	0
NbS00008868g0003.1	PREDICTED: protein YIPF5 [Vitis vinifera]	---	26.666	11.8	8	2	2	0	2	1	1	2	2	2	2	2	2	2	2	2	2	2	2	2	2	80897	95508	73111	64567	61051	93014	1.037	1.224	0.937	0.828	0.782	1.192	0.798	0.639	1.272	0.876	0.40028
NbS00008868g0011.1	mevalonate diphosphate decarboxylase [Nicotiana langsdorffii x Nicotiana sanderae]	---	27.492	17.8	15	3	2	2	3	2	2	3	3	2	2	2	3	2	3	2	2	2	2	2	2	134200	172660	138640	267270	328350	251890	0.623	0.801	0.643	1.24	1.524	1.169	1.99	1.903	1.818	1.903	0.0046641
NbS00008878g0006.1	PREDICTED: uncharacterized protein LOC100247524 [Vitis vinifera]	---	41.166	3.8	2	1	1	0	1	0	1	0	0	1	1	0	1	1	0	1	1	0	1	1	0	0	0	0	0	19833	0
NbS00008892g0113.1	uncharacterized protein	---	79.832	2.4	3	1	1	0	0	1	1	0	1	1	1	1	1	1	1	1	1	1	1	1	1	0	0	0	0	0	27353
NbS00008897g0019.1	unknown [Medicago truncatula]	---	26.04	51.1	58	9	1	12	10	12	7	7	10	8	9	9	9	8	9	1	1	1	1	0	1	2093800	2227200	2346300	1832000	2207800	1944600	0.993	1.056	1.113	0.869	1.047	0.922	0.875	0.991	0.828	0.898	0.161075
NbS00008904g0014.1	PREDICTED: acylamino-acid-releasing enzyme-like isoform 1 [Vitis vinifera]	---	53.964	3.3	5	1	1	1	1	1	0	1	1	1	1	1	1	1	1	1	1	1	1	1	1	0	0	0	0	0	20631
NbS00008911g0002.1	glyceraldehyde-3-phosphate dehydrogenase [Solanum tuberosum]	---	47.111	53.5	141	20	2	21	22	23	25	25	25	19	19	19	19	18	19	1	1	2	1	0	1	15986000	18285000	24301000	28885000	34877000	25520000	0.649	0.742	0.986	1.172	1.415	1.036	1.806	1.907	1.051	1.524	0.048759
NbS00008911g0016.1	PREDICTED: uncharacterized protein LOC100250729 [Vitis vinifera]	---	17.735	9.6	4	1	1	1	1	0	1	0	1	1	1	1	1	0	1	1	1	1	1	0	1	0	0	0	0	0	82552
NbS00008913g0009.1	chlorophyll synthase [Nicotiana tabacum]	---	40.914	10.3	15	3	2	3	1	2	3	3	3	2	3	3	3	3	3	1	2	2	2	2	2	240520	168750	172650	315230	296600	215620	1.024	0.718	0.735	1.342	1.263	0.918	1.311	1.759	1.249	1.422	0.098541
NbS00008913g0010.1	PREDICTED: AMP deaminase [Vitis vinifera]	---	87.051	7.5	5	3	3	2	0	1	0	0	2	3	3	3	2	2	3	3	3	3	2	2	3	94025	91333	76993	85648	0	97620	1.055	1.025	0.864	0.961		1.095	0.911		1.267	1.048
NbS00008913g0117.1	uncharacterized protein	---	37.444	10.1	3	2	1	0	0	1	0	2	0	1	1	1	1	2	1	0	1	0	1	1	0	0	0	0	0	84818	0
NbS00008914g0004.1	uncharacterized protein LOC100306136 [Glycine max]	---	15.637	18.6	4	2	2	1	0	2	0	1	0	1	1	2	1	2	1	1	1	2	1	2	1	0	0	105890	0	76937	0			1.158		0.842					0.727
NbS00008916g0004.1	phosphate/phosphoenolpyruvate translocator precursor [Nicotiana tabacum]	---	38.904	5.4	4	1	1	1	0	1	1	0	1	1	0	1	1	0	1	1	0	1	1	0	1	0	0	0	0	0	124260
NbS00008926g0010.1	Vacuolar protein sorting-associated protein VPS4, putative [Ricinus communis]	---	48.413	24.2	23	7	5	6	4	5	2	3	3	6	5	6	4	4	5	5	4	5	3	3	4	216440	242900	262010	236070	188400	236950	0.939	1.054	1.137	1.024	0.817	1.028	1.091	0.775	0.904	0.917	0.39502
NbS00008931g0006.1	predicted protein [Populus trichocarpa]	---	99.965	1.8	2	1	1	1	0	1	0	0	0	1	1	1	1	1	1	1	1	1	1	1	1	0	0	0	0	0	2611.7
NbS00008935g0002.1	unnamed protein product [Vitis vinifera]	---	31.132	4.4	4	1	1	1	1	1	0	1	0	1	1	1	1	1	1	1	1	1	1	1	1	0	0	0	0	0	11745
NbS00008940g0004.1	putative short-chain type alcohol dehydrogenase [Solanum tuberosum]	---	31.22	9.7	6	2	2	1	0	1	1	2	1	2	0	1	2	2	2	2	0	1	2	2	2	54606	0	0	60092	53229	65623	0.935			1.029	0.912	1.124	1.101			1.093
NbS00008945g0004.1	PREDICTED: pyruvate kinase, cytosolic isozyme-like [Glycine max]	---	57.404	43.6	82	17	15	15	12	11	12	14	18	15	11	14	15	14	15	13	9	12	13	13	13	2080400	2164900	1809900	2649500	3303900	2686900	0.849	0.884	0.739	1.082	1.349	1.097	1.274	1.526	1.484	1.427	0.0169167
NbS00008946g0005.1	phosphoglucomutase, putative [Ricinus communis]	---	23.107	18.2	10	3	3	2	2	2	1	2	1	3	3	3	3	3	3	3	3	3	3	3	3	137390	156540	151820	145710	164450	147080	0.913	1.04	1.009	0.968	1.093	0.977	1.06	1.051	0.968	1.026	0.67146
NbS00008946g0009.1	PREDICTED: phosphomannomutase/phosphoglucomutase [Vitis vinifera]	---	36.417	29.8	16	5	5	5	2	3	1	1	4	4	4	4	4	2	4	4	4	4	4	2	4	160340	228340	199740	83027	116310	133140	1.045	1.488	1.301	0.541	0.758	0.867	0.518	0.509	0.666	0.565	0.0291
NbS00008947g0011.1	Auxin-binding protein T85 OS=Nicotiana tabacum GN=T85 PE=3 SV=1	T85	21.246	33.9	10	4	4	3	1	1	1	2	2	2	4	3	3	4	4	2	4	3	3	4	4	104150	124570	102290	97905	112730	87454	0.993	1.188	0.976	0.934	1.075	0.834	0.941	0.905	0.855	0.901	0.33372
NbS00008950g0013.1	Indole-3-glycerol phosphate lyase, chloroplastic OS=Zea mays GN=BX1 PE=1 SV=2	BX1	32.676	26.5	7	5	2	1	2	2	0	2	0	5	5	5	4	5	4	2	2	2	1	2	1	80083	74102	78396	0	44283	0	1.157	1.071	1.133		0.64			0.598		0.571
NbS00008980g0001.1	fasciclin-like arabinogalactan protein [Populus trichocarpa]	---	40.389	16.8	12	4	4	3	1	2	3	0	3	3	4	4	4	4	4	3	4	4	4	4	4	108800	159830	268450	120090	110590	173170	0.694	1.019	1.712	0.766	0.705	1.104	1.104	0.692	0.645	0.752	0.46926
NbS00008982g0006.1	PREDICTED: cysteinyl-tRNA synthetase-like [Vitis vinifera]	---	61.799	17.3	3	7	1	1	1	1	0	0	0	7	7	7	7	7	7	1	1	1	1	1	1	0	0	0	0	0	64860
NbS00008985g0014.1	PREDICTED: uncharacterized protein LOC100781900 isoform 2 [Glycine max]	---	54.751	6.2	6	2	1	2	2	1	0	0	1	2	2	2	2	1	2	1	1	1	1	1	1	35506	40996	26389	30416	0	25613	1.117	1.29	0.83	0.957		0.806	0.857		0.971	0.817
NbS00008999g0021.1	PREDICTED: transmembrane 9 superfamily member 4-like [Glycine max]	---	73.888	13.9	3	8	1	0	1	0	0	0	2	5	3	5	7	6	6	1	1	1	1	1	1	0	0	0	0	0	37676
NbS00009002g0109.1	uncharacterized protein	---	43.078	62.6	96	18	9	14	19	17	17	17	12	16	15	18	18	16	16	8	8	9	9	8	8	4898700	6612400	5634400	6468000	6199900	6089800	0.819	1.105	0.942	1.081	1.036	1.018	1.32	0.938	1.081	1.094	0.33434
NbS00009008g0007.1	hypothetical protein SBB1_21t00009 [Solanum bulbocastanum]	---	34.533	9.4	14	2	2	3	2	3	2	2	2	2	2	2	2	2	2	2	2	2	2	2	2	364420	362050	501000	390710	421320	311070	0.93	0.924	1.279	0.997	1.075	0.794	1.072	1.163	0.621	0.915	0.57732
NbS00009019g0003.1	senescence-associated protein [Vitis quinquangularis]	---	30.117	15.4	13	3	3	3	1	2	2	2	3	3	3	3	3	3	3	3	3	3	3	3	3	518280	525790	413090	566090	750280	607860	0.92	0.933	0.733	1.004	1.331	1.079	1.091	1.427	1.472	1.32	0.074343
NbS00009032g0009.1	Exosome complex exonuclease MTR3 [Medicago truncatula]	---	27.234	18	5	3	3	3	0	0	1	0	1	3	2	2	1	0	2	3	2	2	1	0	2	42832	15659	22698	0	0	30749	1.531	0.56	0.811			1.099			1.355	1.136
NbS00009041g0013.1	PREDICTED: ABC transporter F family member 1-like isoform 1 [Glycine max]	---	64.57	9.6	2	4	2	0	0	0	0	1	1	2	3	2	2	3	3	1	1	1	0	1	1	0	0	0	0	21923	0
NbS00009059g0003.1	PREDICTED: uncharacterized protein LOC100249118 [Vitis vinifera]	---	29.093	45.9	28	9	5	5	5	6	4	4	4	8	7	8	6	6	6	5	4	4	3	4	4	542800	533010	527410	691730	496730	553280	0.974	0.956	0.946	1.241	0.891	0.992	1.274	0.932	1.049	1.086	0.53332
NbS00009059g0115.1	uncharacterized protein	---	54.835	24.9	3	9	1	1	0	0	1	0	1	9	5	5	7	8	8	1	0	0	1	0	1	0	0	0	0	0	14912
NbS00009070g0002.1	Endosomal P24A protein precursor, putative [Ricinus communis]	---	74.357	16.4	12	7	4	4	1	4	1	2	0	7	7	6	4	6	5	4	4	3	2	4	2	207490	162330	164990	197010	203930	206080	1.09	0.853	0.867	1.035	1.072	1.083	0.95	1.257	1.249	1.135	0.172978
NbS00009073g0007.1	PREDICTED: transportin-3 [Vitis vinifera]	---	105.54	3.4	6	2	2	1	1	2	1	1	0	2	2	2	1	2	2	2	2	2	1	2	2	36085	37682	60733	0	34520	45354	0.842	0.879	1.417		0.805	1.058		0.916	0.747	0.891
NbS00009074g0210.1	uncharacterized protein	---	28.471	8.9	2	2	2	1	0	1	0	0	0	2	1	1	1	1	1	2	1	1	1	1	1	43397	0	0	0	0	0
NbS00009080g0003.1	hypothetical protein VITISV_027853 [Vitis vinifera]	---	31.545	25.5	15	5	1	4	2	3	1	2	3	4	3	3	4	5	4	1	1	1	1	1	1	263800	197670	245400	173420	152830	187160	1.297	0.972	1.207	0.853	0.751	0.92	0.658	0.773	0.762	0.726	0.039485
NbS00009083g0002.1	PREDICTED: beta-galactosidase 3-like [Vitis vinifera]	---	63.065	17.3	1	5	1	0	0	1	0	0	0	3	4	4	2	3	3	0	0	1	0	1	0	0	0	0	0	13039	0
NbS00009085g0013.1	protein phosphatase 2C [Solanum lycopersicum]	---	32.785	15.5	2	3	2	0	0	0	0	1	1	1	2	0	1	3	3	1	2	0	1	2	2	0	0	0	0	61370	32942					1.301	0.699
NbS00009090g0025.1	nucleic acid binding protein, putative [Ricinus communis]	---	23.545	14.7	4	2	1	2	0	1	1	0	0	2	1	1	1	0	1	1	1	1	1	0	1	126960	0	0	0	0	0
NbS00009090g0026.1	PREDICTED: uncharacterized protein LOC100792221 [Glycine max]	---	23.542	14.5	15	3	2	2	2	4	2	2	3	2	2	3	2	2	3	1	1	2	1	1	2	522590	749350	965190	1008600	658090	739340	0.675	0.968	1.247	1.303	0.85	0.955	1.93	0.878	0.766	1.075	0.71156
NbS00009094g0011.1	predicted protein [Populus trichocarpa]	---	40.119	33.1	3	9	1	1	0	1	0	1	0	9	9	6	8	9	7	1	1	1	1	1	1	40087	0	0	0	0	0
NbS00009094g0012.1	PREDICTED: UBX domain-containing protein 2-like isoform 2 [Vitis vinifera]	---	51.039	20.9	8	5	2	1	2	1	1	2	1	3	2	4	4	5	3	2	2	2	2	2	2	88659	12101	89272	101020	66351	92016	1.184	0.162	1.192	1.349	0.886	1.228	1.139	5.469	1.03	1.364	0.41126
NbS00009106g0015.1	hypothetical protein MTR_3g118430 [Medicago truncatula]	---	43.872	35.6	49	10	3	5	7	10	8	9	10	7	10	9	9	9	9	2	3	3	2	3	2	2833700	3240300	3738600	4001700	3122700	3419800	0.835	0.955	1.102	1.179	0.92	1.008	1.412	0.963	0.915	1.074	0.53704
NbS00009108g0010.1	conserved hypothetical protein [Ricinus communis]	---	45.945	33.8	58	8	7	11	9	11	9	10	8	8	8	8	8	8	8	7	7	7	7	7	7	3220200	4133600	4211800	2676000	2332800	2201200	1.029	1.321	1.346	0.855	0.745	0.703	0.831	0.564	0.522	0.623	0.0108041
NbS00009112g0011.1	hexokinase 3 [Nicotiana tabacum]	---	54.337	24.9	3	7	2	1	0	2	0	0	0	5	6	6	4	6	6	1	2	1	1	2	2	0	0	65294	0	0	31662			1.347			0.653			0.485	0.485
NbS00009113g0011.1	protein transport protein SEC61 subunit gamma [Jatropha curcas]	---	7.4448	24.6	3	1	1	0	0	1	1	0	1	0	1	1	1	1	1	0	1	1	1	1	1	0	0	0	0	0	77758
NbS00009114g0013.1	SNF1-related protein kinase alpha subunit [Nicotiana attenuata]	---	54.487	8.4	3	3	1	1	0	1	0	1	0	2	1	2	2	2	1	1	1	1	1	1	1	62177	0	19486	0	0	0	1.523		0.477
NbS00009118g0004.1	myosin XI-2 [Nicotiana benthamiana]	---	174.12	2.4	4	2	2	1	0	2	0	0	1	2	1	2	2	2	2	2	1	2	2	2	2	23181	0	95112	27564	36464	25704	0.557		2.286	0.663	0.876	0.618	1.19		0.27	0.506
NbS00009119g0010.1	3-isopropylmalate dehydratase, putative [Ricinus communis]	---	66.648	11	10	4	2	2	2	1	2	2	1	4	4	4	4	4	4	2	2	2	2	2	2	296890	278090	48183	550350	426490	160960	1.012	0.948	0.164	1.875	1.453	0.548	1.853	1.533	3.341	1.825	0.34678
NbS00009123g0202.1	uncharacterized protein	---	13.502	40.7	23	4	1	5	5	4	2	4	3	3	4	3	3	3	3	1	1	1	0	1	1	2140700	2469800	2266900	1807700	1880900	1877600	1.032	1.191	1.093	0.872	0.907	0.905	0.845	0.762	0.828	0.809	0.008524
NbS00009137g0025.1	Uncharacterized protein At1g47420, mitochondrial OS=Arabidopsis thaliana GN=At1g47420 PE=1 SV=1	At1g47420	26.672	41.8	62	7	4	10	10	11	11	10	10	7	7	7	6	7	7	4	4	4	4	4	4	1915500	1980300	2087400	1722900	1773200	2034000	0.998	1.032	1.088	0.898	0.924	1.06	0.9	0.895	0.974	0.924	0.22982
NbS00009139g0005.1	PREDICTED: uncharacterized protein LOC100261433 [Vitis vinifera]	---	10.316	35.4	9	2	1	1	1	2	2	2	1	2	2	2	2	2	1	1	1	1	1	1	0	335920	116510	294160	279940	837420	0	0.901	0.313	0.789	0.751	2.246		0.834	7.176		2.244
NbS00009142g0010.1	abc transporter, putative [Ricinus communis]	---	23.893	18.1	2	2	1	2	0	0	0	0	0	2	0	0	0	1	0	1	0	0	0	1	0	62804	0	0	0	0	0
NbS00009144g0004.1	PREDICTED: protein HOTHEAD isoform 1 [Vitis vinifera]	---	33.914	17.7	8	3	3	2	2	1	2	0	1	3	2	2	3	1	2	3	2	2	3	1	2	68806	61804	45919	49172	0	42329	1.284	1.153	0.857	0.917		0.79	0.714		0.922	0.777
NbS00009146g0004.1	PREDICTED: uncharacterized protein LOC100241760 [Vitis vinifera]	---	28.213	23.6	19	3	2	3	3	3	3	3	4	3	3	3	3	3	3	2	2	2	2	2	2	470670	793780	844550	943000	809100	1070600	0.573	0.966	1.027	1.147	0.984	1.303	2.002	1.019	1.269	1.338	0.192119
NbS00009158g0012.1	PREDICTED: uncharacterized protein LOC100243287 [Vitis vinifera]	---	17.685	32.3	7	3	3	1	1	1	2	0	2	2	2	3	2	2	2	2	2	3	2	2	2	42996	108510	92212	91617	67491	89669	0.524	1.322	1.123	1.116	0.822	1.092	2.13	0.622	0.972	1.021	0.79382
NbS00009160g0012.1	putative branched-chain alpha-keto acid dehydrogenase E2 subunit [Capsicum annuum]	---	55.194	34.1	19	11	7	7	4	3	3	1	1	10	7	8	10	7	8	7	4	4	6	3	4	310710	326350	322290	201550	184060	290150	1.14	1.198	1.183	0.74	0.675	1.065	0.649	0.563	0.9	0.704	0.11818
NbS00009175g0006.1	st3 protein [Solanum lycopersicum]	---	49.316	10.2	11	3	3	2	1	3	2	1	2	2	2	3	2	2	2	2	2	3	2	2	2	20413	39620	40840	53189	79045	56846	0.422	0.82	0.845	1.101	1.636	1.176	2.609	1.995	1.392	1.875	0.062481
NbS00009192g0004.1	PREDICTED: cysteinyl-tRNA synthetase-like [Vitis vinifera]	---	69.719	19.7	30	8	2	7	6	6	4	2	5	8	8	8	8	8	8	2	2	2	2	2	2	580790	484850	645210	378780	417970	441040	1.182	0.987	1.313	0.771	0.851	0.897	0.652	0.862	0.683	0.723	0.027857
NbS00009193g0001.1	PREDICTED: medium-chain-fatty-acid--CoA ligase [Vitis vinifera]	---	62.526	14.5	25	5	2	5	2	3	4	8	3	5	5	5	5	5	5	2	2	2	2	2	2	259120	236600	199520	335550	242620	228720	1.035	0.945	0.797	1.34	0.969	0.914	1.295	1.025	1.147	1.161	0.37816
NbS00009193g0219.1	uncharacterized protein	---	107.3	1.6	1	1	1	1	0	0	0	0	0	1	1	0	1	0	0	1	1	0	1	0	0	0	0	0	5440.5	0	0
NbS00009193g0223.1	uncharacterized protein	---	21.816	54.7	5	8	1	1	1	1	0	1	1	8	8	7	8	7	8	1	1	1	1	1	1	0	0	0	0	0	70289
NbS00009199g0005.1	Kinase-related protein of unknown function (DUF1296)	---	81.367	3.7	2	1	1	1	0	0	0	0	1	1	1	1	0	1	1	1	1	1	0	1	1	0	0	0	0	0	19706
NbS00009201g0006.1	acidic ribosomal protein P1a-like [Solanum tuberosum]	---	8.8138	63.6	1	2	1	1	0	0	0	0	0	2	1	1	1	1	1	1	0	0	0	0	0	11576	0	0	0	0	0	1
NbS00009217g0019.1	COP9 signalosome complex subunit 5b OS=Arabidopsis thaliana GN=CSN5B PE=1 SV=2	CSN5B	40.931	31.9	20	7	2	5	2	4	2	2	5	6	6	6	5	4	6	1	2	2	2	0	2	186220	169380	294510	150330	198630	226440	0.912	0.829	1.442	0.736	0.972	1.109	0.807	1.172	0.769	0.885	0.63928
NbS00009218g0001.1	PREDICTED: UDP-glucuronate 4-epimerase 6 [Vitis vinifera]	---	45.255	17	13	4	4	2	1	2	3	3	2	3	3	4	3	4	3	3	3	4	3	4	3	151520	324800	199930	256370	88864	209240	0.739	1.583	0.975	1.25	0.433	1.02	1.691	0.274	1.046	0.82	0.5723
NbS00009230g0005.1	predicted protein [Populus trichocarpa]	---	41.57	30.7	41	8	3	8	7	7	5	8	6	8	6	6	7	7	6	3	3	3	3	3	3	1101900	935270	1451500	754400	1380400	926580	1.009	0.857	1.33	0.691	1.264	0.849	0.685	1.475	0.638	0.877	0.54034
NbS00009233g0003.1	hypothetical protein VITISV_031741 [Vitis vinifera]	---	29.094	7.1	4	1	1	1	1	1	0	0	1	1	1	1	1	0	1	1	1	1	1	0	1	0	0	0	0	0	15175
NbS00009241g0011.1	PREDICTED: uncharacterized protein C167.05-like isoform 4 [Vitis vinifera]	---	40.842	24.1	20	5	1	4	1	5	3	3	4	5	4	5	4	4	5	1	1	1	1	1	1	300630	398520	342140	323330	294160	330420	0.907	1.202	1.032	0.975	0.887	0.997	1.075	0.738	0.966	0.91	0.37498
NbS00009243g0013.1	NADH dehydrogenase, putative [Ricinus communis]	---	9.77	17.2	6	1	1	1	1	1	1	1	1	1	1	1	1	1	1	1	1	1	1	1	1	0	0	0	0	0	225130
NbS00009244g0019.1	IAA-amino acid hydrolase [Populus tomentosa]	---	48.816	29.3	2	7	1	0	1	0	1	0	0	6	7	6	4	5	5	1	1	1	1	0	0	0	0	0	15618	0	0
NbS00009246g0006.1	RecName: Full=14-3-3-like protein F	---	33.611	25.7	26	7	4	4	4	7	4	3	4	6	7	7	6	7	7	3	4	4	3	4	4	402410	492820	638670	493110	375050	588670	0.807	0.989	1.281	0.989	0.752	1.181	1.226	0.76	0.922	0.95	0.80042
NbS00009253g0008.1	PREDICTED: putative dihydrodipicolinate reductase 3, chloroplastic [Vitis vinifera]	---	33.001	20	8	3	3	1	1	2	1	1	2	1	2	3	1	2	2	1	2	3	1	2	2	0	102340	99928	0	63237	127090		1.043	1.018		0.644	1.295		0.617	1.272	0.941
NbS00009253g0009.1	unnamed protein product [Vitis vinifera]	---	35.842	5.7	6	1	1	1	1	1	1	1	1	1	1	1	1	1	1	1	1	1	1	1	1	0	0	0	0	0	177070
NbS00009258g0006.1	plant ubiquilin, putative [Ricinus communis]	---	65.455	20.7	9	7	1	2	2	0	2	1	2	6	7	7	7	7	7	0	1	1	1	1	1	166540	221840	87340	209680	157050	211000	0.949	1.264	0.497	1.194	0.894	1.202	1.258	0.707	2.419	1.214	0.43216
NbS00009260g0004.1	PREDICTED: uncharacterized protein LOC100258981 isoform 1 [Vitis vinifera]	---	77.304	4.7	8	2	2	1	1	1	2	1	2	2	2	2	2	2	2	2	2	2	2	2	2	48827	72661	75451	27790	39235	62375	0.898	1.336	1.387	0.511	0.721	1.147	0.569	0.54	0.827	0.657	0.16886
NbS00009261g0006.1	Cytochrome b5 OS=Nicotiana tabacum PE=2 SV=1	---	14.995	39	13	4	3	3	2	4	1	1	2	3	4	4	4	4	3	2	3	3	3	3	2	177950	228100	107920	190950	243340	295260	0.859	1.101	0.521	0.921	1.174	1.425	1.072	1.066	2.735	1.419	0.2085
NbS00009266g0009.1	acyltransferase [Capsicum annuum]	---	67.643	11.1	6	3	3	0	0	0	1	3	2	0	0	0	2	3	3	0	0	0	2	3	3	0	0	0	100310	185420	123830				0.735	1.358	0.907
NbS00009276g0004.1	NADP-isocitrate dehydrogenase [Eucalyptus globulus]	---	43.661	15.1	6	6	2	1	1	1	1	1	1	4	5	5	6	6	5	1	1	1	2	2	2	0	0	0	64807	68566	80892				0.907	0.96	1.133
NbS00009283g0020.1	Phosphatidylinositide phosphatase SAC1 OS=Xenopus laevis GN=sacm1l PE=2 SV=1	sacm1l	71.246	5.1	7	2	2	2	1	2	0	1	1	2	1	2	1	1	2	2	1	2	1	1	2	72267	71093	96817	0	126030	57482	0.853	0.839	1.143		1.487	0.678		1.772	0.593	1.146
NbS00009286g0009.1	Linoleate 13S-lipoxygenase 3-1, chloroplastic OS=Solanum tuberosum GN=LOX3.1 PE=1 SV=1	LOX3.1	107.25	7.8	1	4	1	0	0	1	0	0	0	4	2	4	2	1	3	1	0	1	1	0	1	0	0	0	0	0	4345.4
NbS00009289g0005.1	hypothetical protein VITISV_010072 [Vitis vinifera]	---	40.244	7.3	9	2	2	2	2	2	0	1	2	2	2	2	2	2	2	2	2	2	2	2	2	213440	191150	145490	146170	145350	52113	1.433	1.283	0.977	0.981	0.976	0.35	0.685	0.761	0.358	0.625	0.196102
NbS00009301g0005.1	unknown [Solanum tuberosum]	---	43.673	26.4	16	7	2	3	3	2	3	3	2	5	7	6	7	7	6	1	2	1	2	2	1	323690	202140	162110	146510	140340	124620	1.767	1.103	0.885	0.8	0.766	0.68	0.453	0.694	0.768	0.598	0.086818
NbS00009304g0008.1	Far upstream element-binding protein [Medicago truncatula]	---	96.488	15.4	20	7	2	5	6	1	2	4	2	6	6	2	4	4	4	2	1	0	0	0	0	263700	297050	135880	169010	184990	185830	1.28	1.441	0.659	0.82	0.898	0.902	0.641	0.623	1.369	0.775	0.49804
NbS00009305g0001.1	S-adenosyl-L-methionine Mg-protoporphyrin IX methyltranserase [Nicotiana tabacum]	---	35.477	37.3	71	10	10	14	12	12	12	9	12	10	9	10	9	9	10	10	9	10	9	9	10	3012600	3133800	3516800	2888500	2537900	2736100	1.014	1.055	1.184	0.972	0.854	0.921	0.959	0.809	0.778	0.844	0.047999
NbS00009307g0005.1	HD domain-containing protein 2 OS=Xenopus laevis GN=hddc2 PE=2 SV=1	hddc2	29.579	29.5	17	5	5	4	4	4	1	3	1	5	5	4	4	5	5	5	5	4	4	5	5	173220	173900	300870	111000	239680	162430	0.895	0.899	1.555	0.574	1.239	0.839	0.641	1.378	0.54	0.792	0.43984
NbS00009319g0012.1	hypothetical protein VITISV_027349 [Vitis vinifera]	---	32.943	26.4	25	7	7	4	6	3	3	5	4	4	6	6	6	7	6	4	6	6	6	7	6	747130	831760	806810	732360	689500	642710	1.007	1.121	1.088	0.987	0.93	0.867	0.98	0.83	0.797	0.866	0.0425
NbS00009324g0004.1	hypothetical protein [Nicotiana tabacum]	---	28.816	43.4	13	7	2	3	2	2	2	2	2	5	6	7	7	7	7	2	2	2	2	2	2	295990	265720	256830	238310	236770	276030	1.131	1.016	0.982	0.911	0.905	1.055	0.805	0.891	1.074	0.918	0.25714
NbS00009325g0008.1	40S ribosomal protein S7-like protein [Solanum tuberosum]	---	17.831	31.2	8	5	2	2	1	1	1	1	2	5	4	4	4	5	5	2	1	1	1	2	2	299830	0	0	0	311450	238370	1.059				1.1	0.842				0.917
NbS00009334g0021.1	PREDICTED: translocon at the outer membrane of chloroplasts 64 [Vitis vinifera]	---	63.088	33.5	40	11	5	8	6	8	5	8	5	8	6	8	7	9	8	4	3	4	2	3	4	659680	748620	968400	738120	759120	706210	0.864	0.981	1.269	0.967	0.994	0.925	1.119	1.013	0.729	0.927	0.61042
NbS00009334g0026.1	PREDICTED: zinc finger protein VAR3, chloroplastic-like [Vitis vinifera]	---	53.811	4.4	2	1	1	0	1	1	0	0	0	1	1	1	1	1	0	1	1	1	1	1	0	0	0	0	0	18046	0
NbS00009348g0010.1	PREDICTED: clathrin interactor EPSIN 1-like isoform 1 [Vitis vinifera]	---	59.197	10.5	2	3	1	0	0	0	1	0	1	2	3	3	3	3	3	0	1	1	1	1	1	0	0	0	0	0	11424
NbS00009355g0035.1	NADPH quinone oxidoreductase-like protein [Solanum tuberosum]	---	34.597	35.7	16	6	5	6	3	1	2	2	2	6	4	4	3	4	4	5	4	4	2	3	3	418210	526090	430110	402700	302840	412530	1.007	1.266	1.035	0.969	0.729	0.993	0.962	0.576	0.959	0.813	0.161118
NbS00009358g0004.1	glycerol-3-phosphate acyltransferase [Capsicum annuum]	---	52.33	54.1	32	16	7	7	7	5	3	5	5	14	13	15	14	12	13	7	7	7	7	7	7	577540	546240	701410	387560	352820	364280	1.183	1.119	1.436	0.794	0.723	0.746	0.671	0.646	0.519	0.605	0.0034968
NbS00009360g0001.1	Protein of unknown function (DUF3464)	---	16.963	30.2	2	2	2	0	1	0	1	0	0	2	2	2	2	2	2	2	2	2	2	2	2	0	432920	0	289340	0	0		1.199		0.801						0.668
NbS00009379g0009.1	Domain of unknown function (DUF1995)	---	35.186	13.3	3	3	1	0	1	1	0	0	1	3	3	3	2	1	3	1	1	1	0	0	1	0	0	0	0	0	65005
NbS00009379g0015.1	Mannosylglycoprotein endo-beta-mannosidase OS=Lilium longiflorum GN=EBM PE=1 SV=4	EBM	110.56	11.8	21	9	8	5	5	2	3	2	4	7	7	6	8	5	8	6	6	6	7	4	7	214950	196840	200140	164450	129240	166590	1.203	1.102	1.12	0.92	0.723	0.932	0.765	0.656	0.832	0.752	0.028505
NbS00009383g0005.1	PREDICTED: branched-chain-amino-acid aminotransferase-like protein 2 [Vitis vinifera]	---	13.324	26.1	8	2	2	2	1	2	1	1	1	2	2	2	2	2	2	2	2	2	2	2	2	139710	117870	125260	111410	136110	109740	1.133	0.956	1.015	0.903	1.103	0.89	0.797	1.154	0.877	0.933	0.44728
NbS00009383g0011.1	predicted protein [Populus trichocarpa]	---	41.825	10.8	4	2	2	2	0	2	0	0	0	2	2	2	2	0	2	2	2	2	2	0	2	69269	34157	58264	16329	0	20835	1.742	0.859	1.465	0.411		0.524	0.236		0.358	0.345
NbS00009383g0013.1	PREDICTED: UPF0603 protein At1g54780, chloroplastic [Vitis vinifera]	---	32.087	40.1	68	12	1	9	10	14	11	10	14	10	10	9	12	12	12	1	0	0	1	1	1	6181000	7531600	5587000	8152600	10104000	6032400	0.851	1.037	0.769	1.122	1.391	0.83	1.318	1.341	1.079	1.258	0.28228
NbS00009386g0007.1	peptidyl-prolyl cis-trans isomerase, putative [Ricinus communis]	---	49.287	24.3	4	7	1	1	1	1	1	0	0	7	6	7	7	7	7	1	1	1	1	1	1	0	0	0	0	0	72871
NbS00009390g0001.1	ATP:citrate lyase [Capsicum annuum]	---	65.58	40.1	79	18	1	16	14	9	14	12	14	16	16	14	14	15	15	1	1	1	1	1	1	2011400	2103300	2057900	2486800	2904200	2589000	0.853	0.892	0.872	1.054	1.231	1.098	1.236	1.38	1.259	1.293	0.0061584
NbS00009391g0003.1	metal ion binding protein, putative [Ricinus communis]	---	13.35	28.8	3	2	2	0	0	0	1	1	1	1	0	0	2	2	1	1	0	0	2	2	1	0	0	0	0	120730	0
NbS00009407g0002.1	carbonic anhydrase, putative [Ricinus communis]	---	26.996	32.1	22	5	2	4	4	4	3	3	4	4	5	5	5	5	4	2	2	2	2	2	1	292640	336890	283210	256070	208170	269600	1.066	1.228	1.032	0.933	0.759	0.982	0.875	0.618	0.952	0.804	0.080518
NbS00009414g0001.1	predicted protein [Populus trichocarpa]	---	39.021	23.3	22	6	2	4	4	3	3	4	4	6	4	4	5	6	5	2	2	2	2	2	2	361220	390480	290560	424300	426620	446480	0.926	1.001	0.745	1.088	1.094	1.145	1.175	1.093	1.537	1.245	0.065218
NbS00009423g0004.1	PREDICTED: uncharacterized protein LOC100817904 [Glycine max]	---	34.86	38.6	21	9	5	5	3	5	3	3	2	6	7	6	7	8	5	4	3	3	3	4	3	322170	299440	366390	315360	329840	301250	0.999	0.929	1.136	0.978	1.023	0.934	0.979	1.101	0.822	0.958	0.56624
NbS00009442g0005.1	nuclear cap-binding protein [Solanum tuberosum]	---	77.487	3.8	2	1	1	1	0	0	0	1	0	1	1	1	1	1	1	1	1	1	1	1	1	0	0	0	0	0	62627
NbS00009444g0005.1	PREDICTED: fasciclin-like arabinogalactan protein 1-like [Vitis vinifera]	---	28.972	18.2	10	3	3	2	1	1	2	2	2	3	3	2	2	2	3	3	3	2	2	2	3	53258	52500	43219	57711	50568	49140	1.043	1.028	0.846	1.13	0.99	0.962	1.083	0.963	1.137	1.057	0.53356
NbS00009445g0005.1	ceramidase, putative [Ricinus communis]	---	72.914	21	23	9	1	7	4	4	4	1	3	9	6	7	6	6	7	1	1	1	1	0	1	751450	740860	658580	579980	378580	450530	1.266	1.249	1.11	0.977	0.638	0.759	0.772	0.511	0.684	0.655	0.028658
NbS00009455g0006.1	mitochondrial serine hydroxymethyltransferase [Populus tremuloides]	---	10.544	24	7	2	1	1	1	2	1	1	1	2	2	2	2	2	2	1	1	1	1	1	1	0	0	0	0	0	513970
NbS00009456g0112.1	uncharacterized protein	---	59.725	16.9	7	5	2	1	1	1	2	0	2	4	4	4	4	4	5	1	1	1	2	2	2	0	0	0	120400	99688	129320				1.034	0.856	1.11
NbS00009456g0115.1	uncharacterized protein	---	18.007	32.7	15	4	3	3	2	3	2	2	3	4	4	4	3	4	4	3	3	3	2	3	3	527050	689200	777980	913080	1089700	1076300	0.623	0.815	0.92	1.08	1.289	1.273	1.734	1.582	1.384	1.545	0.025859
NbS00009458g0004.1	eukaryotic peptide chain release factor subunit 1-3-like [Solanum tuberosum]	---	49.119	12.4	6	5	4	3	1	0	0	1	1	4	2	2	3	2	3	3	1	2	2	1	2	159250	88922	50831	99996	0	71140	1.694	0.946	0.541	1.063		0.757	0.628		1.399	0.858
NbS00009460g0002.1	DNA-directed RNA polymerase II subunit RPB11 [Arabidopsis thaliana]	---	18.031	40.8	4	3	3	0	1	1	0	2	0	2	3	2	1	2	2	2	3	2	1	2	2	0	32813	0	0	34189	0		0.979			1.021			1.043		1.043
NbS00009468g0012.1	ribosomal protein S19	---	15.379	21.1	5	4	2	3	1	0	0	1	0	4	3	4	4	4	4	2	1	2	2	2	2	97302	0	77846	75800	68253	73429	1.239		0.991	0.965	0.869	0.935	0.779		0.943	0.828
NbS00009478g0006.1	40S ribosomal protein S25 OS=Solanum lycopersicum GN=RPS25 PE=3 SV=1	RPS25	11.639	30.2	29	3	3	5	8	4	2	6	4	3	3	3	2	3	3	3	3	3	2	3	3	600870	485570	489870	727220	1019500	569200	0.926	0.749	0.755	1.121	1.572	0.877	1.211	2.099	1.162	1.469	0.119784
NbS00009478g0118.1	uncharacterized protein	---	22.178	9.3	4	1	1	1	0	1	0	1	1	1	1	1	0	1	1	1	1	1	0	1	1	0	0	0	0	0	11721
NbS00009478g0119.1	uncharacterized protein	---	33.885	39.9	26	8	7	4	6	4	4	4	4	8	8	8	7	7	6	7	7	7	6	6	5	355660	551020	370120	378680	472470	420500	0.837	1.297	0.871	0.892	1.112	0.99	1.066	0.857	1.137	0.996	0.93856
NbS00009478g0120.1	uncharacterized protein	---	14.883	30.5	8	3	2	2	1	2	1	1	1	3	2	3	3	2	2	2	1	2	2	1	1	279370	0	274110	150700	0	0	1.19		1.168	0.642			0.539			0.545
NbS00009478g0121.1	uncharacterized protein	---	17.323	51.7	9	6	4	3	0	2	0	1	3	5	6	6	3	3	5	3	4	4	2	2	4	91665	80192	135840	142900	158320	111100	0.764	0.668	1.132	1.191	1.319	0.926	1.559	1.975	0.818	1.34	0.180503
NbS00009480g0020.1	Serine/threonine protein phosphatase [Medicago truncatula]	---	38.21	27.6	19	6	1	2	2	7	2	3	3	4	5	6	4	4	4	1	1	1	0	0	0	298390	213610	237500	209170	242330	223100	1.257	0.9	1.001	0.881	1.021	0.94	0.701	1.134	0.939	0.9	0.41576
NbS00009480g0028.1	PREDICTED: asparaginyl-tRNA synthetase, chloroplastic/mitochondrial-like isoform 2 [Vitis vinifera]	---	61.296	11.3	17	6	5	3	3	4	2	3	2	3	4	5	4	5	5	3	3	4	3	4	4	321560	370800	340890	380800	340020	329150	0.926	1.068	0.982	1.097	0.979	0.948	1.185	0.917	0.965	1.016	0.80798
NbS00009480g0031.1	tumor-related protein [Nicotiana tabacum]	---	24.632	11.9	6	2	2	0	1	0	1	2	2	2	2	1	2	2	2	2	2	1	2	2	2	50508	46691	0	122870	550330	133540	0.279	0.258		0.68	3.044	0.739	2.437	11.798		5.541
NbS00009482g0005.1	unnamed protein product [Vitis vinifera]	---	64.533	4.7	8	2	1	2	2	0	2	1	1	2	2	2	2	2	2	1	1	1	1	1	1	110120	140790	110980	104260	129220	107560	0.94	1.202	0.947	0.89	1.103	0.918	0.947	0.918	0.969	0.942	0.6143
NbS00009482g0017.1	PREDICTED: eukaryotic translation initiation factor 2 subunit alpha [Vitis vinifera]	---	38.939	10.8	3	2	2	2	1	0	0	0	0	2	1	1	0	0	1	2	1	1	0	0	1	119630	0	0	0	0	0
NbS00009485g0005.1	RecName: Full=60S ribosomal protein L23a	---	17.477	26.6	2	4	1	1	0	1	0	0	0	3	2	4	3	2	3	1	0	1	1	0	1	0	0	0	0	0	86043
NbS00009495g0011.1	dihydrolipoamide dehydrogenase precursor [Solanum lycopersicum]	---	56.81	55.8	153	22	13	26	23	28	26	24	26	20	20	19	20	20	18	13	12	12	12	13	12	11111000	11444000	12553000	13604000	12350000	12722000	0.904	0.931	1.021	1.106	1.004	1.035	1.223	1.078	1.014	1.101	0.105375
NbS00009501g0005.1	PREDICTED: uncharacterized protein LOC100798854 [Glycine max]	---	30.348	12.8	7	2	2	1	2	0	1	1	2	2	2	2	1	1	1	2	2	2	1	1	1	361310	417500	156700	0	0	0	1.159	1.339	0.503
NbS00009522g0007.1	unnamed protein product [Vitis vinifera]	---	104.03	13	14	6	6	3	2	4	2	2	1	5	6	5	5	4	6	5	6	5	5	4	6	90132	129460	151960	138740	70412	122590	0.769	1.104	1.296	1.184	0.601	1.046	1.54	0.544	0.807	0.893	0.64186
NbS00009539g0006.1	unnamed protein product [Vitis vinifera]	---	61.249	19.6	23	9	6	6	2	6	3	4	2	8	7	8	6	6	6	6	5	5	4	4	4	352340	271040	327850	312970	279870	261460	1.171	0.901	1.089	1.04	0.93	0.869	0.888	1.032	0.798	0.898	0.33004
NbS00009541g0006.1	L-arabinokinase OS=Arabidopsis thaliana GN=ARA1 PE=1 SV=1	ARA1	98.21	12.9	23	7	6	5	4	2	4	5	3	5	5	6	6	5	6	5	4	5	5	4	5	190350	180700	125080	222310	236200	213090	0.978	0.928	0.643	1.142	1.214	1.095	1.168	1.308	1.703	1.354	0.078019
NbS00009553g0008.1	uncharacterized protein	---	11.126	19.6	5	2	2	2	1	1	0	0	1	2	1	1	1	0	1	2	1	1	1	0	1	38077	0	0	0	0	0
NbS00009569g0009.1	conserved hypothetical protein [Ricinus communis]	---	23.428	9.5	4	1	1	1	0	1	1	0	1	1	1	1	1	1	1	1	1	1	1	1	1	0	0	0	0	0	26863
NbS00009571g0004.1	PREDICTED: galactokinase [Vitis vinifera]	---	49.052	44.9	13	11	5	3	1	4	3	1	1	9	7	11	9	7	6	3	2	5	4	2	2	255070	197690	191230	174730	156690	184960	1.319	1.022	0.989	0.903	0.81	0.956	0.685	0.793	0.967	0.802	0.105424
NbS00009593g0008.1	peroxidase [Nicotiana tabacum]	---	35.213	26.9	4	5	1	0	0	0	1	1	2	5	4	5	4	4	5	1	1	1	1	1	1	0	0	0	0	0	186090
NbS00009603g0009.1	protein phosphatase 2a, regulatory subunit, putative [Ricinus communis]	---	58.143	2.6	1	1	1	0	0	0	0	1	0	1	0	1	0	1	0	1	0	1	0	1	0	0	0	0	0	36668	0
NbS00009603g0015.1	cyclophilin-like peptidyl-prolyl cis-trans isomerase [Cirsium arvense]	---	23.775	11	1	1	1	1	0	0	0	0	0	1	0	0	0	0	0	1	0	0	0	0	0	63372	0	0	0	0	0	1
NbS00009607g0020.1	DAG protein, chloroplastic OS=Antirrhinum majus GN=DAG PE=2 SV=1	DAG	55.804	7.2	12	2	2	2	2	2	2	2	2	2	2	2	2	2	2	2	2	2	2	2	2	117890	112090	89794	109990	130060	136660	1.016	0.966	0.774	0.948	1.12	1.177	0.933	1.159	1.521	1.177	0.192979
NbS00009615g0010.1	predicted protein [Populus trichocarpa]	---	37.315	20.7	4	4	2	0	0	1	1	1	1	3	4	4	4	4	3	1	2	2	2	2	2	0	0	71871	66563	33018	71988			1.181	1.094	0.543	1.183			1.002	0.796
NbS00009622g0021.1	PREDICTED: auxin-induced protein PCNT115-like isoform 1 [Glycine max]	---	75.167	26.4	27	11	2	1	11	4	3	5	3	5	11	6	9	8	8	1	2	2	2	1	2	259570	1793800	424000	413200	446730	443620	0.412	2.847	0.673	0.656	0.709	0.704	1.592	0.249	1.046	0.526	0.6636
NbS00009623g0004.1	Avr9 elicitor response protein [Nicotiana tabacum]	---	19.989	8.6	1	1	1	0	0	0	0	1	0	0	1	1	1	1	1	0	1	1	1	1	1	0	0	0	0	0	11131
NbS00009627g0007.1	predicted protein [Populus trichocarpa]	---	26.67	30	10	4	2	2	1	3	1	1	2	3	3	3	4	3	3	2	1	2	2	1	2	121140	0	173130	52487	0	103230	1.077		1.539	0.467		0.918	0.434		0.596	0.529
NbS00009632g0008.1	Lys-63-specific deubiquitinase BRCC36 OS=Salmo salar GN=brcc3 PE=2 SV=1	brcc3	49.257	8.9	3	3	3	2	0	0	1	0	0	2	0	0	2	1	1	2	0	0	2	1	1	86998	0	0	0	0	0
NbS00009632g0114.1	uncharacterized protein	---	16.048	27.7	6	3	3	0	0	0	1	3	2	1	2	2	3	3	3	1	2	2	3	3	3	0	44783	30955	55350	119230	72522		0.694	0.479	0.857	1.847	1.123		2.661	2.344	2.175
NbS00009632g0115.1	uncharacterized protein	---	40.967	5.8	7	2	1	1	1	1	1	2	1	1	2	1	1	2	1	0	1	0	0	1	0	0	37559	0	0	311440	0		0.215			1.785			8.302		8.302
NbS00009642g0018.1	lipoxygenase, partial [Nicotiana attenuata]	---	101.86	37.8	105	25	25	6	13	29	18	21	18	14	20	23	20	21	23	14	20	23	20	21	23	385090	2568700	5696400	3938900	3857300	3673400	0.115	0.766	1.699	1.175	1.15	1.095	10.217	1.501	0.644	1.326	0.44
NbS00009642g0020.1	unnamed protein product [Vitis vinifera]	---	8.8602	17.7	3	1	1	0	1	1	1	0	0	1	1	1	1	1	1	1	1	1	1	1	1	0	0	0	0	0	77571
NbS00009651g0103.1	uncharacterized protein	---	43.27	5.8	2	1	1	0	0	1	0	1	0	1	1	1	0	1	0	1	1	1	0	1	0	0	0	0	0	22515	0
NbS00009678g0004.1	PREDICTED: protein TIC110, chloroplastic-like [Vitis vinifera]	---	115.43	42	157	35	13	28	26	34	22	26	21	31	31	30	32	30	28	11	11	11	12	11	9	4782800	4269000	4697100	3541200	3037400	3360200	1.211	1.081	1.19	0.897	0.769	0.851	0.741	0.711	0.715	0.723	0.0047599
NbS00009684g0001.1	uncharacterized protein LOC100786369 [Glycine max]	---	15.625	12.9	4	1	1	0	1	1	1	0	1	1	1	1	1	1	1	1	1	1	1	1	1	0	0	0	0	0	155920
NbS00009700g0002.1	uncharacterized protein	---	12.843	13.4	1	1	1	0	0	0	0	1	0	1	1	1	1	1	1	1	1	1	1	1	1	0	0	0	0	0	600090
NbS00009707g0011.1	ADP ribosylation factor [Nicotiana tabacum]	---	20.665	58.6	59	9	7	11	11	9	6	9	13	7	8	8	8	8	9	5	6	6	6	6	7	3278900	3483900	3204700	3900300	4240600	3323400	0.918	0.975	0.897	1.092	1.187	0.93	1.19	1.217	1.037	1.15	0.148376
NbS00009714g0011.1	Ribulose bisphosphate carboxylase/oxygenase activase 2, chloroplastic OS=Nicotiana tabacum GN=RCA PE=2 SV=1	RCA	45.283	69.3	49	26	3	10	8	6	10	6	9	25	25	25	25	26	24	3	3	3	3	3	3	10340000	13885000	16509000	16004000	14272000	11689000	0.75	1.007	1.198	1.161	1.035	0.848	1.548	1.028	0.708	1.03	0.82166
NbS00009728g0003.1	subtilisin-like protease [Nicotiana tabacum]	---	80.875	25.4	31	10	10	6	4	4	6	5	6	8	7	8	9	8	8	8	7	8	9	8	8	328030	328950	320680	498260	329860	456420	0.87	0.872	0.851	1.322	0.875	1.211	1.52	1.003	1.423	1.314	0.176459
NbS00009728g0007.1	protein kinase CK2 alpha subunit [Nicotiana tabacum]	---	39.373	41.1	4	10	1	1	0	1	1	0	1	8	6	9	7	6	7	1	1	1	1	1	1	0	0	0	0	0	88571
NbS00009732g0022.1	RecName: Full=Monodehydroascorbate reductase	---	44.635	53	30	15	3	4	5	5	6	4	6	14	14	14	13	15	14	3	3	3	3	3	3	675290	661350	498880	1598900	1790000	1086700	0.642	0.629	0.474	1.52	1.702	1.033	2.368	2.706	2.179	2.438	0.0081618
NbS00009733g0006.1	PREDICTED: calcineurin subunit B isoform 1 [Vitis vinifera]	---	9.3929	14.6	7	1	1	1	1	2	0	1	2	1	1	1	1	1	1	1	1	1	1	1	1	0	0	0	0	0	23161
NbS00009733g0021.1	PREDICTED: COBW domain-containing protein 2-like isoform 1 [Vitis vinifera]	---	50.996	18.5	34	7	2	5	6	7	5	6	5	7	6	7	7	7	6	2	2	2	2	2	1	877190	838790	787500	801270	888710	666330	1.083	1.036	0.972	0.989	1.097	0.823	0.913	1.059	0.847	0.941	0.49864
NbS00009733g0024.1	inorganic pyrophosphatase [Nicotiana tabacum]	---	82.238	12.9	2	7	1	1	0	1	0	0	0	5	5	7	5	5	6	1	1	1	1	1	1	47232	0	48320	0	0	0	0.989		1.011
NbS00009746g0007.1	hypothetical protein VITISV_041989 [Vitis vinifera]	---	89.692	3.8	5	2	1	2	1	1	1	0	0	2	2	1	1	2	1	1	1	1	1	1	1	103100	43193	0	0	28239	0	1.772	0.742			0.485			0.654		0.386
NbS00009747g0002.1	PREDICTED: uncharacterized protein LOC100813702 [Glycine max]	---	72.787	3.4	1	1	1	1	0	0	0	0	0	1	0	0	0	0	0	1	0	0	0	0	0	9804.7	0	0	0	0	0	1
NbS00009748g0005.1	glutamate decarboxylase [Nicotiana tabacum]	---	54.459	29.8	64	9	4	10	12	11	11	9	11	6	9	9	9	9	9	2	4	4	4	4	4	1796900	2173200	1741600	2591800	2979300	2366800	0.79	0.955	0.766	1.139	1.31	1.04	1.442	1.372	1.358	1.389	0.02674
NbS00009748g0101.1	uncharacterized protein	---	66.848	10.5	4	4	1	4	0	0	0	0	0	4	2	0	0	0	0	1	0	0	0	0	0	73295	13109	0	0	0	0	1.697	0.303
NbS00009781g0010.1	cutin-deficient 1 protein [Solanum lycopersicum]	---	13.998	27.3	8	2	2	3	2	1	1	1	0	2	2	2	2	2	1	2	2	2	2	2	1	311330	224950	89468	45771	74775	0	2.086	1.507	0.599	0.307	0.501		0.147	0.332		0.289
NbS00009788g0009.1	uncharacterized protein LOC100780915 precursor [Glycine max]	---	40.468	5	1	1	1	0	1	0	0	0	0	1	1	1	0	1	1	1	1	1	0	1	1	0	0	0	0	0	13013
NbS00009813g0011.1	PREDICTED: regulatory-associated protein of TOR 1-like isoform 1 [Vitis vinifera]	---	148.68	3.1	4	3	3	2	1	0	0	1	0	3	1	2	1	2	1	3	1	2	1	2	1	39355	0	0	0	48603	0	0.895				1.105					1.235
NbS00009813g0012.1	PREDICTED: uncharacterized protein LOC100267076 [Vitis vinifera]	---	77.381	8.8	5	3	3	2	1	1	0	0	1	2	3	1	1	1	2	2	3	1	1	1	2	19039	9036.4	0	0	0	28486	1.01	0.479				1.511				2.03
NbS00009821g0008.1	nematode resistance-like protein [Solanum tuberosum]	---	127.11	5.1	5	4	4	0	0	1	2	1	1	1	2	4	3	3	4	1	2	4	3	3	4	0	0	62067	95666	46798	93249			0.834	1.285	0.629	1.253			1.502	1.266
NbS00009823g0110.1	uncharacterized protein	---	64.207	49.2	7	17	2	1	1	2	1	1	1	14	13	14	13	16	15	1	1	2	1	1	1	0	0	181060	0	0	0
NbS00009853g0108.1	uncharacterized protein	---	52.406	36.5	32	10	3	9	4	4	5	4	6	8	8	7	8	10	9	2	2	2	2	3	2	438900	385180	427350	458140	516370	427440	0.992	0.871	0.966	1.036	1.168	0.967	1.044	1.341	1.001	1.121	0.172861
NbS00009856g0011.1	PREDICTED: 50S ribosomal protein L15 [Vitis vinifera]	---	31.861	8.6	2	2	2	2	0	0	0	0	0	2	1	1	1	1	1	2	1	1	1	1	1	45865	0	0	0	0	0
NbS00009858g0019.1	PREDICTED: stromal cell-derived factor 2-like protein [Vitis vinifera]	---	38.611	24.1	4	5	2	2	0	0	0	1	1	4	4	3	3	4	3	2	1	1	1	1	1	98211	0	0	0	0	0
NbS00009873g0002.1	PREDICTED: acetylglutamate kinase, chloroplastic [Vitis vinifera]	---	36.397	43.8	47	10	3	6	5	9	9	8	10	9	8	9	9	9	9	2	2	3	3	3	3	749770	616620	636400	773570	791480	726860	1.047	0.861	0.889	1.081	1.106	1.015	1.032	1.285	1.142	1.145	0.103382
NbS00009882g0003.1	Cysteine proteinase 3 OS=Solanum lycopersicum GN=CYP-3 PE=2 SV=1	CYP-3	39.666	8.9	7	2	2	1	0	1	2	1	2	2	1	1	2	2	2	2	1	1	2	2	2	94423	0	0	191430	108460	161140	0.68			1.379	0.781	1.16	2.028			1.627
NbS00009883g0010.1	Zinc finger CCCH domain-containing protein 14 OS=Oryza sativa subsp. japonica GN=Os02g0194200 PE=2 SV=1	Os02g0194200	26.212	7.6	6	1	1	1	1	1	1	1	1	1	1	1	1	1	1	1	1	1	1	1	1	0	0	0	0	0	69012
NbS00009901g0006.1	unknown [Lotus japonicus]	---	33.152	36.9	22	7	7	3	4	3	3	5	4	4	6	6	7	7	5	4	6	6	7	7	5	356440	610530	446180	527760	884900	723420	0.603	1.032	0.754	0.892	1.496	1.223	1.479	1.45	1.622	1.512	0.127563
NbS00009914g0011.1	serine/threonine protein phosphatase, putative [Ricinus communis]	---	35.993	11.9	2	3	1	1	0	1	0	0	0	3	2	2	2	1	2	1	1	1	0	0	1	0	0	0	0	0	6303.2
NbS00009918g0004.1	ribosomal protein [Petunia x hybrida]	---	15.652	44.5	12	4	3	2	4	3	1	1	1	4	4	4	4	4	4	3	3	3	3	3	3	278600	303550	504270	165610	197910	194670	1.016	1.107	1.84	0.604	0.722	0.71	0.594	0.652	0.386	0.514	0.030898
NbS00009934g0016.1	PREDICTED: putative low molecular weight protein-tyrosine-phosphatase slr0328-like [Vitis vinifera]	---	31.259	19.1	6	4	1	1	1	1	1	1	1	4	4	4	4	4	4	1	1	1	1	1	1	0	0	0	0	0	175690
NbS00009940g0006.1	unknown [Populus trichocarpa]	---	60.053	7	6	2	2	1	0	1	1	1	2	1	1	1	2	2	2	1	1	1	2	2	2	0	0	0	196520	298390	215890				0.829	1.259	0.911
NbS00009953g0012.1	PREDICTED: aspartic proteinase isoform 2 [Vitis vinifera]	---	55.484	25.4	24	8	5	7	4	4	3	3	3	7	7	7	5	5	6	4	5	4	4	3	4	523680	422260	280080	346780	460420	345400	1.321	1.065	0.706	0.875	1.161	0.871	0.662	1.09	1.234	0.94	0.86134
NbS00009957g0004.1	RecName: Full=4-alpha-glucanotransferase, chloroplastic/amyloplastic	---	67.205	15.9	22	8	5	5	4	2	4	4	3	6	8	7	7	7	8	4	5	4	5	5	5	684940	879880	539430	969890	747330	798560	0.89	1.143	0.701	1.26	0.971	1.037	1.416	0.85	1.479	1.195	0.29982
NbS00009977g0012.1	PREDICTED: uncharacterized protein LOC100246702 [Vitis vinifera]	---	90.138	13	21	7	7	3	6	3	5	1	3	6	7	6	6	4	6	6	7	6	6	4	6	444020	474470	464200	428550	203890	381870	1.111	1.188	1.162	1.073	0.51	0.956	0.966	0.429	0.823	0.734	0.26222
NbS00009983g0008.1	Heat shock cognate 70 kDa protein, putative, expressed [Oryza sativa Japonica Group]	---	41.885	50.8	35	17	1	6	7	5	5	5	7	17	15	16	16	16	17	1	1	1	1	1	1	5449900	5390100	4581300	5663200	4731200	6016800	1.027	1.016	0.864	1.067	0.892	1.134	1.039	0.878	1.312	1.064	0.54652
NbS00009984g0010.1	PREDICTED: protein transport protein SEC31 isoform 1 [Vitis vinifera]	---	116.62	19.8	25	14	5	5	5	2	3	6	4	12	10	11	10	11	12	4	3	3	3	3	3	191930	245870	116460	215000	234130	190360	0.965	1.236	0.585	1.081	1.177	0.957	1.12	0.952	1.636	1.154	0.46142
NbS00009986g0011.1	PREDICTED: uncharacterized protein LOC100256535 [Vitis vinifera]	---	47.707	20.7	23	6	1	5	5	4	3	3	3	4	6	4	3	4	5	1	1	1	0	0	1	497850	427100	551610	344500	445040	319190	1.155	0.991	1.28	0.8	1.033	0.741	0.693	1.042	0.579	0.751	0.080518
NbS00009991g0103.1	uncharacterized protein	---	25.341	24.6	7	5	1	1	1	1	1	1	2	3	5	3	4	5	4	1	1	1	1	1	1	0	0	0	0	0	137380
NbS00009996g0026.1	predicted protein [Populus trichocarpa]	---	30.899	12.8	4	2	2	2	0	1	0	1	0	2	2	2	1	1	0	2	2	2	1	1	0	79537	17102	32514	0	0	0	1.848	0.397	0.755
NbS00010002g0009.1	predicted protein [Populus trichocarpa]	---	42.549	7.5	5	2	2	1	0	1	1	1	1	2	2	1	1	2	2	2	2	1	1	2	2	29461	0	0	0	55142	49875	0.657				1.23	1.113				1.783
NbS00010002g0119.1	uncharacterized protein	---	24.154	17.6	15	4	4	2	2	4	3	2	2	4	2	4	3	3	3	4	2	4	3	3	3	665940	761530	601280	747860	619280	628790	0.993	1.135	0.896	1.115	0.923	0.937	1.123	0.813	1.046	0.984	0.8746
NbS00010004g0009.1	alcohol dehydrogenase class III [Solanum lycopersicum]	---	35.045	26.4	13	5	2	2	2	2	2	3	2	5	5	4	5	5	4	2	2	2	2	2	2	1138200	1045400	1063600	1290500	847740	1342100	1.015	0.932	0.949	1.151	0.756	1.197	1.134	0.811	1.261	1.072	0.75678
NbS00010005g0005.1	PREDICTED: uncharacterized membrane protein C24H6.13-like [Vitis vinifera]	---	80.336	7.5	3	4	1	1	1	0	1	0	0	2	4	4	4	4	4	1	1	1	1	1	1	0	0	0	0	0	35441
NbS00010024g0010.1	unnamed protein product [Vitis vinifera]	---	94.007	4.4	2	2	2	1	1	0	0	0	0	2	2	1	2	2	2	2	2	1	2	2	2	217220	198020	0	0	0	0	1.046	0.954
NbS00010029g0008.1	insulin degrading enzyme [Solanum lycopersicum]	---	63.56	12.3	7	5	3	2	2	0	1	2	0	5	5	5	5	5	5	3	3	3	3	3	3	147630	113070	122680	142660	242300	140200	0.975	0.747	0.81	0.942	1.6	0.926	0.966	2.142	1.143	1.37	0.21704
NbS00010032g0005.1	predicted protein [Populus trichocarpa]	---	30.269	19.3	2	2	1	1	1	0	0	0	0	2	2	2	2	2	2	1	1	1	1	1	1	0	0	0	0	0	12608
NbS00010043g0007.1	PREDICTED: uncharacterized protein LOC100253669 [Vitis vinifera]	---	42.789	14.3	3	3	3	1	1	1	0	0	0	2	3	2	2	1	1	2	3	2	2	1	1	0	41211	31311	0	0	0		1.137	0.863
NbS00010044g0001.1	unnamed protein product [Vitis vinifera]	---	13.33	16.1	3	1	1	0	1	1	0	0	1	1	1	1	1	1	1	1	1	1	1	1	1	0	0	0	0	0	28926
NbS00010044g0006.1	predicted protein [Populus trichocarpa]	---	7.2532	35.4	2	1	1	1	0	0	1	0	0	1	1	1	1	0	1	1	1	1	1	0	1	0	0	0	0	0	4843.6
NbS00010046g0002.1	hypothetical protein VITISV_021220 [Vitis vinifera]	---	80.448	5.2	2	2	2	2	0	0	0	0	0	2	0	0	0	1	1	2	0	0	0	1	1	33112	0	0	0	0	0
NbS00010046g0020.1	putative NADPH oxidoreductase [Capsicum chinense]	---	63.284	18.4	21	7	4	5	3	2	3	4	4	6	7	6	5	6	6	3	4	3	3	3	4	298660	294820	308190	429680	413500	460830	0.812	0.802	0.838	1.169	1.125	1.254	1.44	1.403	1.496	1.447	0.00042403
NbS00010062g0013.1	Zinc finger protein VAR3, chloroplastic OS=Arabidopsis thaliana GN=VAR3 PE=1 SV=2	VAR3	46.175	5.2	1	1	1	1	0	0	0	0	0	1	0	0	0	1	0	1	0	0	0	1	0	0	0	0	0	2558.2	0
NbS00010062g0014.1	Outer envelope protein 64, chloroplastic OS=Arabidopsis thaliana GN=OEP64 PE=1 SV=1	OEP64	58.956	25	3	8	2	2	0	0	0	0	1	6	4	5	6	6	5	2	1	1	1	0	1	114510	0	0	0	0	0
NbS00010062g0019.1	Protein sel-1 homolog 1 OS=Homo sapiens GN=SEL1L PE=1 SV=3	SEL1L	66.6	2.2	2	1	1	1	0	0	0	0	1	1	1	1	1	1	1	1	1	1	1	1	1	0	0	0	0	0	16052
NbS00010066g0030.1	molybdopterin biosynthesis protein, putative [Ricinus communis]	---	66.205	13.7	5	6	3	2	1	1	0	0	1	6	5	5	4	3	5	3	2	2	1	1	2	101690	29046	91424	0	0	81062	1.341	0.383	1.206			1.069			0.886	1.095
NbS00010066g0031.1	cystatin [Solanum lycopersicum]	---	9.695	40.9	9	2	2	1	1	1	2	2	2	1	2	2	1	1	2	1	2	2	1	1	2	0	244470	182160	0	0	211550		1.149	0.856			0.994			1.161	0.992
NbS00010066g0035.1	PREDICTED: uncharacterized protein LOC100242629 [Vitis vinifera]	---	68.376	7.5	7	3	3	2	1	1	0	1	2	2	3	3	3	2	3	2	3	3	3	2	3	65992	52033	55417	42817	50276	67905	1.184	0.933	0.994	0.768	0.902	1.218	0.649	0.967	1.225	0.928	0.59624
NbS00010066g0036.1	4-diphosphocytidyl-2-C-methyl-D-erythritol kinase [Nicotiana benthamiana]	---	25.505	17.9	6	2	2	1	1	1	1	1	1	2	2	2	2	2	1	2	2	2	2	2	1	97619	82531	145160	76726	85864	0	1	0.846	1.488	0.786	0.88		0.786	1.04		0.75
NbS00010066g0037.1	4-diphosphocytidyl-2-C-methyl-D-erythritol kinase [Nicotiana benthamiana]	---	22.114	23.2	14	4	4	5	1	3	1	4	0	3	3	3	3	4	3	3	3	3	3	4	3	411700	402490	387280	285000	409310	136070	1.216	1.189	1.144	0.842	1.209	0.402	0.692	1.017	0.351	0.691	0.28784
NbS00010071g0002.1	acetyl-CoA synthetase [Solanum tuberosum]	---	33.187	35.9	21	6	4	5	3	2	4	5	2	4	4	3	6	5	5	2	3	2	4	4	4	396950	460200	568950	433690	424200	535570	0.845	0.979	1.211	0.923	0.903	1.14	1.092	0.922	0.941	0.977	0.89716
NbS00010071g0005.1	unnamed protein product [Vitis vinifera]	---	59.881	17.2	26	9	9	5	5	3	2	6	5	7	8	8	7	9	9	7	8	8	7	9	9	358740	355640	328880	393230	378560	380050	0.981	0.972	0.899	1.075	1.035	1.039	1.096	1.065	1.156	1.104	0.029902
NbS00010072g0002.1	RecName: Full=3-phosphoshikimate 1-carboxyvinyltransferase 1, chloroplastic	---	56.961	28.5	51	12	6	10	9	11	6	9	6	11	11	10	11	12	8	5	6	4	6	6	3	997640	997010	1134900	1145500	720710	910790	1.013	1.013	1.153	1.164	0.732	0.925	1.149	0.723	0.802	0.887	0.39024
NbS00010073g0014.1	Peptidyl-prolyl cis-trans isomerase CYP21-3, mitochondrial OS=Arabidopsis thaliana GN=CYP21-3 PE=2 SV=2	CYP21-3	33.761	21.1	18	5	5	4	2	4	3	3	2	5	3	4	4	3	5	5	3	4	4	3	5	251670	211090	223580	197890	149310	248990	1.177	0.988	1.046	0.926	0.699	1.165	0.787	0.707	1.114	0.869	0.36594
NbS00010076g0009.1	RecName: Full=Glyceraldehyde-3-phosphate dehydrogenase B, chloroplastic	---	30.052	32.6	20	9	0	3	5	2	3	4	3	9	8	9	7	7	8	0	0	0	0	0	0	864020	812340	1211500	1266000	822860	1188100	0.841	0.791	1.179	1.232	0.801	1.156	1.465	1.013	0.98	1.134	0.5319
NbS00010078g0005.1	chitinase 134 [Nicotiana tabacum]	---	29.155	40.4	32	7	7	6	4	3	6	5	8	6	6	5	5	6	7	6	6	5	5	6	7	510970	449250	182280	1539400	729620	1260100	0.656	0.577	0.234	1.977	0.937	1.618	3.014	1.624	6.915	3.089	0.040663
NbS00010081g0019.1	predicted protein [Populus trichocarpa]	---	55.173	5	3	2	2	0	0	0	1	2	0	2	2	2	2	2	2	2	2	2	2	2	2	31403	26413	30176	27963	47169	29891	0.976	0.821	0.938	0.869	1.466	0.929	0.89	1.786	0.99	1.193	0.42972
NbS00010099g0018.1	Serine/threonine protein kinase [Medicago truncatula]	---	29.943	25.1	13	4	1	3	2	4	2	0	2	4	4	4	2	3	4	1	1	1	0	0	1	56047	66329	107720	68287	49375	70980	0.803	0.95	1.543	0.978	0.707	1.017	1.218	0.744	0.659	0.82	0.49182
NbS00010099g0019.1	Agmatine deiminase, putative [Ricinus communis]	---	39.1	22.5	10	4	1	2	1	1	1	2	3	4	4	4	4	3	4	1	1	1	1	0	1	54688	62329	76866	156410	131420	242290	0.453	0.517	0.637	1.296	1.089	2.008	2.861	2.106	3.152	2.734	0.0090788
NbS00010101g0004.1	predicted protein [Populus trichocarpa]	---	14.094	16.5	5	1	1	1	1	1	0	1	1	1	1	1	1	1	1	1	1	1	1	1	1	0	0	0	0	0	18689
NbS00010102g0006.1	PREDICTED: secologanin synthase [Vitis vinifera]	---	66.466	19.9	17	9	1	1	0	0	4	9	3	9	6	5	7	9	8	1	1	0	1	1	1	137890	47251	54750	478930	678500	588960	0.417	0.143	0.165	1.447	2.05	1.779	3.47	14.336	10.782	7.277	0.0039361
NbS00010115g0007.1	cytosolic acetoacetyl-coenzyme A thiolase [Nicotiana tabacum]	---	47.726	55.5	6	18	1	1	1	1	1	1	1	13	17	15	17	17	15	1	1	1	1	1	1	0	0	0	0	0	193380
NbS00010125g0016.1	PREDICTED: phospholipase D delta-like [Vitis vinifera]	---	101.81	10.7	16	6	6	5	1	7	1	1	1	5	4	6	5	4	5	5	4	6	5	4	5	124930	91114	166390	207300	186210	162180	0.799	0.583	1.064	1.326	1.191	1.037	1.66	2.043	0.975	1.453	0.101101
NbS00010127g0003.1	hypothetical protein [Citrus unshiu]	---	10.729	18.3	2	1	1	1	0	1	0	0	0	1	0	1	0	0	0	1	0	1	0	0	0	0	0	9791.6	0	0	0
NbS00010129g0001.1	Glucan endo-1,3-beta-glucosidase, acidic isoform GI9 OS=Nicotiana tabacum GN=PR2 PE=1 SV=1	PR2	35.249	55.3	87	14	13	13	9	12	18	20	15	13	9	9	11	14	13	12	8	8	10	13	12	16157000	3745800	5212300	26633000	35183000	27646000	0.846	0.196	0.273	1.395	1.842	1.448	1.649	9.398	5.304	3.563	0.031159
NbS00010134g0014.1	PREDICTED: uncharacterized protein LOC100263772 [Vitis vinifera]	---	37.919	24.6	26	5	5	5	4	4	4	5	4	4	4	5	5	5	4	4	4	5	5	5	4	616800	675210	781380	891410	831750	777540	0.809	0.886	1.025	1.169	1.091	1.02	1.445	1.231	0.995	1.206	0.074398
NbS00010140g0005.1	hypersensitive-induced response protein [Carica papaya]	---	32.17	24.4	27	6	0	2	4	4	7	5	5	3	4	4	6	6	4	0	0	0	0	0	0	422670	372180	362580	789840	829490	908460	0.688	0.606	0.59	1.286	1.351	1.479	1.869	2.229	2.507	2.185	0.00023831
NbS00010167g0005.1	predicted protein [Populus trichocarpa]	---	14.577	47.2	4	5	1	1	0	1	0	1	1	5	4	4	5	5	5	1	0	1	1	1	1	0	0	0	0	0	70942
NbS00010174g0007.1	-interacting protein, putative [Ricinus communis]	---	33.723	5.4	4	1	1	0	1	0	1	1	1	0	1	0	1	1	1	0	1	0	1	1	1	0	0	0	0	0	24308
NbS00010182g0009.1	glutamate decarboxylase isozyme 2 [Nicotiana tabacum]	---	52.802	15	1	4	1	1	0	0	0	0	0	3	4	3	3	4	2	1	1	0	0	1	0	0	0	0	0	28414	0
NbS00010186g0022.1	PREDICTED: short-chain dehydrogenase TIC 32, chloroplastic [Vitis vinifera]	---	38.837	14.7	7	3	3	0	1	3	0	1	2	0	2	3	2	2	2	0	2	3	2	2	2	0	61725	45257	62466	50460	63415		1.089	0.799	1.102	0.891	1.119		0.818	1.401	1.099
NbS00010186g0028.1	uncharacterized protein LOC100796920 [Glycine max]	---	35.665	45.5	50	10	10	9	7	10	9	8	7	7	7	8	6	8	7	7	7	8	6	8	7	1111100	1445400	1394700	1511200	1184600	1136500	0.857	1.114	1.075	1.165	0.913	0.876	1.359	0.82	0.815	0.97	0.80332
[truncated: 4,303 more rows]

## Sheet: pep_quant
ID	Sequence	Length	Protein accession	Protein description	Experiment	Charge	m/z	Mass Error [ppm]	PEP	MS/MS Count	Score	Intensity
[truncated: 189,100 more rows]

[truncated: 1 more sheets: Statistics]
