# Supplementary material for: Sugarcane Streak Mosaic Virus P1 Attenuates Plant Antiviral Immunity and Enhances Potato Virus X Infection in Nicotiana benthamiana
Source: Cells. 2022 Sep 14;11(18):2870. doi: 10.3390/cells11182870 (PMC9497147; doi:10.3390/cells11182870)
Supplement: Supplementary file 1 [file cells-11-02870-s001.zip › cells-1854153-supplementary materials/Table S7 Protein expression levels of photosynthesis-related factors.xlsx]

## Sheet: Sheet1
KEGG pathway map ID	Protein Names	Accession Number (SGN database OR Uniprot)	Fold Change (FC)	Regulation Mode (PVX-P1 VS PVX-GFP)
k02636	Cytochrome b6-f complex iron-sulfur subunit	NbS00061418g0005.1	1.512	Up
k02707	PsbE	NP_054517.1	2.244	Up
k02717	PsbP	NbS00010452g0020.1	1.69	Up
k02692	PsaD	NbS00023937g0001.1	1.57	Up
k02635	PetB	NP_054530.1	2.707	Up
k02636	PetC	NbS00061418g0005.1	1.512	Up
k08907	Lhca1	NbS00004910g0006.1	1.63	Up
k08909	Lhca3	NbS00002044g0005.1	1.699	UP
